# Supplementary material for: Integrated analysis reveals microRNA networks coordinately expressed with key proteins in breast cancer
Source: Genome Med. 2015 Feb 2;7(1):21. doi: 10.1186/s13073-015-0135-5 (PMC4396592; doi:10.1186/s13073-015-0135-5)
Supplement: Additional file 4: — Supplementary Data: Coefficient estimates, P-values, significant miRNA-protein associations, annotation of proteins and miRNAs, cell line functional data, in silico predictions and RPPA data. A, estimated mRNA coefficients (univariate analysis). B, P-values for estimated mRNA coefficients (univariate analysis). C, estimated miRNA coefficients (univariate analysis). D, P-values for estimated miRNA coefficients (univariate analysis). E, estimated constants (univariate analysis). F, P-values for estimated constants (univariate analysis). G, significant miRNA-protein pairs. H, number of miRNAs per protein. I, annotation of proteins. J, number of proteins per miRNA. K, location of miRNA family members in respect to miRNA clusters. L, standard scores from miRNA library screen by RPPA of the MDA-MB-231 cell line. M, significant and negative miRNA-protein associations in silico predicted in 2 out of 3 algorithms tested. N, estimated mRNA coefficients (multivariate analysis). O, estimated miRNA coefficients (multivariate analysis). P, estimated constants (multivariate analysis). Q, log2-transformed and median centered RPPA (protein) data for the Oslo2 cohort. [file 13073_2015_135_MOESM4_ESM.xlsx]

## Sheet: A. coef_mrna
A, estimated mRNA coefficients (univariate analysis).
Gene	hsa-let-7a	hsa-let-7a*	hsa-let-7b	hsa-let-7c	hsa-let-7d	hsa-let-7d*	hsa-let-7e	hsa-let-7f	hsa-let-7g	hsa-let-7i	hsa-miR-1	hsa-miR-100	hsa-miR-101	hsa-miR-103	hsa-miR-106b	hsa-miR-107	hsa-miR-10a	hsa-miR-10b	hsa-miR-10b*	hsa-miR-1180	hsa-miR-1181	hsa-miR-1182	hsa-miR-1183	hsa-miR-1202	hsa-miR-1207-5p	hsa-miR-1208	hsa-miR-1224-5p	hsa-miR-1225-3p	hsa-miR-1225-5p	hsa-miR-1226*	hsa-miR-1228	hsa-miR-1228*	hsa-miR-1229	hsa-miR-1234	hsa-miR-1237	hsa-miR-1238	hsa-miR-1246	hsa-miR-1249	hsa-miR-125a-3p	hsa-miR-125a-5p	hsa-miR-125b	hsa-miR-125b-2*	hsa-miR-126	hsa-miR-126*	hsa-miR-1260	hsa-miR-1268	hsa-miR-127-3p	hsa-miR-1271	hsa-miR-1274a
ACACA	0.756061	0.767026	0.765789	0.760801	0.758409	0.757907	0.752057	0.753319	0.754373	0.763861	0.760483	0.74005	0.756472	0.731863	0.756903	0.739529	0.75371	0.756496	0.756601	0.755757	0.755611	0.743997	0.750047	0.739957	0.745923	0.753447	0.755154	0.756013	0.740648	0.754494	0.755275	0.755856	0.751724	0.756532	0.752827	0.757754	0.74919	0.75537	0.751395	0.746536	0.735137	0.74309	0.75368	0.756201	0.731717	0.74294	0.745194	0.751183	0.73376
AKT1	0.26446	0.275015	0.272269	0.275223	0.266168	0.280246	0.269283	0.266315	0.269158	0.271461	0.273689	0.263605	0.278918	0.261899	0.261559	0.263692	0.267111	0.272775	0.270387	0.270043	0.272776	0.280002	0.275313	0.279912	0.270116	0.266207	0.273517	0.274447	0.271707	0.272461	0.273092	0.265935	0.277801	0.271719	0.272838	0.272881	0.265634	0.271775	0.269887	0.272395	0.264313	0.254551	0.272884	0.273018	0.274128	0.270001	0.273759	0.276952	0.274912
AKT2	0.0166612	0.050743	0.0200357	0.0301383	0.0346561	0.0491015	0.0299563	0.0240293	0.0334802	0.0474665	0.0502846	0.0293732	0.0427725	0.0130462	0.0496605	0.0142408	0.0422155	0.0506915	0.0501189	0.0356226	0.0463471	0.0272635	0.0313183	0.0445743	0.0378597	0.0254701	0.0344795	0.0498498	0.0383264	0.0331794	0.0476341	0.0218595	0.042204	0.0488002	0.0469168	0.0470019	0.0216405	0.0390246	0.030723	0.0366566	0.0366065	0.0216081	0.0487323	0.0469363	0.0365136	0.0343482	0.0443897	0.0469527	0.0485931
AKT3	0.00547685	0.00319526	0.00779372	-0.00583579	0.00179983	0.00156995	0.00570003	0.0057233	0.00641873	-0.00049409	0.00412097	0.0490497	0.00221423	0.0317098	0.0326312	0.026659	-0.00679267	0.00938947	0.0176452	0.00314203	0.00269372	0.0120003	0.00865793	0.00546664	0.00511632	0.0154645	0.0064122	0.00421097	0.0064267	0.0100608	0.00416876	-0.00145067	0.000206493	0.00944819	0.00355725	0.00370838	0.00818431	0.00504578	0.00632679	0.0112305	0.0605809	0.0552619	0.00393104	0.00331065	0.0228144	0.00549361	0.0108191	0.00501449	0.00840051
ANXA1	0.486782	0.507456	0.497933	0.50803	0.50251	0.497751	0.492696	0.491447	0.501181	0.505291	0.505241	0.501497	0.505454	0.476918	0.475347	0.488323	0.504541	0.505541	0.508464	0.503813	0.506214	0.469382	0.474244	0.492753	0.497051	0.494838	0.485862	0.505306	0.493682	0.483067	0.505517	0.503996	0.506507	0.505029	0.507431	0.506281	0.484598	0.493493	0.484302	0.481098	0.466229	0.457227	0.506286	0.505555	0.468351	0.490776	0.469987	0.49223	0.501989
AR	0.777442	0.773891	0.78433	0.791592	0.773703	0.773892	0.77098	0.773751	0.774714	0.770631	0.773055	0.774243	0.781545	0.774978	0.773016	0.779316	0.775858	0.771439	0.767595	0.773898	0.77267	0.777336	0.775265	0.773437	0.773212	0.769911	0.774824	0.77181	0.771791	0.773919	0.770114	0.772533	0.772242	0.771849	0.773647	0.772762	0.771949	0.77053	0.772796	0.769228	0.772663	0.772469	0.775959	0.770871	0.770113	0.772153	0.773528	0.774624	0.771799
BAK1	0.284998	0.301787	0.246479	0.262589	0.30188	0.301352	0.306149	0.298084	0.303802	0.28231	0.288692	0.321865	0.282861	0.327679	0.334375	0.319928	0.288563	0.294941	0.302681	0.308634	0.261406	0.328341	0.343538	0.311986	0.304883	0.322358	0.318049	0.301048	0.304851	0.302963	0.298434	0.346536	0.300118	0.300121	0.303024	0.30151	0.313002	0.298656	0.30547	0.304646	0.335824	0.324149	0.285845	0.292506	0.343406	0.307199	0.328065	0.313876	0.324412
BAX	0.315538	0.300125	0.296892	0.286888	0.282452	0.316126	0.298371	0.311867	0.287926	0.248843	0.296944	0.287837	0.324516	0.299248	0.275141	0.283174	0.311663	0.308366	0.284975	0.300449	0.325389	0.304683	0.306987	0.304693	0.314407	0.304111	0.30979	0.321922	0.319022	0.30659	0.328361	0.297924	0.329043	0.316543	0.315332	0.318704	0.32316	0.312431	0.30727	0.295518	0.267626	0.293132	0.304728	0.289694	0.299256	0.322432	0.278969	0.311172	0.302876
BCL2	0.759339	0.759111	0.782016	0.787554	0.756303	0.755571	0.758843	0.752836	0.750941	0.756565	0.75604	0.754422	0.732253	0.757756	0.760586	0.758419	0.755039	0.743773	0.746445	0.754381	0.744544	0.751588	0.754176	0.755488	0.751861	0.756157	0.750882	0.743432	0.749499	0.754346	0.745438	0.754112	0.753965	0.747462	0.749988	0.748597	0.7386	0.7446	0.7528	0.756127	0.756622	0.756068	0.754883	0.756319	0.759015	0.746902	0.756086	0.757671	0.768372
BCL2L1	0.179804	0.167597	0.175088	0.171161	0.169438	0.163541	0.171122	0.178334	0.173774	0.166694	0.167885	0.164545	0.169817	0.163353	0.169669	0.16425	0.169843	0.165876	0.166983	0.164204	0.16648	0.198705	0.214066	0.167899	0.171267	0.181167	0.189634	0.166771	0.169609	0.176912	0.165364	0.177888	0.165817	0.166733	0.165542	0.165956	0.182964	0.168049	0.17937	0.161393	0.164987	0.169106	0.164264	0.16673	0.179696	0.1748	0.163935	0.166543	0.167534
BCL2L11	0.473811	0.460692	0.455848	0.460179	0.463789	0.461923	0.482019	0.47575	0.471429	0.460422	0.471714	0.45709	0.43739	0.465803	0.457461	0.46925	0.462222	0.467215	0.464467	0.469291	0.45348	0.471368	0.470652	0.461411	0.460468	0.463933	0.463534	0.451472	0.461269	0.464279	0.455428	0.463864	0.477588	0.45091	0.466944	0.458956	0.475137	0.464688	0.465986	0.473331	0.459476	0.459859	0.49366	0.463071	0.461451	0.462973	0.463165	0.464017	0.461161
BECN1	0.0574741	0.0548953	0.0708102	0.0546533	0.0523693	0.0531356	0.0520164	0.0516816	0.0496453	0.0524442	0.0553249	0.0720349	0.0521299	0.0576208	0.048064	0.0572315	0.0397417	0.04927	0.0506297	0.0513361	0.0504483	0.0433932	0.0494641	0.0482604	0.0505703	0.0530718	0.0522461	0.0503968	0.0487366	0.0457752	0.0484708	0.0531508	0.0500217	0.0635236	0.0493042	0.0551179	0.0442738	0.0466542	0.0484237	0.0560394	0.0706877	0.0557792	0.0498145	0.0514823	0.0517865	0.052627	0.0575071	0.0571911	0.0521512
BID	0.0791341	0.101364	0.0897173	0.0991286	0.100649	0.103563	0.0880889	0.0837848	0.0974067	0.116563	0.0983349	0.108489	0.0830411	0.0879316	0.134236	0.0876545	0.105413	0.12053	0.121505	0.114035	0.11363	0.105724	0.110083	0.105004	0.09708	0.0987329	0.0965388	0.0980776	0.0930653	0.0991945	0.0992119	0.113818	0.0964315	0.104937	0.100805	0.102528	0.0747478	0.0898295	0.0913053	0.0973112	0.115538	0.0975073	0.107029	0.110199	0.111675	0.0961651	0.109361	0.103335	0.12007
BIRC2	0.119198	0.0984176	0.102603	0.0984971	0.102814	0.102171	0.128351	0.117419	0.105832	0.0910874	0.0994104	0.12023	0.0975724	0.143148	0.113091	0.14128	0.097592	0.0999493	0.111319	0.104426	0.0991566	0.15121	0.13766	0.119839	0.104108	0.103468	0.112051	0.0956098	0.10751	0.117211	0.0898737	0.100274	0.0967657	0.0948139	0.0995908	0.0966951	0.125912	0.105002	0.111815	0.140785	0.130123	0.140085	0.103554	0.0987665	0.138526	0.110884	0.123037	0.103765	0.108596
BRAF	0.308702	0.27399	0.274743	0.265017	0.30094	0.277112	0.30216	0.315539	0.310628	0.296924	0.272281	0.26432	0.277194	0.287715	0.252382	0.293703	0.276864	0.27301	0.27237	0.305373	0.276672	0.360973	0.376132	0.336008	0.31078	0.299412	0.345683	0.275444	0.324847	0.304074	0.275202	0.299354	0.275793	0.273909	0.271828	0.273849	0.373656	0.295028	0.322433	0.307719	0.260968	0.296415	0.282095	0.274079	0.355342	0.320524	0.262031	0.25844	0.300758
CASP8	0.105519	0.111739	0.102117	0.118358	0.0994794	0.100382	0.101598	0.100708	0.0880457	0.093141	0.109873	0.121582	0.0956453	0.114999	0.122574	0.106878	0.100046	0.119654	0.127697	0.107713	0.123626	0.112748	0.101296	0.109289	0.0971177	0.107926	0.099541	0.0933054	0.100963	0.0950232	0.101435	0.111024	0.0999586	0.103362	0.0991312	0.100097	0.105235	0.0968123	0.0955396	0.0976958	0.132184	0.110545	0.104672	0.113887	0.130772	0.0972081	0.109587	0.113965	0.108905
CAV1	0.655904	0.660016	0.648161	0.630815	0.648267	0.653121	0.64994	0.654026	0.649583	0.642883	0.64236	0.629269	0.640273	0.623341	0.572647	0.613177	0.653545	0.617933	0.608234	0.655212	0.615857	0.632027	0.642785	0.639157	0.643284	0.652835	0.650603	0.649161	0.644874	0.649926	0.643215	0.651077	0.651755	0.636144	0.650759	0.647465	0.650783	0.653085	0.648071	0.624382	0.578793	0.597747	0.65853	0.655802	0.60223	0.648777	0.625702	0.651614	0.61652
CCNB1	0.867648	0.873062	0.836729	0.800273	0.874451	0.893688	0.878203	0.875275	0.876917	0.872642	0.839384	0.828793	0.851538	0.887905	0.791874	0.874904	0.861019	0.830665	0.848251	0.891698	0.828746	0.903556	0.903312	0.868684	0.880316	0.884036	0.883891	0.873249	0.878099	0.878614	0.864434	0.886548	0.87509	0.868648	0.87458	0.871359	0.883316	0.867627	0.881313	0.879483	0.750794	0.846992	0.871732	0.867706	0.876575	0.879211	0.806177	0.856394	0.829401
CCND1	0.409609	0.40181	0.415523	0.405773	0.401389	0.397706	0.402989	0.406348	0.402587	0.399211	0.402554	0.402657	0.41302	0.401718	0.39661	0.403737	0.402031	0.396397	0.399334	0.405941	0.400061	0.414254	0.417004	0.401048	0.39924	0.40826	0.411716	0.400183	0.400783	0.407368	0.399332	0.403555	0.400444	0.397802	0.400097	0.400468	0.413252	0.40664	0.407972	0.399441	0.403359	0.409865	0.391949	0.398663	0.40471	0.404169	0.403686	0.400717	0.394598
CCNE1	0.656457	0.644332	0.645725	0.682359	0.648775	0.650112	0.650118	0.65266	0.652425	0.641068	0.668889	0.67737	0.667457	0.644786	0.706337	0.649652	0.648905	0.687395	0.671469	0.648099	0.688107	0.643491	0.646228	0.649612	0.64594	0.645426	0.643966	0.649136	0.643639	0.639834	0.655857	0.650014	0.650776	0.656585	0.659679	0.656311	0.637896	0.641077	0.648614	0.646883	0.696821	0.661894	0.674621	0.659886	0.680943	0.642479	0.660709	0.660651	0.67673
CDH1	0.582265	0.57478	0.595266	0.599667	0.576033	0.581655	0.558691	0.576016	0.577691	0.578828	0.581931	0.570631	0.586305	0.566076	0.581147	0.565681	0.570109	0.578513	0.571066	0.56726	0.596665	0.545819	0.558697	0.558185	0.568551	0.568766	0.562379	0.57548	0.567143	0.568185	0.57565	0.569107	0.579179	0.576042	0.575722	0.577335	0.554188	0.571961	0.560896	0.563791	0.566542	0.565295	0.574036	0.576172	0.56851	0.565232	0.565201	0.581414	0.575181
CDH2	-0.0329097	-0.0272502	-0.0342331	-0.0323039	-0.0257319	-0.0259813	-0.0261982	-0.0330214	-0.0294593	-0.0295907	-0.0249351	-0.0273305	-0.0315926	-0.0261967	-0.0300112	-0.026925	-0.0262308	-0.0330896	-0.0284085	-0.0303454	-0.0332624	-0.0257164	-0.0282481	-0.0254284	-0.0237651	-0.019395	-0.0251837	-0.0239473	-0.025836	-0.0267753	-0.022933	-0.0198438	-0.0268962	-0.0221485	-0.0269129	-0.0170973	-0.0252492	-0.0281213	-0.0266948	-0.0245236	-0.0258228	-0.0240217	-0.0162583	-0.0295722	-0.0209083	-0.027118	-0.0268631	-0.0253609	-0.0204988
CDH3	0.249829	0.259906	0.201549	0.225112	0.276221	0.262071	0.271407	0.264836	0.273992	0.259921	0.252355	0.301991	0.254618	0.289993	0.274193	0.29893	0.248377	0.248063	0.260071	0.264865	0.250539	0.270631	0.266736	0.281786	0.274636	0.262697	0.26612	0.262731	0.278056	0.259302	0.260482	0.264955	0.264191	0.260795	0.261976	0.264619	0.284054	0.254651	0.264415	0.283161	0.30423	0.286447	0.259957	0.260186	0.296689	0.268711	0.279184	0.266975	0.271008
CDK1	0.0887851	0.0923621	0.0798193	0.086081	0.0911605	0.0893459	0.0897876	0.0896381	0.0904665	0.0913049	0.0973917	0.11401	0.0856723	0.10422	0.122023	0.103143	0.0868673	0.105727	0.108319	0.090676	0.0919845	0.093691	0.093912	0.0943951	0.0913516	0.0907749	0.090884	0.0897372	0.0917986	0.0906124	0.0923798	0.0916406	0.0874281	0.093369	0.0874348	0.0905011	0.0890568	0.0907959	0.0905668	0.0926757	0.127599	0.105075	0.0981969	0.0994397	0.112568	0.090603	0.0914697	0.100213	0.110966
CDKN1B	0.765596	0.789696	0.766883	0.755201	0.79281	0.798277	0.791246	0.769231	0.761569	0.796782	0.764659	0.790368	0.723988	0.795874	0.778652	0.794208	0.780366	0.750771	0.777669	0.800342	0.746778	0.797872	0.797475	0.801965	0.798962	0.795566	0.788476	0.760344	0.797252	0.789457	0.753	0.793184	0.794586	0.751442	0.788573	0.773757	0.790183	0.790942	0.784782	0.792417	0.782597	0.793853	0.78295	0.783553	0.78898	0.795855	0.794676	0.787834	0.779216
CHEK1	0.0417632	0.0448477	0.0240411	0.029067	0.0477148	0.0447982	0.0464517	0.0448226	0.0478128	0.0441827	0.0481069	0.0740905	0.0292218	0.0544415	0.0829779	0.0535716	0.0477978	0.0539847	0.052088	0.0471925	0.0358018	0.0496392	0.0494929	0.0535978	0.0487721	0.044881	0.0485564	0.0451435	0.0483881	0.0465172	0.0415413	0.0486473	0.0427519	0.0462888	0.0504432	0.0457067	0.0423745	0.0441922	0.0477247	0.0481804	0.0714941	0.0594182	0.0549592	0.0534706	0.0672342	0.0447757	0.0513764	0.0473909	0.0678443
CHEK2	0.577435	0.548599	0.574119	0.598898	0.553371	0.551403	0.566329	0.568587	0.559927	0.544554	0.553825	0.552921	0.587912	0.545815	0.512968	0.542381	0.552719	0.578092	0.559989	0.548457	0.59343	0.547445	0.548552	0.533423	0.548102	0.54731	0.555049	0.559885	0.546214	0.552685	0.570287	0.545111	0.55881	0.554433	0.556403	0.560554	0.566212	0.560664	0.555815	0.546392	0.540968	0.536368	0.558895	0.554337	0.535833	0.557702	0.52229	0.549918	0.532394
CLDN7	0.423091	0.447635	0.434595	0.445338	0.451312	0.451955	0.436743	0.429495	0.439984	0.449036	0.426794	0.446042	0.441765	0.444801	0.448635	0.443535	0.449467	0.44822	0.449107	0.45261	0.467977	0.439349	0.440264	0.446283	0.44622	0.441424	0.432577	0.452046	0.448717	0.435739	0.452733	0.448564	0.449237	0.448474	0.448918	0.447397	0.438574	0.445615	0.432466	0.430723	0.441416	0.436728	0.440024	0.444014	0.441806	0.438398	0.432881	0.449094	0.449251
COL6A1	-0.00764443	-0.0176246	-0.0152752	-0.0296168	-7.89764e-05	-0.0116437	0.000677713	-0.00921674	-0.0214619	0.00204825	-0.0161488	-0.0567618	-0.0219898	-0.0271556	-0.0892838	-0.0387299	-0.0169195	-0.0404612	-0.0423031	-0.00927324	-0.0269673	-0.00787456	-0.011901	-0.0161136	-0.002247	-0.0156759	-0.0183023	-0.0162838	-0.00677634	-0.0178748	-0.0161187	-0.00821179	-0.0053232	-0.0231546	-0.0171913	-0.0173767	0.0123765	-0.0155486	-0.0109922	-0.00663227	-0.126355	-0.0741154	-0.0163048	-0.0140184	-0.0422125	-0.0128	-0.0887029	-0.0209809	-0.025885
CTNNA1	0.164383	0.190455	0.18594	0.182661	0.186407	0.186957	0.168704	0.168861	0.184861	0.193353	0.181268	0.191386	0.188794	0.185724	0.187622	0.186049	0.208405	0.187872	0.198298	0.175879	0.187205	0.164981	0.167179	0.186507	0.185634	0.198038	0.176648	0.189613	0.187652	0.180303	0.186432	0.196158	0.191506	0.185864	0.192335	0.191082	0.174723	0.18445	0.165631	0.174217	0.192432	0.190865	0.18733	0.186552	0.193584	0.183013	0.197288	0.184624	0.19523
CTNNB1	0.0354649	0.0409877	0.0246362	0.0192469	0.0526671	0.0422921	0.0523225	0.0448511	0.0459273	0.0450938	0.0339694	0.0776917	0.0327619	0.0866252	0.0752595	0.0925501	0.0557351	0.0435799	0.0706913	0.0258199	0.0324142	0.0851673	0.0601574	0.106968	0.0740956	0.0427848	0.0528219	0.0396141	0.0810473	0.0581752	0.0293811	0.0431167	0.0333122	0.0239084	0.0412943	0.0373411	0.0820791	0.0455648	0.0516309	0.0700361	0.10424	0.0978941	0.0419138	0.040984	0.101082	0.0670396	0.0902471	0.0352995	0.0866151
DIABLO	0.436607	0.411631	0.430344	0.4173	0.412987	0.414878	0.421905	0.43276	0.424232	0.410392	0.413213	0.399746	0.430622	0.404555	0.387319	0.42153	0.427185	0.419652	0.405446	0.410472	0.410552	0.422062	0.416004	0.403504	0.410508	0.409436	0.416702	0.403226	0.409512	0.412959	0.404779	0.409785	0.433268	0.406947	0.410885	0.402456	0.430898	0.409869	0.417677	0.411772	0.405961	0.399547	0.416494	0.410731	0.398722	0.416128	0.404722	0.376813	0.400555
DVL3	0.262914	0.273018	0.279207	0.276853	0.242246	0.277454	0.248729	0.264803	0.274246	0.262872	0.267903	0.269697	0.263449	0.24526	0.249621	0.247694	0.276833	0.276949	0.266973	0.272843	0.268265	0.245733	0.260891	0.263442	0.260121	0.274678	0.262001	0.27996	0.265972	0.273116	0.277549	0.26241	0.273784	0.27031	0.276025	0.276457	0.256521	0.278193	0.26683	0.25233	0.263667	0.260935	0.272246	0.271729	0.256102	0.266	0.278259	0.278413	0.25232
EEF2	-0.0634486	-0.0653521	-0.02541	0.00106672	-0.0788357	-0.0683218	-0.0749479	-0.0724521	-0.0820999	-0.0746879	-0.0471352	-0.0251664	-0.0677969	-0.0635575	-0.0324189	-0.0653582	-0.0599636	-0.0442523	-0.0510486	-0.0793982	-0.0440751	-0.080008	-0.0885319	-0.0771286	-0.0811565	-0.0678732	-0.0818281	-0.0748772	-0.0828711	-0.0772959	-0.0685337	-0.0769218	-0.0797262	-0.0681946	-0.0704655	-0.0778999	-0.100191	-0.0643748	-0.0756777	-0.0691354	-0.0006371	-0.0658324	-0.0559176	-0.0589765	-0.0661299	-0.086404	-0.0499404	-0.0619165	-0.0410391
EEF2K	0.494741	0.524797	0.498756	0.521712	0.515147	0.51886	0.514961	0.504324	0.51233	0.521296	0.524352	0.534372	0.528257	0.527556	0.54521	0.52591	0.514035	0.523828	0.532058	0.518238	0.537462	0.50078	0.508519	0.520637	0.515588	0.516165	0.505592	0.518148	0.512304	0.510901	0.516577	0.513083	0.517971	0.520526	0.520046	0.516123	0.496017	0.504979	0.50908	0.533454	0.552074	0.531972	0.519361	0.524761	0.517716	0.510634	0.529843	0.532687	0.524669
EGFR	0.339073	0.343439	0.326381	0.339383	0.362874	0.346052	0.373181	0.353339	0.359461	0.348647	0.353	0.346629	0.337124	0.396937	0.348517	0.38762	0.351423	0.34554	0.344733	0.369175	0.343201	0.443215	0.429566	0.4062	0.384025	0.353534	0.388339	0.351401	0.392032	0.375663	0.348217	0.348336	0.34491	0.343521	0.34472	0.34138	0.436822	0.367935	0.391859	0.357921	0.344829	0.349333	0.370175	0.349524	0.373312	0.394322	0.339218	0.345871	0.359646
EIF4E	0.223123	0.229243	0.231055	0.232519	0.230594	0.254616	0.205483	0.22257	0.222427	0.235952	0.230531	0.224758	0.234855	0.192004	0.217778	0.198336	0.231498	0.233332	0.2271	0.218896	0.241598	0.200594	0.216704	0.193741	0.215845	0.227353	0.222117	0.232909	0.207577	0.2283	0.232172	0.220931	0.221454	0.231066	0.229045	0.234327	0.187856	0.225975	0.21957	0.194324	0.211313	0.211077	0.226125	0.233081	0.204631	0.219802	0.208704	0.230738	0.20058
EIF4EBP1	0.730083	0.712846	0.747031	0.741256	0.7235	0.725657	0.72155	0.725347	0.724414	0.724866	0.724748	0.725375	0.72498	0.717677	0.709548	0.72041	0.723098	0.727455	0.720016	0.71879	0.738365	0.727489	0.724334	0.728838	0.72418	0.724994	0.720616	0.719008	0.724326	0.726422	0.716308	0.722477	0.727624	0.706547	0.721749	0.717583	0.723649	0.729418	0.721887	0.723348	0.723622	0.71772	0.726122	0.723231	0.729235	0.723437	0.724735	0.722516	0.733881
ERBB2	0.797251	0.797139	0.79149	0.792534	0.792987	0.795604	0.791159	0.796237	0.796009	0.795262	0.795795	0.794402	0.793911	0.789425	0.788951	0.791226	0.79455	0.795268	0.794401	0.793822	0.794182	0.791864	0.791402	0.792134	0.792312	0.793007	0.793857	0.795588	0.791878	0.794265	0.795424	0.794534	0.795475	0.795375	0.795827	0.79632	0.795171	0.795291	0.793151	0.788104	0.795152	0.795709	0.794898	0.795104	0.793177	0.79121	0.799382	0.7953	0.788804
ERBB3	0.396839	0.41319	0.399507	0.429786	0.388978	0.391874	0.384339	0.398938	0.394913	0.392214	0.404205	0.389691	0.416977	0.338546	0.399769	0.346459	0.400256	0.403411	0.396029	0.395069	0.407705	0.386665	0.384986	0.379939	0.387606	0.390928	0.385381	0.396909	0.378344	0.390843	0.400995	0.392125	0.395925	0.40205	0.395333	0.400086	0.389359	0.395068	0.394917	0.375344	0.396631	0.381814	0.387543	0.394231	0.382359	0.383102	0.385948	0.406887	0.394359
ERCC1	-0.054211	-0.0496373	-0.0587184	-0.0681857	-0.0442246	-0.0451645	-0.0479608	-0.0500901	-0.0466726	-0.0437405	-0.0496985	-0.0448416	-0.0484476	-0.0398586	-0.0487759	-0.0419408	-0.0452316	-0.0534476	-0.0510268	-0.0424643	-0.0489471	-0.0450352	-0.0481218	-0.0425958	-0.0434377	-0.0367229	-0.0452767	-0.0454337	-0.0443384	-0.04374	-0.0500331	-0.0357264	-0.0433289	-0.0496904	-0.0452546	-0.0449941	-0.0441094	-0.0474442	-0.043027	-0.0418303	-0.0537386	-0.0395217	-0.0436733	-0.0438356	-0.0395053	-0.0460778	-0.0477735	-0.04713	-0.0443309
ERRFI1	0.0630646	0.063145	0.0748835	0.0823455	0.0659664	0.0619831	0.0653149	0.0620169	0.0639389	0.0648906	0.0666775	0.0825193	0.0667146	0.0769499	0.082647	0.0771996	0.0618566	0.0676625	0.0678186	0.0614336	0.0733783	0.0628975	0.0619382	0.0643872	0.0620469	0.0635457	0.0612766	0.0617621	0.0628717	0.0619443	0.0646968	0.0636435	0.0596468	0.0632261	0.0625085	0.0613488	0.0627458	0.0640669	0.0601506	0.0703122	0.096145	0.0714149	0.0663097	0.0618905	0.0666301	0.0617732	0.0741647	0.0674445	0.0691653
ESR1	0.893913	0.906513	0.880316	0.900391	0.906162	0.90694	0.907028	0.898988	0.905243	0.901676	0.901249	0.905313	0.893044	0.905621	0.91309	0.909035	0.907796	0.90456	0.904291	0.907863	0.898139	0.903803	0.908541	0.908707	0.906496	0.902855	0.905043	0.903151	0.905251	0.90311	0.897546	0.907955	0.907104	0.903142	0.90723	0.905503	0.896633	0.900861	0.903078	0.907981	0.905294	0.904205	0.906105	0.905471	0.908545	0.902619	0.905279	0.905336	0.914346
FN1	0.712147	0.710762	0.708353	0.707435	0.706451	0.708621	0.704958	0.713869	0.706061	0.714122	0.713215	0.711172	0.708079	0.707416	0.71338	0.712992	0.700993	0.707147	0.708331	0.712926	0.708736	0.709994	0.717852	0.700405	0.705579	0.708941	0.720408	0.714202	0.701654	0.713477	0.712101	0.706492	0.706644	0.712228	0.707702	0.710052	0.707958	0.705272	0.711651	0.706371	0.715807	0.71567	0.692323	0.707902	0.710601	0.706469	0.698248	0.703223	0.706979
FOXO3	0.279942	0.265937	0.27285	0.272939	0.269601	0.272079	0.265246	0.275581	0.269055	0.261146	0.259798	0.253021	0.2732	0.261296	0.260324	0.261314	0.265616	0.269901	0.264315	0.265984	0.264686	0.269796	0.269602	0.273113	0.273296	0.264977	0.27882	0.26594	0.273096	0.264336	0.263809	0.275822	0.26966	0.264058	0.263973	0.26519	0.274348	0.26342	0.266962	0.2628	0.250283	0.252587	0.261303	0.263656	0.262184	0.276612	0.260405	0.266506	0.266051
GAB2	0.834954	0.833296	0.828835	0.822917	0.833943	0.834507	0.835745	0.836412	0.836091	0.833903	0.841553	0.815144	0.845873	0.829972	0.832122	0.823173	0.83311	0.8265	0.824424	0.826094	0.832447	0.833712	0.834508	0.834192	0.83435	0.834595	0.834889	0.834117	0.834823	0.834722	0.836449	0.832998	0.831205	0.831399	0.825437	0.836604	0.834504	0.835545	0.834135	0.8319	0.798354	0.813403	0.840678	0.845456	0.830724	0.83343	0.804913	0.833001	0.836065
GATA3	0.768822	0.789298	0.779131	0.808126	0.777105	0.778899	0.768861	0.769583	0.773054	0.78148	0.793315	0.778286	0.77168	0.752657	0.803204	0.763403	0.777117	0.784701	0.778807	0.778868	0.781554	0.772356	0.773499	0.774789	0.77163	0.774858	0.77173	0.772768	0.768603	0.770767	0.77267	0.776134	0.773487	0.777578	0.778901	0.777787	0.75362	0.767228	0.77119	0.770408	0.790526	0.774204	0.780456	0.781364	0.77925	0.767687	0.78581	0.78669	0.791648
GSK3A	0.19582	0.212534	0.211283	0.207962	0.188387	0.2237	0.180987	0.18478	0.189177	0.204022	0.211259	0.172613	0.21464	0.142989	0.185985	0.131042	0.210138	0.211792	0.204569	0.206652	0.211778	0.189731	0.195947	0.149054	0.173166	0.211369	0.196355	0.20464	0.168966	0.20886	0.213931	0.203598	0.210825	0.212751	0.211666	0.213935	0.164125	0.206075	0.185901	0.185802	0.153884	0.165235	0.207337	0.211154	0.172695	0.179821	0.178532	0.211409	0.159704
GSK3B	0.139029	0.125959	0.124719	0.11996	0.126124	0.127081	0.131168	0.136702	0.134051	0.128233	0.133667	0.0873336	0.152994	0.0873496	0.100301	0.0974143	0.135523	0.13712	0.117897	0.124039	0.138616	0.110648	0.113555	0.101989	0.116964	0.126341	0.120621	0.13802	0.116931	0.125982	0.146971	0.123644	0.135999	0.143205	0.130007	0.137699	0.122941	0.13121	0.127882	0.115999	0.0672761	0.098644	0.145103	0.131473	0.092004	0.119639	0.107806	0.126882	0.070107
IGF1R	0.65337	0.658078	0.663597	0.661405	0.657858	0.65631	0.654757	0.653993	0.656892	0.66133	0.656124	0.656474	0.657353	0.656522	0.661292	0.656151	0.656512	0.65644	0.65706	0.658671	0.660397	0.666033	0.666214	0.663933	0.662185	0.658093	0.660704	0.656698	0.660887	0.658088	0.655903	0.659037	0.656327	0.655359	0.657906	0.655874	0.660764	0.656817	0.65846	0.654936	0.657462	0.654485	0.654328	0.655608	0.66374	0.659233	0.656755	0.655783	0.66571
IGFBP2	0.730324	0.731259	0.730394	0.740474	0.730358	0.729732	0.730641	0.73047	0.729116	0.728097	0.73043	0.739404	0.737314	0.723817	0.748928	0.728611	0.728794	0.73942	0.735297	0.729531	0.735349	0.730101	0.731023	0.729005	0.728348	0.72987	0.730103	0.729515	0.729444	0.730714	0.73007	0.727857	0.731403	0.730664	0.729628	0.730288	0.730817	0.730576	0.730555	0.723841	0.744166	0.730289	0.730521	0.730237	0.734011	0.730119	0.737546	0.728411	0.73697
INPP4B	0.933792	0.942728	0.913002	0.926781	0.942089	0.942727	0.936603	0.941364	0.944601	0.936967	0.934442	0.943441	0.927587	0.936062	0.942481	0.941527	0.929669	0.929969	0.931587	0.944211	0.931146	0.945452	0.954604	0.959172	0.951656	0.940926	0.953048	0.94097	0.954821	0.943346	0.938959	0.943679	0.937862	0.940037	0.94056	0.940871	0.941765	0.940269	0.945201	0.94129	0.943624	0.948559	0.939506	0.940551	0.967501	0.949722	0.944231	0.942259	0.957855
IRS1	0.474243	0.468283	0.481452	0.494791	0.469992	0.469326	0.469831	0.47379	0.470739	0.470644	0.493537	0.484608	0.491225	0.469235	0.506142	0.468161	0.47798	0.491674	0.488882	0.470113	0.489467	0.466497	0.465775	0.469283	0.469212	0.469969	0.467894	0.469838	0.46667	0.467694	0.480285	0.468167	0.471781	0.475491	0.469378	0.470133	0.470362	0.471622	0.471924	0.467718	0.504984	0.486805	0.476871	0.474734	0.476308	0.466409	0.487666	0.482531	0.48038
KDR	-0.0582453	-0.0162528	-0.0364532	-0.0349175	-0.0236728	-0.0182374	-0.0470515	-0.0470232	-0.0286942	-0.0165774	-0.0260475	-0.00462153	-0.0194117	-0.023121	-0.0139382	-0.0249793	-0.0223052	-0.0248064	-0.0139808	-0.0175538	-0.0266711	-0.0400937	-0.03797	-0.0314543	-0.0350706	-0.0202903	-0.0360365	-0.0180238	-0.0361179	-0.0306384	-0.0260506	-0.0158868	-0.0216158	-0.017781	-0.0171099	-0.0169554	-0.058425	-0.0304795	-0.0326959	-0.0315582	0.00613585	-0.00901106	-0.0175125	-0.0194746	-0.0164873	-0.0388168	-0.0087524	-0.0176129	-0.0163917
KIT	0.83313	0.837759	0.832386	0.838718	0.835218	0.835045	0.828724	0.834042	0.835316	0.835187	0.83497	0.824338	0.832434	0.792671	0.829385	0.817098	0.832183	0.833999	0.835351	0.837057	0.833445	0.825232	0.826753	0.835536	0.832924	0.829781	0.832608	0.834994	0.832795	0.828635	0.83475	0.833977	0.836546	0.832196	0.840767	0.831793	0.82466	0.829671	0.828167	0.820667	0.83438	0.830653	0.834748	0.830755	0.815553	0.831074	0.846535	0.835852	0.824481
KRAS	-0.142483	-0.133118	-0.137731	-0.134841	-0.140399	-0.13332	-0.146205	-0.139457	-0.140193	-0.135723	-0.13048	-0.104637	-0.136841	-0.122634	-0.0936293	-0.119987	-0.136046	-0.117227	-0.119998	-0.13295	-0.109584	-0.126577	-0.132374	-0.129324	-0.135944	-0.134528	-0.139666	-0.13698	-0.135246	-0.137753	-0.135539	-0.129837	-0.135392	-0.130384	-0.136179	-0.140355	-0.125899	-0.138437	-0.133688	-0.133925	-0.0946537	-0.114669	-0.11564	-0.128478	-0.0952841	-0.136121	-0.121332	-0.128309	-0.097547
MAP2K1	-0.0639108	-0.0540579	-0.0539972	-0.0536868	-0.0636644	-0.045682	-0.0658311	-0.0688285	-0.0743815	-0.0657168	-0.0533762	-0.0579377	-0.0603308	-0.0626063	-0.0661304	-0.068779	-0.0544897	-0.0518657	-0.0541611	-0.0662451	-0.0564696	-0.0923661	-0.0926146	-0.0713171	-0.0673427	-0.0633567	-0.0780786	-0.0573551	-0.0694543	-0.0627502	-0.0555384	-0.0730604	-0.0568105	-0.0558768	-0.0556799	-0.0543388	-0.0983263	-0.0559101	-0.0672101	-0.0586726	-0.0618854	-0.0625544	-0.0411616	-0.051643	-0.0881921	-0.0718751	-0.055682	-0.0541353	-0.0704194
MAPK14	0.133699	0.110893	0.0926519	0.0916742	0.132389	0.116082	0.145029	0.14055	0.143918	0.117386	0.113182	0.0926892	0.138066	0.130143	0.0937999	0.127708	0.120787	0.11529	0.106043	0.114269	0.0974273	0.121842	0.111638	0.140274	0.139854	0.10498	0.120619	0.121674	0.146065	0.106246	0.12794	0.11337	0.124257	0.119954	0.111882	0.121107	0.182704	0.113074	0.12486	0.12449	0.0793885	0.111155	0.111199	0.10932	0.117369	0.142298	0.0966363	0.1076	0.114016
MAPK9	0.61431	0.620586	0.589302	0.628541	0.622969	0.626958	0.619114	0.619648	0.630091	0.625118	0.627616	0.614501	0.637382	0.609898	0.621752	0.613191	0.622145	0.632578	0.631145	0.628075	0.623768	0.62437	0.627796	0.622786	0.623919	0.611351	0.637252	0.628379	0.622856	0.623582	0.632581	0.608912	0.61718	0.63119	0.62489	0.63519	0.625034	0.622648	0.621305	0.619886	0.626297	0.617406	0.624655	0.625053	0.609807	0.628258	0.62415	0.623699	0.622539
MAPT	0.0626722	0.0696707	0.0167441	0.0249236	0.0822619	0.0884424	0.0678102	0.0701091	0.0820333	0.0835072	0.0730336	0.0809699	0.0860002	0.0807376	0.0645108	0.0830462	0.0694445	0.07791	0.0769034	0.0796843	0.0600608	0.0706106	0.0788641	0.0821967	0.0748216	0.0781214	0.0746208	0.0806082	0.0764187	0.0694792	0.0731041	0.0830995	0.0944677	0.0813178	0.0818515	0.0837468	0.0683523	0.0689512	0.075865	0.08049	0.0651912	0.0841549	0.0853211	0.0810127	0.0864497	0.0716192	0.0624905	0.077839	0.0927031
MET	0.111554	0.111321	0.125292	0.132573	0.0997112	0.0994717	0.0959348	0.107177	0.100828	0.102216	0.103397	0.0837251	0.102097	0.0733936	0.102677	0.0822002	0.110718	0.111696	0.100661	0.103138	0.12087	0.0936479	0.0993855	0.098988	0.0999012	0.0984124	0.100769	0.103487	0.0992329	0.103309	0.103535	0.0997097	0.101369	0.100055	0.101524	0.0994989	0.0968637	0.10353	0.102129	0.0790341	0.0826943	0.0802261	0.0976979	0.100407	0.0910464	0.10064	0.099327	0.0981336	0.107089
MRE11A	0.0438493	0.0525632	0.0463375	0.0543701	0.0511436	0.065026	0.0523672	0.0476323	0.0571607	0.0568762	0.0625892	0.055416	0.0485332	0.0343421	0.0470844	0.0327146	0.0570336	0.0673892	0.0559009	0.0630549	0.0558252	0.0263199	0.0457282	0.03905	0.0381558	0.0335212	0.0394072	0.0455066	0.0339108	0.0436216	0.0511294	0.0407855	0.0498915	0.0554183	0.0506064	0.0506862	0.0044643	0.0477626	0.0531758	0.0559927	0.0515838	0.0388601	0.0721613	0.0606804	0.012779	0.0364353	0.0492571	0.0605088	0.0381848
MSH2	0.517925	0.515618	0.512263	0.498792	0.508512	0.516098	0.520651	0.516607	0.517494	0.517707	0.507953	0.473554	0.513057	0.501802	0.448457	0.494518	0.507983	0.495842	0.493982	0.526052	0.514577	0.510374	0.508148	0.49417	0.507087	0.515664	0.507228	0.518754	0.508462	0.511034	0.513913	0.514737	0.515299	0.512017	0.512633	0.505408	0.514293	0.517646	0.509755	0.520497	0.422774	0.482242	0.518082	0.516073	0.47816	0.513943	0.466032	0.505404	0.482226
MSH6	0.642081	0.633699	0.635976	0.605563	0.619917	0.647098	0.641274	0.63922	0.635551	0.629626	0.606691	0.567852	0.628471	0.60642	0.445181	0.596697	0.620436	0.560791	0.564687	0.631608	0.587493	0.623685	0.629213	0.612733	0.623837	0.633849	0.628235	0.636619	0.626332	0.634843	0.62239	0.622323	0.641145	0.627566	0.634206	0.632142	0.632975	0.635395	0.632118	0.638999	0.481406	0.583104	0.609024	0.6171	0.57418	0.633435	0.564399	0.611103	0.587122
MYC	0.170717	0.170791	0.169675	0.171724	0.170896	0.174603	0.167825	0.168341	0.169689	0.170662	0.176196	0.163121	0.176073	0.163958	0.177886	0.164943	0.178468	0.176318	0.170057	0.172222	0.17239	0.154089	0.165683	0.147109	0.15513	0.169595	0.167121	0.172862	0.148909	0.167948	0.168373	0.171317	0.177121	0.172131	0.172271	0.172831	0.142221	0.156782	0.166205	0.17008	0.173117	0.181615	0.173958	0.172352	0.144738	0.156187	0.170676	0.166231	0.14911
NCOA3	0.289756	0.291883	0.285815	0.281549	0.278636	0.291403	0.280389	0.285365	0.280198	0.283816	0.287049	0.263888	0.290307	0.240956	0.266073	0.233491	0.289437	0.288721	0.290364	0.301434	0.30183	0.306514	0.296738	0.276536	0.275833	0.289227	0.286629	0.289115	0.273557	0.282874	0.291776	0.271671	0.290113	0.291632	0.290359	0.29191	0.272357	0.286461	0.279164	0.276713	0.253335	0.277839	0.289717	0.290456	0.266598	0.276966	0.267248	0.291119	0.272028
NF2	0.294755	0.313822	0.309833	0.312616	0.297134	0.318956	0.306469	0.296907	0.303538	0.302883	0.312138	0.304435	0.324089	0.342315	0.293358	0.322858	0.312959	0.302963	0.303193	0.308727	0.315834	0.287721	0.277102	0.255184	0.268138	0.306858	0.281982	0.335367	0.269916	0.298262	0.324045	0.296925	0.320323	0.320645	0.313429	0.334586	0.282188	0.301583	0.30017	0.300754	0.281393	0.281935	0.312774	0.312641	0.276779	0.28291	0.292998	0.313569	0.296432
NOTCH1	0.290326	0.299199	0.273964	0.282444	0.303454	0.3021	0.29874	0.294572	0.30315	0.302302	0.296104	0.304202	0.291035	0.306776	0.298473	0.308844	0.298773	0.289071	0.29171	0.304995	0.278978	0.303132	0.306457	0.304869	0.3001	0.293766	0.298923	0.293145	0.297406	0.298216	0.284018	0.30464	0.294306	0.296029	0.296656	0.298888	0.281184	0.29469	0.301179	0.303529	0.299275	0.30348	0.303485	0.302421	0.304456	0.291474	0.300156	0.30138	0.303734
NOTCH3	0.37477	0.379629	0.38025	0.379716	0.384959	0.380436	0.381721	0.374165	0.363298	0.377763	0.379731	0.343558	0.385726	0.351963	0.356934	0.346689	0.381595	0.373479	0.368967	0.377339	0.378987	0.368455	0.371992	0.378875	0.38277	0.384385	0.376401	0.380503	0.374023	0.372145	0.37914	0.378248	0.378616	0.375294	0.380981	0.376305	0.367734	0.374546	0.376392	0.374925	0.299083	0.341408	0.376918	0.376156	0.353601	0.37743	0.322702	0.363164	0.396952
PARK7	0.521437	0.552926	0.510933	0.502476	0.559147	0.572393	0.55078	0.529014	0.544983	0.560448	0.52998	0.561728	0.489264	0.566226	0.551831	0.564725	0.553383	0.535446	0.552944	0.572816	0.55736	0.604193	0.631167	0.566668	0.553266	0.580179	0.574064	0.551886	0.549851	0.561095	0.540568	0.567289	0.549602	0.549728	0.55429	0.558065	0.495572	0.538607	0.547363	0.566472	0.55828	0.566537	0.530393	0.550364	0.604692	0.547801	0.562945	0.553644	0.564851
PCNA	0.376758	0.376781	0.349724	0.319725	0.382173	0.38964	0.383501	0.384725	0.385868	0.3801	0.358874	0.347378	0.364128	0.369309	0.338279	0.371585	0.362623	0.354119	0.366432	0.393368	0.314257	0.413659	0.426664	0.382738	0.386864	0.38476	0.396554	0.380759	0.385521	0.385712	0.375888	0.387017	0.37986	0.378958	0.383134	0.383461	0.389405	0.375813	0.39078	0.374459	0.320607	0.372019	0.374228	0.367771	0.389978	0.386884	0.33861	0.366877	0.351797
PECAM1	0.133937	0.149617	0.137916	0.142623	0.142543	0.150791	0.138256	0.137589	0.14358	0.146561	0.145451	0.14107	0.146029	0.137551	0.122965	0.137834	0.149199	0.146301	0.145614	0.148211	0.14525	0.132732	0.140201	0.143019	0.141756	0.142665	0.139143	0.14356	0.142225	0.143481	0.144964	0.141948	0.136037	0.144696	0.144749	0.143154	0.139621	0.146661	0.14395	0.140207	0.137071	0.134372	0.141651	0.141124	0.138052	0.140592	0.139833	0.144788	0.140065
PGR	0.729299	0.735999	0.738275	0.750063	0.734775	0.736615	0.734277	0.731837	0.734274	0.735755	0.73638	0.73346	0.73269	0.731966	0.743739	0.733928	0.736583	0.737465	0.738118	0.734083	0.739592	0.73243	0.732983	0.735832	0.733269	0.732841	0.73185	0.734274	0.732595	0.732469	0.734736	0.734459	0.738588	0.733419	0.73515	0.734367	0.729994	0.731165	0.733054	0.735486	0.74126	0.733914	0.73433	0.734641	0.741203	0.733151	0.739738	0.73429	0.746118
PIK3CA	0.160357	0.156272	0.153271	0.151377	0.151872	0.156298	0.15717	0.156683	0.150829	0.141141	0.157695	0.157031	0.153878	0.147452	0.150001	0.145748	0.148901	0.157631	0.158819	0.138453	0.156562	0.153289	0.153057	0.146903	0.15273	0.158788	0.154128	0.152249	0.150678	0.157238	0.154508	0.151362	0.15506	0.157307	0.159542	0.156601	0.145436	0.159121	0.153425	0.161675	0.150847	0.158565	0.15674	0.157286	0.149329	0.153523	0.152032	0.156232	0.139632
PIK3R1	0.228273	0.227322	0.246365	0.265456	0.235398	0.219879	0.22674	0.230752	0.237813	0.238575	0.23183	0.302631	0.204436	0.267349	0.236982	0.274536	0.233168	0.236566	0.252792	0.227086	0.22729	0.230781	0.228461	0.245359	0.236472	0.227824	0.228841	0.228204	0.235128	0.227821	0.222907	0.228223	0.225225	0.225938	0.227948	0.226846	0.227656	0.226257	0.22864	0.216708	0.345048	0.266628	0.227628	0.227224	0.252558	0.229545	0.27347	0.233815	0.261326
PRKCA	0.683472	0.683537	0.688242	0.70786	0.685879	0.675007	0.674397	0.68623	0.69055	0.67371	0.671587	0.636572	0.675856	0.642365	0.671551	0.664294	0.682624	0.683437	0.67778	0.680644	0.681944	0.675573	0.676271	0.679933	0.682251	0.678722	0.681404	0.678577	0.681857	0.68058	0.676899	0.682032	0.676278	0.67019	0.678326	0.676217	0.681968	0.681368	0.679775	0.642742	0.631566	0.647944	0.681617	0.676282	0.66155	0.681848	0.667422	0.654467	0.681356
PRKAA1	0.229544	0.23418	0.239815	0.2222	0.240093	0.240802	0.247753	0.230631	0.234323	0.238542	0.225612	0.228164	0.224504	0.239955	0.234882	0.243186	0.226588	0.237455	0.237169	0.242726	0.233866	0.235594	0.234609	0.237725	0.232645	0.239453	0.230784	0.236655	0.23762	0.234032	0.232525	0.238737	0.240504	0.235292	0.240519	0.23866	0.235279	0.235375	0.227073	0.245444	0.226385	0.245595	0.231519	0.226274	0.24013	0.233341	0.237123	0.231284	0.240307
PTCH1	0.179937	0.183564	0.187394	0.182784	0.184041	0.185505	0.173828	0.179644	0.180481	0.185697	0.177644	0.146377	0.185103	0.130425	0.1739	0.152556	0.183411	0.176368	0.16293	0.183395	0.182762	0.166893	0.171954	0.170729	0.179906	0.183919	0.17907	0.183456	0.176219	0.174201	0.182353	0.181517	0.182631	0.179142	0.183849	0.18183	0.160009	0.178986	0.176561	0.166174	0.139093	0.165433	0.183796	0.190926	0.148761	0.175309	0.170565	0.176864	0.165282
PTEN	0.181515	0.174748	0.1592	0.187746	0.1703	0.170674	0.17177	0.180487	0.178483	0.170645	0.195199	0.191216	0.199107	0.17227	0.218223	0.170413	0.162891	0.23095	0.204356	0.178222	0.189705	0.173977	0.170526	0.169491	0.17022	0.158859	0.176609	0.17649	0.170444	0.169578	0.188152	0.167357	0.161056	0.191765	0.177316	0.172881	0.174741	0.174829	0.17934	0.171293	0.224667	0.181624	0.206655	0.195493	0.177411	0.172115	0.165749	0.191963	0.192549
PTGS2	0.242263	0.259246	0.263592	0.266571	0.244361	0.257152	0.240683	0.23887	0.238515	0.255711	0.254928	0.234758	0.24735	0.189523	0.237134	0.208203	0.254974	0.254122	0.248794	0.255011	0.254278	0.221503	0.234657	0.233743	0.233783	0.243383	0.233739	0.246641	0.223761	0.241182	0.251191	0.252436	0.249655	0.253904	0.254102	0.254283	0.199252	0.242223	0.242373	0.244697	0.234921	0.233756	0.25636	0.253054	0.213486	0.230442	0.247201	0.250235	0.240294
PTK2	0.0623119	0.0485174	0.0379539	0.0368413	0.0678187	0.0479866	0.0852598	0.0726	0.0609789	0.0488529	0.0486644	0.0608868	0.0348587	0.0882465	0.0698972	0.0882566	0.0469781	0.0453958	0.0549203	0.0509654	0.0495749	0.0985448	0.0758635	0.0906874	0.0773131	0.0468354	0.0722645	0.0496412	0.0814353	0.0610002	0.0479492	0.0464561	0.0432007	0.0471279	0.043189	0.0483961	0.0789076	0.0522115	0.0672133	0.0960894	0.0761343	0.0759597	0.0479881	0.0468518	0.0841708	0.0728623	0.0626901	0.0462291	0.070071
PXN	0.365681	0.347255	0.354436	0.348202	0.367967	0.360723	0.362077	0.365914	0.36734	0.36055	0.332049	0.367106	0.351215	0.377298	0.40114	0.396117	0.353453	0.358824	0.367632	0.350109	0.34289	0.359625	0.366098	0.366811	0.374855	0.346654	0.381758	0.359079	0.373412	0.363548	0.353234	0.362399	0.364426	0.352915	0.354639	0.355724	0.358559	0.355677	0.364994	0.362088	0.391558	0.393232	0.354935	0.354382	0.362354	0.375207	0.383386	0.351487	0.361182
RAB25	0.0944317	0.0772113	0.095225	0.0916225	0.0943819	0.0913994	0.0976749	0.0917398	0.0943489	0.0916741	0.086547	0.0982183	0.0911282	0.101706	0.099127	0.0988582	0.0937137	0.0931824	0.0930313	0.094469	0.094085	0.100514	0.0976279	0.095887	0.0911883	0.09889	0.088574	0.0929284	0.0942243	0.0929701	0.0925184	0.0983406	0.0929267	0.0921045	0.0928755	0.0928808	0.109333	0.0919595	0.0908841	0.0965011	0.096616	0.0961899	0.0929339	0.089319	0.10218	0.0899126	0.0951029	0.090614	0.0974268
RAD50	0.198577	0.196631	0.169805	0.176599	0.196089	0.197053	0.194388	0.202159	0.192031	0.188151	0.191461	0.191893	0.18458	0.192305	0.18986	0.199946	0.174185	0.173776	0.176264	0.202875	0.182016	0.207773	0.204588	0.192292	0.195746	0.199788	0.200488	0.190819	0.19202	0.199359	0.187666	0.213761	0.188052	0.183942	0.193879	0.189317	0.191172	0.192851	0.216606	0.198851	0.191058	0.201839	0.190226	0.189336	0.208076	0.189601	0.192614	0.190963	0.193312
RAD51	0.0662878	0.0962244	0.0319512	0.0140651	0.112853	0.0909277	0.100788	0.0904339	0.104069	0.114347	0.0877011	0.149229	0.0725628	0.128745	0.108818	0.134745	0.0958803	0.101722	0.135729	0.11228	0.0602935	0.136155	0.130053	0.141801	0.116836	0.106044	0.11248	0.0991559	0.119337	0.103802	0.0979467	0.11224	0.0910939	0.106612	0.102817	0.101153	0.106668	0.0946382	0.107504	0.120583	0.174507	0.154154	0.102284	0.0954352	0.183411	0.106443	0.125496	0.0871734	0.148743
RAF1	0.263381	0.269205	0.26713	0.268771	0.260774	0.269711	0.264285	0.261939	0.258139	0.267197	0.271697	0.259674	0.267598	0.269082	0.256033	0.265564	0.261485	0.255755	0.272593	0.256195	0.259613	0.238256	0.238265	0.258854	0.261633	0.259288	0.24538	0.267792	0.264588	0.266075	0.267452	0.267617	0.268985	0.27174	0.267481	0.26716	0.254037	0.267464	0.259122	0.261736	0.244553	0.252411	0.267967	0.269909	0.23893	0.255867	0.24041	0.275698	0.25202
RB1	0.126558	0.115315	0.109861	0.0994106	0.115963	0.114713	0.126682	0.129267	0.132416	0.116004	0.108622	0.115445	0.112226	0.154342	0.106252	0.141115	0.103114	0.0900122	0.0868485	0.128786	0.107539	0.145513	0.139135	0.134379	0.121548	0.123757	0.127286	0.119796	0.132675	0.120263	0.11531	0.14391	0.122018	0.104325	0.118292	0.11934	0.185493	0.12358	0.131421	0.120634	0.0988037	0.116253	0.0901883	0.09398	0.162362	0.126809	0.114608	0.11001	0.13195
RPS6KB1	0.712474	0.704436	0.700888	0.674288	0.715542	0.728867	0.703483	0.711485	0.708131	0.71368	0.70481	0.671995	0.71008	0.667115	0.663221	0.6738	0.71055	0.699802	0.69229	0.71107	0.689784	0.69846	0.701067	0.702584	0.727846	0.707912	0.712893	0.712368	0.718134	0.716759	0.710464	0.706879	0.72488	0.718673	0.711265	0.710538	0.706964	0.714132	0.70669	0.68277	0.633885	0.660117	0.713127	0.71004	0.666275	0.719242	0.677215	0.705799	0.683768
SMAD1	0.526986	0.538044	0.534206	0.54549	0.530492	0.533571	0.526994	0.527896	0.532386	0.534812	0.542281	0.543348	0.537832	0.528514	0.54711	0.531201	0.541707	0.55092	0.548958	0.532318	0.544924	0.518413	0.520003	0.529284	0.528913	0.533988	0.528211	0.539556	0.528758	0.524774	0.543869	0.53248	0.534124	0.547485	0.535578	0.539276	0.527045	0.528183	0.524028	0.530827	0.554095	0.538452	0.536908	0.536724	0.524511	0.529049	0.544829	0.551708	0.530465
SMAD3	0.628509	0.62794	0.640572	0.643328	0.622831	0.630971	0.604568	0.623687	0.61634	0.624341	0.633101	0.625705	0.595367	0.593125	0.629525	0.592385	0.62965	0.634329	0.629526	0.629252	0.62905	0.627743	0.624047	0.616703	0.619709	0.619378	0.623552	0.623056	0.614962	0.626845	0.622193	0.622419	0.623487	0.623093	0.626661	0.624103	0.59636	0.62286	0.627695	0.600407	0.620529	0.611735	0.636481	0.633082	0.625259	0.609278	0.616834	0.62924	0.637185
SMAD4	0.0219342	0.0375603	0.01929	0.0114617	0.0406238	0.0426273	0.0401543	0.0316928	0.0337224	0.0417504	0.03205	0.0295476	0.0211208	0.0401628	0.0380169	0.0394999	0.0422864	0.0269071	0.016047	0.0391499	0.025018	0.0381359	0.0331448	0.0441239	0.039373	0.0532641	0.0292072	0.0406986	0.0403256	0.0283925	0.0365403	0.0587092	0.0370381	0.0380432	0.0404244	0.041823	0.0380967	0.0325897	0.0262296	0.0419901	0.0310124	0.043041	0.0320991	0.0335003	0.035794	0.0347856	0.0418681	0.0196307	0.0294368
SNAI1	0.022653	0.0400835	0.0287894	0.0332951	0.022931	0.025129	0.0224571	0.0217441	0.0195793	0.0224617	0.0318655	0.019619	0.0126276	0.0100659	0.0287075	0.0178132	0.0218504	0.0225724	0.0222905	0.0217311	0.0253573	0.0187339	0.0200036	0.0230945	0.0210544	0.0179858	0.019297	0.0194474	0.0206659	0.0225084	0.0209302	0.0234733	0.0213475	0.021738	0.0208395	0.0222769	0.0171339	0.0226716	0.021998	0.0242118	0.021206	0.0170195	0.0217983	0.0249016	0.0246494	0.0182993	0.0181952	0.0153207	0.0342695
SRC	0.443953	0.431093	0.411355	0.404807	0.4345	0.429925	0.439628	0.448073	0.445708	0.43139	0.459698	0.414015	0.450866	0.419067	0.428343	0.413616	0.434225	0.45128	0.430079	0.429897	0.450661	0.430054	0.431919	0.429064	0.435937	0.429857	0.436787	0.43147	0.437731	0.43814	0.440621	0.432354	0.427639	0.426161	0.429537	0.426763	0.444413	0.445823	0.442767	0.42465	0.398578	0.422007	0.440827	0.434947	0.424193	0.440212	0.416441	0.439899	0.418596
STAT5A	0.567677	0.571032	0.575651	0.595237	0.575709	0.560459	0.575452	0.568723	0.565313	0.565613	0.592143	0.63099	0.566685	0.61666	0.646731	0.619607	0.574535	0.606507	0.628265	0.569334	0.60229	0.58183	0.573987	0.576654	0.567821	0.565826	0.564039	0.570117	0.566157	0.567035	0.580098	0.583575	0.559122	0.575746	0.568138	0.57121	0.568259	0.56965	0.569672	0.587707	0.667878	0.612375	0.579159	0.582987	0.617912	0.564877	0.612527	0.585904	0.608725
STMN1	-0.0241787	-0.00848286	-0.0380816	-0.0232637	-0.00482607	-0.0177931	-0.0119968	-0.0161414	-0.00922995	-0.0058959	-0.00490201	0.0388935	-0.0324505	0.0112288	0.0776979	0.0184694	-0.0109398	-0.00815468	0.00665947	-0.00808663	-0.0198549	-0.00330377	-0.00282585	0.00261487	-0.00749776	-0.0094167	-0.00688848	-0.0121645	-0.0102116	-0.0112697	-0.0180059	-0.001875	-0.0253914	-0.010243	-0.0100286	-0.0118254	-0.0240686	-0.0160259	-0.0116425	-0.0047343	0.06382	0.0271324	-0.0024796	-0.00702632	0.0287435	-0.0174356	0.0158818	-0.00244406	0.0311966
SYK	0.506079	0.493777	0.485079	0.455394	0.504127	0.512139	0.514793	0.513751	0.512914	0.485716	0.486102	0.522407	0.516236	0.517158	0.460445	0.515492	0.50133	0.479085	0.477834	0.521233	0.49771	0.515685	0.520422	0.511635	0.513581	0.513891	0.52086	0.516895	0.514627	0.515971	0.505798	0.506353	0.516753	0.505369	0.52384	0.516867	0.51715	0.510824	0.515836	0.515538	0.486176	0.504707	0.517575	0.504798	0.505718	0.518945	0.49928	0.505831	0.490394
TP53	0.0695074	0.0572773	0.0651834	0.0641438	0.0570833	0.0579633	0.0577103	0.0649775	0.0614484	0.0568536	0.0571268	0.0561271	0.0622904	0.056967	0.0522078	0.0571322	0.0472449	0.0505192	0.054496	0.0563746	0.0525661	0.0634479	0.0604756	0.0558887	0.0567591	0.0636904	0.0651231	0.0598689	0.0580261	0.0586604	0.0594403	0.0594823	0.0573283	0.061972	0.0572984	0.0593634	0.0639351	0.0599076	0.0575657	0.0554991	0.0525341	0.0539949	0.061265	0.0575129	0.0549664	0.0599192	0.0534853	0.056993	0.0551356
TP53BP1	0.463263	0.508373	0.470593	0.495964	0.500834	0.511423	0.484102	0.47671	0.498496	0.509262	0.515175	0.506184	0.471795	0.478591	0.533523	0.491312	0.487139	0.501251	0.512081	0.505788	0.492665	0.474156	0.474956	0.48882	0.489775	0.492344	0.47992	0.491753	0.486137	0.484821	0.49509	0.488478	0.480457	0.492785	0.496806	0.502075	0.443415	0.492193	0.476771	0.498304	0.521825	0.482599	0.502048	0.504574	0.486496	0.480998	0.525082	0.511629	0.509724
TSC2	0.16892	0.1755	0.169616	0.172668	0.176872	0.172816	0.163948	0.170628	0.178467	0.183197	0.173048	0.16406	0.175145	0.151439	0.194677	0.160675	0.168415	0.174894	0.171478	0.185235	0.174661	0.188181	0.202942	0.190576	0.184962	0.174441	0.191478	0.177066	0.183014	0.175928	0.174642	0.180472	0.181534	0.176892	0.177485	0.176547	0.188353	0.171949	0.185465	0.160633	0.166163	0.163994	0.173785	0.172787	0.174461	0.187228	0.173057	0.169559	0.186305
VASP	0.302494	0.298258	0.291048	0.290187	0.302589	0.299658	0.297162	0.300378	0.302079	0.298989	0.30045	0.29546	0.3007	0.297732	0.296929	0.300083	0.289574	0.288551	0.290283	0.307657	0.300685	0.295578	0.292513	0.301364	0.302062	0.300296	0.301379	0.299084	0.303343	0.297261	0.299762	0.30108	0.307246	0.295472	0.30436	0.300543	0.307878	0.30595	0.295169	0.297595	0.295056	0.30011	0.295487	0.297229	0.302805	0.302812	0.302712	0.302833	0.306686
XIAP	0.256553	0.257467	0.258856	0.266306	0.268118	0.257945	0.2515	0.260362	0.268974	0.273041	0.260594	0.229331	0.260221	0.222131	0.267795	0.222201	0.246639	0.259266	0.256075	0.258646	0.258344	0.24157	0.252464	0.240307	0.247868	0.253011	0.260087	0.258692	0.24654	0.256356	0.25845	0.255443	0.258616	0.2593	0.259281	0.257507	0.232442	0.255395	0.256352	0.246748	0.239597	0.256673	0.259414	0.25885	0.219887	0.248018	0.259802	0.25039	0.247177
XRCC1	0.323977	0.330722	0.331226	0.346605	0.33467	0.324682	0.324466	0.32034	0.32045	0.331022	0.330366	0.308153	0.324932	0.296605	0.313177	0.301407	0.32865	0.331429	0.327729	0.347562	0.329044	0.318238	0.315176	0.3041	0.318354	0.354698	0.329029	0.324058	0.313382	0.321131	0.328283	0.3548	0.333312	0.328022	0.332594	0.329235	0.305768	0.315346	0.305315	0.320523	0.299569	0.309571	0.330571	0.331081	0.320791	0.318979	0.304082	0.331895	0.330544
YAP1	0.444182	0.452233	0.452677	0.441672	0.441332	0.45857	0.443582	0.440011	0.431552	0.45063	0.45729	0.420592	0.448756	0.410856	0.392309	0.397109	0.451841	0.44764	0.441596	0.45426	0.448527	0.432706	0.435664	0.415559	0.431098	0.449461	0.439422	0.44626	0.423778	0.439293	0.451655	0.455861	0.456654	0.45358	0.451141	0.451724	0.43293	0.450159	0.439385	0.434619	0.358461	0.388252	0.457718	0.453875	0.421755	0.436313	0.373764	0.441293	0.459965
YBX1	0.0601987	0.103431	0.100115	0.1663	0.0981646	0.108647	0.0778966	0.0638603	0.0801456	0.116192	0.105538	0.12003	0.0785575	0.0626816	0.190567	0.0705992	0.125775	0.157792	0.162618	0.111206	0.119665	0.0801496	0.0998974	0.105373	0.0945563	0.109695	0.0989134	0.100593	0.0904335	0.0912638	0.100123	0.118115	0.102439	0.10886	0.105485	0.10623	0.063797	0.0910591	0.0820982	0.0853028	0.179622	0.128578	0.100942	0.106455	0.130403	0.0838162	0.147249	0.114692	0.168371
YWHAE	-0.0258369	-0.0238786	-0.0236219	-0.0190502	-0.0294858	-0.0275383	-0.0303884	-0.0267676	-0.0258411	-0.0291769	-0.0180001	0.0203106	-0.0180008	-0.0218706	-0.015911	-0.0203047	-0.0185092	-0.00875232	-0.0080889	-0.0242113	-0.00615425	-0.0326154	-0.0287221	-0.0192551	-0.0302206	-0.0223475	-0.0276817	-0.0250996	-0.0290961	-0.0258752	-0.0116806	-0.0286352	-0.0328433	-0.0157085	-0.0264161	-0.0196395	-0.039324	-0.0234431	-0.028148	-0.0238082	0.0204173	-0.00935763	-0.0201647	-0.0214856	-0.00724358	-0.0304918	-0.0135194	-0.0177558	-0.010196
[truncated: 372 more columns]

## Sheet: B. pval_mrna
B, p-values for estimated mRNA coefficients (univariate analysis)
Gene	hsa-let-7a	hsa-let-7a*	hsa-let-7b	hsa-let-7c	hsa-let-7d	hsa-let-7d*	hsa-let-7e	hsa-let-7f	hsa-let-7g	hsa-let-7i	hsa-miR-1	hsa-miR-100	hsa-miR-101	hsa-miR-103	hsa-miR-106b	hsa-miR-107	hsa-miR-10a	hsa-miR-10b	hsa-miR-10b*	hsa-miR-1180	hsa-miR-1181	hsa-miR-1182	hsa-miR-1183	hsa-miR-1202	hsa-miR-1207-5p	hsa-miR-1208	hsa-miR-1224-5p	hsa-miR-1225-3p	hsa-miR-1225-5p	hsa-miR-1226*	hsa-miR-1228	hsa-miR-1228*	hsa-miR-1229	hsa-miR-1234	hsa-miR-1237	hsa-miR-1238	hsa-miR-1246	hsa-miR-1249	hsa-miR-125a-3p	hsa-miR-125a-5p	hsa-miR-125b	hsa-miR-125b-2*	hsa-miR-126	hsa-miR-126*	hsa-miR-1260	hsa-miR-1268	hsa-miR-127-3p	hsa-miR-1271	hsa-miR-1274a
ACACA	2.42212e-38	9.05534e-40	2.70923e-39	1.46693e-39	6.55822e-39	6.40431e-39	1.59751e-38	2.6274e-38	1.15584e-38	3.0819e-39	8.49935e-40	7.32273e-37	1.32059e-38	5.56016e-37	2.61658e-39	7.18443e-38	2.91685e-38	1.17277e-38	1.1839e-38	1.61973e-38	1.21769e-38	1.29626e-37	6.22559e-38	3.7026e-38	5.80099e-38	2.92974e-38	2.52189e-38	7.06591e-39	5.13456e-38	3.67434e-38	1.3728e-38	1.40066e-38	1.77465e-38	1.37639e-38	1.38264e-38	8.52775e-39	2.51112e-39	1.03788e-38	2.54298e-38	3.68351e-38	1.402e-37	9.32384e-38	3.23232e-39	1.46313e-38	5.6105e-38	1.03294e-37	6.19151e-38	1.37118e-38	8.77379e-40
AKT1	1.66831e-08	3.71523e-09	4.24285e-09	3.19562e-09	1.66927e-08	2.39854e-09	1.24075e-08	1.87086e-08	1.04064e-08	6.33798e-09	4.90763e-09	4.32893e-08	2.67553e-09	4.45997e-08	2.28276e-08	3.09551e-08	1.02948e-08	4.90599e-09	1.14752e-08	8.16987e-09	4.99329e-09	1.08938e-08	8.84116e-09	3.88431e-09	1.07916e-08	1.05887e-08	8.01683e-09	4.15162e-09	8.54625e-09	1.0555e-08	4.82734e-09	1.03258e-08	2.3717e-09	5.78638e-09	4.9603e-09	4.95811e-09	2.16625e-08	7.99041e-09	1.52639e-08	9.71379e-09	2.53865e-08	7.91438e-08	4.8994e-09	4.93296e-09	1.86084e-08	9.67115e-09	5.29973e-09	3.87516e-09	6.07155e-09
AKT2	0.782652	0.387903	0.739769	0.615458	0.555349	0.403093	0.617395	0.688694	0.573703	0.417515	0.397621	0.617011	0.475641	0.82846	0.391991	0.814144	0.469347	0.389274	0.391391	0.549755	0.434103	0.654405	0.608093	0.452493	0.520749	0.667068	0.569645	0.397854	0.517718	0.579578	0.417285	0.71248	0.471007	0.404938	0.423466	0.422704	0.718807	0.510082	0.606044	0.536804	0.531144	0.711641	0.407183	0.424204	0.534302	0.564547	0.453903	0.423078	0.407016
AKT3	0.902605	0.943441	0.862043	0.89777	0.96798	0.972321	0.899075	0.898435	0.886537	0.991298	0.927318	0.311603	0.960871	0.492314	0.478709	0.561977	0.880494	0.838972	0.70199	0.944298	0.95258	0.791379	0.848171	0.904041	0.909399	0.731597	0.886933	0.925625	0.88662	0.824126	0.926696	0.974129	0.996339	0.836084	0.937109	0.934992	0.855252	0.910772	0.888017	0.804841	0.23463	0.242692	0.930524	0.941674	0.622236	0.902802	0.821012	0.915404	0.853753
ANXA1	9.00365e-27	6.26831e-29	5.92075e-27	2.61283e-29	5.68265e-29	1.92761e-28	1.24727e-27	1.76722e-27	1.41839e-28	3.00416e-29	2.2976e-29	1.33218e-25	3.40239e-29	8.1878e-24	1.62358e-26	3.695e-25	3.68082e-29	2.01368e-29	2.27231e-29	2.24957e-29	1.79008e-29	2.01112e-25	3.88238e-27	4.14314e-28	1.95399e-28	1.63262e-28	8.2452e-28	2.00757e-29	4.04985e-28	1.77046e-27	2.01332e-29	1.86687e-29	1.38936e-29	2.26668e-29	1.46924e-29	2.42033e-29	2.56259e-27	2.87305e-28	1.2546e-27	1.19303e-26	1.89058e-23	5.66227e-23	5.66293e-30	1.83008e-29	2.14113e-26	6.36538e-28	9.05538e-25	3.6373e-28	4.83293e-30
AR	7.54549e-84	1.06873e-85	6.63267e-82	1.52845e-83	6.41822e-86	3.8641e-86	2.99367e-84	3.30888e-84	2.49087e-85	1.85342e-85	2.6017e-85	5.64757e-86	8.00336e-85	1.82387e-83	1.30837e-85	1.2433e-85	9.55966e-83	1.69978e-83	1.04108e-84	9.79169e-86	6.25523e-85	5.11041e-83	6.52748e-85	1.58377e-85	3.14456e-85	9.09752e-85	1.78254e-85	1.3127e-85	5.40042e-85	5.15708e-85	3.25329e-85	9.07074e-86	1.24838e-84	9.45053e-86	1.39004e-85	8.37351e-86	1.41354e-82	2.46387e-85	1.5101e-84	1.52938e-85	1.04224e-85	8.13016e-86	8.66606e-85	1.77683e-84	4.52594e-85	2.06848e-84	7.08909e-86	9.54746e-87	8.90486e-86
BAK1	1.47255e-06	5.10093e-07	5.25927e-05	3.07e-05	3.87814e-07	3.905e-07	2.49236e-07	4.48755e-07	3.16686e-07	2.01349e-06	1.38065e-06	9.29282e-08	2.3299e-06	5.20695e-08	9.05916e-08	1.03575e-07	1.34478e-06	1.11744e-06	5.42901e-07	3.77765e-07	2.93053e-05	3.71821e-08	1.09078e-08	1.87916e-07	2.771e-07	4.92036e-08	7.86408e-08	3.52616e-07	2.7628e-07	2.48149e-07	5.62631e-07	8.0347e-09	3.86213e-07	4.44703e-07	3.36402e-07	3.74482e-07	9.45033e-08	4.3655e-07	2.19764e-07	3.31065e-07	5.30455e-08	5.01961e-08	1.62849e-06	1.31652e-06	9.13003e-09	1.95339e-07	6.06422e-08	1.62453e-07	6.83454e-08
BAX	4.61192e-07	2.77008e-06	3.22828e-06	7.64235e-06	3.77052e-06	3.50864e-07	1.41246e-06	4.72615e-07	2.53455e-06	3.39326e-05	2.51879e-06	3.87353e-06	2.53073e-07	9.86083e-07	1.24965e-05	3.10852e-06	6.65754e-07	1.13417e-06	6.7974e-06	1.50432e-06	4.77161e-07	1.10665e-06	9.61192e-07	6.18513e-07	3.00698e-07	1.14823e-06	7.56939e-07	2.27874e-07	1.6539e-07	1.04083e-06	1.44834e-07	1.89091e-06	1.57497e-07	4.90733e-07	4.67601e-07	2.80697e-07	1.17751e-07	6.58148e-07	7.27892e-07	2.13329e-06	1.49161e-05	1.92713e-06	1.24059e-06	4.51847e-06	1.47274e-06	2.08051e-07	7.81421e-06	9.50996e-07	7.35924e-07
BCL2	6.18215e-75	2.33472e-80	8.15034e-71	1.91982e-74	1.25101e-80	8.77441e-81	1.61872e-79	1.96599e-77	7.62416e-79	5.46735e-81	1.68856e-79	3.78795e-80	3.36866e-70	1.15932e-79	1.77526e-80	3.90076e-80	5.58542e-80	3.54357e-76	2.23662e-78	3.31622e-80	5.17171e-73	5.53703e-79	1.52985e-79	1.31242e-81	9.58511e-81	1.94645e-79	6.33907e-78	4.41091e-79	6.89943e-81	5.32453e-79	1.31669e-79	3.90329e-80	2.53837e-79	7.50861e-80	4.04126e-80	6.1413e-80	1.58355e-77	1.40663e-78	4.70239e-79	1.33617e-80	4.85092e-80	7.69626e-81	3.74549e-79	8.0841e-81	9.84942e-82	3.75414e-79	5.76973e-81	2.0629e-80	6.87411e-81
BCL2L1	6.47031e-07	2.40353e-06	8.72378e-07	1.25181e-06	2.18507e-06	5.03098e-06	2.57348e-06	8.82503e-07	1.51167e-06	3.00148e-06	2.76906e-06	4.2523e-06	1.73654e-06	7.54061e-06	1.90215e-06	6.41094e-06	1.76255e-06	3.26692e-06	2.69184e-06	5.74842e-06	2.92785e-06	1.28216e-07	1.05522e-08	2.91966e-06	1.77974e-06	4.39216e-07	1.6358e-07	2.89613e-06	2.24373e-06	9.97534e-07	3.5693e-06	6.70493e-07	2.97699e-06	2.7365e-06	3.40253e-06	3.05886e-06	4.61557e-07	3.06e-06	7.29024e-07	8.82349e-06	3.9385e-06	2.15569e-06	4.11685e-06	2.81132e-06	6.95501e-07	1.19246e-06	4.58496e-06	2.88959e-06	2.32364e-06
BCL2L11	6.03939e-15	1.02168e-13	7.86685e-14	6.9339e-14	5.90044e-14	7.78073e-14	4.71362e-15	5.88808e-15	1.3052e-14	8.61468e-14	1.89704e-14	2.41993e-13	1.36663e-13	1.50024e-14	1.28808e-13	1.25404e-14	6.04685e-14	1.30302e-14	2.34733e-14	3.51023e-14	1.33103e-13	1.75296e-14	3.02379e-14	6.26926e-14	7.80401e-14	4.63839e-14	3.8299e-14	1.00503e-13	5.88882e-14	5.21459e-14	5.67688e-14	6.03733e-14	1.45625e-14	9.98888e-14	3.22361e-14	5.9734e-14	6.50592e-15	5.25404e-14	3.90359e-14	2.24462e-14	9.26766e-14	9.17449e-14	1.21911e-15	6.74699e-14	7.58951e-14	4.14943e-14	2.79488e-14	6.2496e-14	8.11214e-14
BECN1	0.186037	0.198868	0.109315	0.204208	0.217558	0.210535	0.22299	0.229507	0.243981	0.216564	0.19121	0.0927474	0.222358	0.192938	0.256618	0.1923	0.35327	0.246496	0.231198	0.226022	0.237435	0.311963	0.246871	0.260775	0.23679	0.21274	0.221117	0.226581	0.256401	0.282329	0.244059	0.211266	0.239243	0.127606	0.238565	0.190592	0.300803	0.273343	0.254274	0.188603	0.0972872	0.193126	0.241093	0.22463	0.225406	0.219498	0.175746	0.178613	0.218387
BID	0.139838	0.0602945	0.106096	0.0719355	0.0563707	0.0495714	0.0972046	0.114405	0.0637647	0.0263719	0.0685612	0.0409912	0.122177	0.0953439	0.0132678	0.0961078	0.0490599	0.0267694	0.0222471	0.0326906	0.0445155	0.0420863	0.0371968	0.041014	0.0612666	0.0618118	0.0668122	0.0666236	0.0694371	0.0639225	0.0650121	0.0309398	0.067959	0.0495118	0.0572793	0.0543995	0.13562	0.0900758	0.0850107	0.066267	0.0289466	0.065841	0.0452031	0.0386911	0.0305571	0.0648571	0.0391528	0.0522669	0.0211568
BIRC2	0.00331891	0.0153821	0.0117538	0.0152476	0.0105614	0.0120946	0.00156037	0.00334599	0.00797429	0.02481	0.0144763	0.00294062	0.015693	0.0004652	0.00478228	0.000541287	0.0157371	0.0139724	0.00610835	0.00930072	0.0151596	0.000181017	0.000607458	0.00207791	0.00776063	0.0113161	0.00467284	0.0175005	0.00578619	0.00358982	0.0263111	0.0132971	0.0168707	0.0197907	0.0137731	0.0173735	0.00101198	0.00816494	0.00497763	0.000624244	0.00123438	0.000594782	0.0110508	0.0149391	0.000385489	0.00483096	0.00283363	0.0106853	0.00568813
BRAF	1.54233e-08	6.13105e-07	6.16102e-07	1.35733e-06	2.56856e-08	4.62668e-07	1.70164e-08	6.40013e-09	1.17706e-08	8.58963e-08	7.70613e-07	5.11811e-07	4.58075e-07	1.43774e-08	1.18219e-06	2.902e-09	5.8373e-07	6.84172e-07	4.81455e-07	4.44529e-08	4.33837e-07	1.14876e-11	1.76582e-12	8.47849e-11	4.52231e-09	4.378e-08	8.16647e-11	5.00507e-07	6.51649e-10	2.44607e-08	5.42201e-07	2.42668e-08	5.00548e-07	6.16526e-07	8.29324e-07	6.19488e-07	7.35032e-12	9.07738e-08	2.02744e-09	4.58399e-09	2.39133e-07	1.33229e-08	2.94384e-07	6.08263e-07	4.67454e-12	2.00198e-09	3.30948e-07	2.35818e-06	1.17104e-08
CASP8	0.0146602	0.00978368	0.0200225	0.00754081	0.021519	0.0204267	0.0193327	0.018988	0.0427126	0.0333189	0.0106946	0.00480947	0.0259382	0.00778139	0.00522255	0.0137808	0.0191381	0.00565291	0.00283579	0.0145655	0.00416562	0.0107968	0.0212836	0.0128975	0.0258555	0.0124565	0.022888	0.0291986	0.0209425	0.0285768	0.0167409	0.0106248	0.0209516	0.0139949	0.0219427	0.0193133	0.017968	0.0249335	0.0276573	0.023622	0.00246359	0.0109616	0.0144808	0.0075956	0.00394436	0.0255844	0.0126145	0.00748148	0.0150631
CAV1	1.91913e-22	1.09109e-22	5.43114e-22	2.56996e-20	1.1619e-22	4.10708e-22	2.33826e-22	1.69495e-22	3.12649e-22	2.29512e-22	7.14227e-21	1.33868e-18	1.29931e-21	9.43127e-20	4.31638e-16	8.71769e-20	7.03753e-22	1.33874e-18	1.83353e-17	2.07958e-22	3.63939e-20	3.62485e-21	5.58643e-22	2.85881e-21	1.32199e-21	3.64923e-22	3.46929e-22	7.49918e-22	1.03973e-21	4.85162e-22	2.66062e-21	3.6584e-22	4.04658e-22	5.41094e-21	4.9468e-22	1.06336e-21	4.26459e-22	3.49131e-22	2.62414e-22	5.51406e-21	2.48545e-15	5.58211e-18	3.67845e-20	2.52692e-21	7.66105e-19	5.86855e-22	1.57137e-19	6.43881e-21	4.39841e-20
CCNB1	1.43288e-57	6.64685e-58	9.41925e-54	6.30659e-47	7.70937e-58	4.95176e-59	2.97061e-58	2.73443e-58	3.53599e-58	9.30782e-58	1.05644e-54	2.31207e-47	9.01776e-55	9.58279e-57	1.58191e-43	3.01441e-55	6.56596e-56	1.23917e-50	3.64651e-51	3.83304e-60	5.43023e-47	6.21778e-60	1.62245e-59	2.79702e-55	3.25543e-58	1.82079e-59	7.42295e-59	1.04162e-57	8.23602e-58	1.13374e-58	6.79531e-57	1.08168e-58	1.44188e-57	9.16395e-58	1.36599e-57	2.17353e-57	3.02227e-59	9.5573e-58	1.21277e-58	8.6797e-57	1.43302e-38	1.40722e-51	1.62139e-56	8.03763e-56	3.36625e-51	1.10446e-58	4.72674e-47	1.39923e-54	9.51411e-51
CCND1	1.098e-28	2.12553e-28	5.9698e-29	1.3336e-28	1.77929e-28	2.47185e-27	7.67056e-28	1.75466e-28	2.47203e-28	3.43007e-28	3.15547e-28	9.82961e-29	2.63063e-29	2.04106e-27	9.46275e-29	7.96967e-28	1.66425e-28	1.7031e-28	6.28049e-29	7.74063e-29	4.07159e-28	6.85566e-30	5.11791e-30	5.3771e-29	6.70577e-29	2.39061e-29	1.81866e-30	2.75178e-28	5.49172e-29	3.97903e-29	3.47331e-28	5.3046e-29	1.93177e-28	7.22449e-28	2.59914e-28	2.62652e-28	2.60974e-30	9.01079e-29	4.10591e-29	2.31732e-27	7.59499e-29	4.45739e-29	8.34445e-28	1.53054e-28	3.21418e-29	2.8664e-29	1.73256e-28	2.54699e-28	2.14051e-27
CCNE1	3.79522e-48	9.48292e-50	6.53246e-43	1.55484e-44	9.12803e-51	7.50114e-51	7.21587e-50	1.61501e-49	1.04727e-50	3.1043e-50	3.49464e-49	6.58364e-53	8.80946e-48	4.41129e-51	2.42195e-52	3.83652e-51	4.96635e-48	8.1523e-49	2.17059e-49	8.62203e-51	9.82771e-49	1.50848e-50	1.29668e-50	4.56673e-51	1.48292e-50	2.40719e-50	7.20312e-50	3.2997e-50	2.33684e-50	1.15078e-49	1.20979e-49	5.08804e-51	4.12538e-50	3.66565e-51	1.53043e-50	3.25498e-51	1.88022e-48	4.01473e-49	3.75511e-50	1.13378e-50	8.43265e-53	1.71316e-52	1.99472e-51	7.84485e-50	7.00808e-56	1.33732e-49	3.20983e-50	1.61154e-51	3.6031e-51
CDH1	8.68381e-38	1.86379e-34	2.22106e-37	5.46292e-37	9.91699e-36	8.22374e-35	3.35554e-33	1.24033e-36	4.04248e-36	2.16525e-35	8.52821e-36	5.20641e-34	3.70505e-36	7.02968e-33	1.08908e-34	2.2312e-33	5.16739e-34	4.75234e-35	3.45176e-34	2.13818e-34	9.40705e-38	3.57022e-31	7.22502e-33	6.91108e-34	4.69391e-35	1.744e-34	9.36672e-35	3.21971e-35	4.95129e-35	3.80454e-35	1.84591e-35	3.23522e-34	2.34147e-35	6.15489e-35	8.32975e-35	5.02402e-35	8.57185e-34	3.37174e-35	1.16392e-34	1.52137e-32	9.98282e-34	6.97199e-35	5.14043e-35	7.19755e-35	3.08764e-33	9.53414e-35	2.28163e-34	5.20378e-35	4.90158e-34
CDH2	0.621047	0.68224	0.607011	0.627837	0.697579	0.69517	0.692341	0.619584	0.658064	0.655842	0.711231	0.679331	0.642148	0.692126	0.651415	0.684128	0.692967	0.622311	0.67138	0.647074	0.616653	0.698531	0.670942	0.701063	0.720114	0.768291	0.703928	0.717328	0.696396	0.687103	0.730799	0.764124	0.684952	0.737793	0.682853	0.796179	0.702582	0.671515	0.687109	0.711397	0.696767	0.717616	0.810715	0.660932	0.752939	0.682323	0.687141	0.701785	0.759384
CDH3	2.47707e-10	1.10467e-11	1.45205e-07	2.23604e-09	6.45254e-13	8.53042e-12	5.29578e-12	1.91321e-11	2.01956e-12	3.37355e-12	3.43349e-11	6.77984e-15	3.35581e-11	1.92789e-12	2.20046e-13	7.56737e-14	1.13299e-10	3.25322e-11	5.76973e-13	4.50895e-12	2.60051e-11	4.77757e-12	5.63719e-12	1.28419e-13	7.13209e-13	7.94341e-12	5.10092e-12	7.19392e-12	5.15899e-13	1.86519e-11	1.01759e-11	4.58236e-12	3.53199e-12	7.47366e-12	5.98797e-12	4.59099e-12	5.25739e-13	3.86435e-11	1.10857e-11	6.11275e-13	6.78743e-16	1.54214e-13	1.73056e-11	1.07128e-11	5.85439e-15	3.02624e-12	3.10905e-13	3.13391e-12	7.17462e-14
CDK1	0.000609386	0.000260654	0.00369062	0.00380607	0.000312167	0.000440103	0.000391149	0.000425297	0.000350276	0.000313059	0.000258981	6.84418e-05	0.0011839	4.75262e-05	4.07176e-05	6.97255e-05	0.000858296	0.000166445	0.000102524	0.000305143	0.00151703	0.000217435	0.000210464	0.000235262	0.000304196	0.000328557	0.000325197	0.000417428	0.000285731	0.000335411	0.000359288	0.000291451	0.000543497	0.000275609	0.000596005	0.000396015	0.000408689	0.000370846	0.000343247	0.000271916	3.5172e-05	0.000101472	0.000138131	0.000105278	3.46583e-05	0.000342053	0.000878433	0.00013891	4.8374e-05
CDKN1B	5.04192e-36	3.14817e-36	6.39429e-35	1.44657e-34	3.62235e-37	5.57498e-37	1.40256e-36	3.03926e-36	2.04237e-36	1.30559e-37	1.13896e-35	1.42219e-36	8.5493e-33	1.14461e-36	2.57414e-36	1.60904e-36	1.02167e-35	1.29907e-34	5.40047e-35	2.49734e-37	9.32463e-35	3.5695e-37	5.04101e-37	1.46199e-37	1.21195e-37	9.89953e-37	2.62444e-37	2.81879e-35	1.40623e-37	2.05144e-36	1.71023e-35	1.25116e-36	9.96073e-37	1.55718e-34	1.84111e-36	3.72728e-36	1.4009e-37	8.2957e-37	6.5567e-37	1.64992e-36	4.82593e-36	1.4896e-36	5.08786e-37	3.995e-36	2.60117e-36	1.62508e-38	1.14035e-36	1.29458e-36	1.60855e-35
CHEK1	0.114297	0.0826486	0.396171	0.337649	0.0639899	0.0839176	0.0717026	0.0837091	0.0636339	0.0867086	0.0743472	0.00745351	0.281163	0.0344268	0.00548016	0.0395721	0.0703877	0.0586257	0.0672402	0.0662833	0.225408	0.0538856	0.0553551	0.0388329	0.0570562	0.0787179	0.0584773	0.0808871	0.058606	0.0708581	0.112824	0.0586966	0.100791	0.0753585	0.052522	0.077952	0.095821	0.0883901	0.0638556	0.0618159	0.016862	0.0264502	0.0411166	0.045124	0.0122553	0.0800481	0.0623262	0.0746155	0.0122719
CHEK2	5.19361e-44	6.91598e-41	1.33982e-41	3.42954e-41	9.11369e-43	1.34795e-41	3.30717e-43	1.00966e-43	1.00991e-43	4.07332e-41	1.82466e-39	2.51914e-37	1.29702e-44	1.08547e-40	1.07854e-32	1.63697e-40	9.07734e-40	3.36567e-39	1.86448e-38	5.96778e-41	6.73962e-41	3.09008e-41	2.26988e-41	1.27375e-40	1.77374e-42	1.35227e-40	4.22344e-42	3.50141e-42	7.29444e-43	1.32436e-41	1.24992e-42	1.41094e-40	3.62848e-42	2.0639e-40	1.67084e-41	1.83323e-42	2.50198e-45	1.03799e-42	4.24782e-42	6.64544e-41	2.33914e-33	5.73265e-38	3.24527e-40	1.76184e-40	8.46966e-38	2.67046e-43	8.12239e-36	1.98508e-39	1.88078e-37
CLDN7	9.37477e-16	6.38326e-17	2.43131e-16	8.16274e-17	2.44864e-17	5.76131e-17	1.79818e-16	4.62751e-16	1.40713e-16	5.03427e-17	1.03097e-15	6.80732e-17	5.06739e-17	4.63809e-17	5.73769e-17	5.41439e-17	4.18772e-17	5.35685e-17	4.93009e-17	3.93331e-17	6.07295e-19	7.67588e-16	7.81145e-16	3.73003e-17	2.91662e-17	1.84533e-16	4.44257e-16	3.74694e-17	2.09034e-17	2.2904e-16	2.45549e-17	5.53499e-17	4.95596e-17	5.44489e-17	4.79774e-17	6.63918e-17	1.93586e-16	6.52237e-17	3.6854e-16	3.99187e-16	6.65026e-17	1.08031e-16	1.38384e-16	7.83085e-17	2.31812e-16	1.2636e-16	1.57469e-16	4.98719e-17	4.65541e-17
COL6A1	0.848779	0.660729	0.705733	0.475121	0.998408	0.769687	0.986658	0.81687	0.588497	0.958513	0.686605	0.162128	0.584083	0.484293	0.025772	0.31369	0.678172	0.317617	0.28578	0.816976	0.502102	0.841371	0.764154	0.675886	0.953733	0.696274	0.641459	0.684182	0.860441	0.654058	0.688463	0.833491	0.894014	0.563559	0.669055	0.665389	0.751624	0.699047	0.78293	0.867304	0.00225041	0.0596793	0.682039	0.72548	0.259784	0.743396	0.0521313	0.609844	0.485657
CTNNA1	0.000130533	7.32634e-06	2.23848e-05	3.16268e-05	9.213e-06	8.52442e-06	8.32507e-05	7.09578e-05	1.09273e-05	4.40464e-06	1.55379e-05	5.85178e-06	7.39995e-06	1.18e-05	8.44893e-06	1.02137e-05	1.61733e-06	1.33028e-05	3.3303e-06	3.67619e-05	7.82425e-06	0.000206134	0.000130809	8.85144e-06	1.03483e-05	3.6982e-06	3.95139e-05	7.07068e-06	8.21839e-06	2.11334e-05	9.70395e-06	5.06352e-06	5.72073e-06	1.06976e-05	5.19828e-06	5.7962e-06	5.43174e-05	1.133e-05	0.000104239	4.30851e-05	5.89772e-06	5.66741e-06	9.09309e-06	9.82826e-06	6.37896e-06	1.72837e-05	3.21981e-06	1.2348e-05	3.98065e-06
CTNNB1	0.585928	0.539383	0.712463	0.777816	0.424817	0.526834	0.424598	0.492857	0.487227	0.498915	0.612109	0.264996	0.62233	0.207579	0.274245	0.177805	0.401816	0.515154	0.297345	0.694649	0.627065	0.188975	0.353247	0.103462	0.256324	0.518576	0.409661	0.550594	0.216254	0.374973	0.658447	0.512205	0.61679	0.723442	0.537546	0.576739	0.204674	0.490778	0.426401	0.295802	0.145036	0.148924	0.52982	0.539357	0.141878	0.302909	0.186244	0.609082	0.2106
DIABLO	1.56672e-06	5.81912e-06	2.52343e-06	5.59462e-06	5.48331e-06	4.89902e-06	2.97716e-06	1.90226e-06	2.76221e-06	6.11983e-06	7.74317e-06	9.4674e-06	1.76064e-06	4.15065e-06	1.82511e-05	2.2989e-06	2.35531e-06	3.99254e-06	8.53933e-06	6.16089e-06	6.29147e-06	2.38586e-06	4.51356e-06	6.33824e-06	5.19646e-06	6.46846e-06	4.63957e-06	7.5148e-06	5.04814e-06	5.26597e-06	7.10952e-06	6.2424e-06	1.68397e-06	6.91909e-06	5.84146e-06	9.31022e-06	1.09394e-06	6.07759e-06	3.81453e-06	5.14179e-06	5.6865e-06	9.25534e-06	4.73201e-06	6.88938e-06	9.29651e-06	3.94718e-06	5.93173e-06	3.81758e-05	8.21489e-06
DVL3	3.23726e-05	1.23232e-05	9.34172e-06	1.14208e-05	0.000133018	1.05824e-05	8.77288e-05	3.36179e-05	1.57522e-05	2.6319e-05	2.02405e-05	2.16342e-05	3.01805e-05	0.000130416	7.16179e-05	0.000107528	1.12885e-05	1.02756e-05	1.75507e-05	1.7759e-05	2.0917e-05	0.000161137	5.48131e-05	3.3796e-05	3.86456e-05	1.23809e-05	3.96775e-05	9.3615e-06	2.59053e-05	1.69368e-05	9.91064e-06	2.57185e-05	1.25939e-05	1.72892e-05	1.16934e-05	1.14868e-05	5.71118e-05	1.1011e-05	2.71415e-05	6.27582e-05	3.08885e-05	3.15786e-05	1.36665e-05	1.45161e-05	5.80962e-05	2.57851e-05	1.02698e-05	1.1147e-05	7.36766e-05
EEF2	0.153494	0.121534	0.562545	0.980843	0.063163	0.105605	0.0793979	0.0969916	0.055734	0.0732933	0.272936	0.553373	0.122118	0.132012	0.406971	0.119427	0.157826	0.297661	0.22373	0.0660021	0.294021	0.0638853	0.0461031	0.0650104	0.0549952	0.114403	0.0641413	0.0776227	0.0493598	0.0748622	0.107348	0.070416	0.0612028	0.108388	0.0980898	0.0651181	0.0208046	0.135508	0.081546	0.10257	0.98779	0.106567	0.190791	0.162191	0.112048	0.0452028	0.227946	0.151009	0.323704
EEF2K	1.11703e-20	1.92609e-23	2.29808e-19	2.79748e-20	2.21553e-23	1.61971e-23	2.13292e-23	5.20071e-22	6.72535e-23	1.34937e-23	2.39064e-22	6.22128e-24	4.26158e-23	1.18292e-24	5.57117e-25	1.93477e-24	6.17007e-23	5.19292e-23	1.43162e-23	2.57167e-23	1.54823e-23	2.46331e-22	7.19784e-23	6.23411e-24	1.96626e-23	2.4397e-23	1.93515e-22	2.89081e-23	2.08124e-23	1.17654e-22	4.98725e-23	3.73621e-23	3.71747e-23	2.42578e-23	1.49257e-23	3.9161e-23	6.31163e-22	2.83664e-22	1.74095e-22	1.16764e-24	1.96298e-25	3.77961e-25	1.90748e-23	1.45784e-23	3.55827e-24	5.08754e-23	2.50816e-24	3.4503e-24	1.37832e-23
EGFR	1.12695e-09	1.00342e-11	1.15183e-10	2.63783e-11	2.2637e-11	7.93404e-12	4.4226e-11	5.1604e-10	1.2392e-10	1.49633e-11	4.33449e-12	6.53523e-12	5.20279e-11	1.01426e-13	4.24807e-12	3.9195e-13	1.07847e-11	2.13314e-11	8.05273e-12	8.10188e-13	1.32203e-11	2.06557e-14	3.96116e-15	1.1936e-13	3.14644e-12	3.19662e-12	1.196e-12	1.08098e-11	9.32471e-13	8.36612e-13	2.44334e-11	1.52053e-11	8.52044e-12	1.59342e-11	7.29479e-12	2.06448e-11	7.1318e-14	1.13343e-12	1.71793e-12	4.95194e-11	1.01782e-11	1.33606e-11	3.21677e-13	5.2197e-12	1.44918e-12	7.32798e-13	4.64076e-11	6.04382e-12	1.05033e-12
EIF4E	2.74306e-05	1.91783e-05	1.63921e-05	1.53609e-05	1.32922e-05	2.00724e-06	0.000102064	2.82605e-05	2.58779e-05	8.64179e-06	1.6402e-05	3.59569e-05	9.82922e-06	0.000398211	5.26305e-05	0.000172697	1.57819e-05	1.38704e-05	2.23165e-05	5.41288e-05	9.35275e-06	0.000265097	0.000101405	0.000328797	4.20463e-05	3.12077e-05	3.7767e-05	1.30197e-05	8.56001e-05	2.13444e-05	1.43686e-05	3.70699e-05	2.21985e-05	1.64897e-05	1.73091e-05	1.27473e-05	0.000369161	2.32327e-05	3.92293e-05	0.000283025	9.60973e-05	7.21082e-05	2.19105e-05	1.44207e-05	0.0002137	3.55924e-05	0.00010817	1.74551e-05	0.000176391
EIF4EBP1	3.24496e-39	2.03072e-38	1.94948e-39	7.19596e-38	4.15609e-39	2.78012e-39	6.06836e-39	4.60442e-39	3.8059e-39	3.16332e-39	2.12859e-38	1.42646e-38	4.32564e-36	9.34987e-39	1.21973e-36	8.96435e-39	1.05589e-38	4.51313e-38	1.57644e-36	4.457e-39	3.66714e-37	9.58467e-40	1.32163e-39	2.34761e-39	3.1487e-39	6.92943e-39	7.01231e-39	5.84375e-39	3.03471e-39	3.15638e-39	6.73119e-38	5.45225e-39	2.58931e-39	4.61415e-38	6.11722e-39	1.22127e-38	4.78355e-39	2.17041e-39	6.63902e-39	3.16699e-38	1.57344e-37	1.99494e-38	4.92237e-39	1.42112e-38	3.01597e-39	4.59676e-39	2.60047e-38	8.09626e-39	2.62494e-39
ERBB2	9.58457e-90	3.12788e-90	1.87158e-88	6.70596e-89	1.62016e-90	2.18217e-89	1.01853e-89	6.1578e-90	2.28482e-90	6.74965e-91	1.71454e-89	2.53193e-89	1.83735e-88	9.97241e-89	1.81341e-90	1.43019e-89	6.109e-89	2.16937e-89	1.04255e-89	3.38052e-89	1.39109e-89	1.88765e-90	2.83198e-91	3.88961e-91	1.10831e-89	2.3902e-89	6.04959e-91	6.26889e-90	2.9936e-90	2.19016e-89	2.39712e-89	1.09758e-89	1.91282e-89	2.70053e-89	1.27282e-89	2.65552e-89	2.18759e-91	1.74701e-89	7.70287e-90	2.12432e-89	2.92669e-90	2.61143e-90	1.76384e-90	2.1738e-89	9.27095e-91	6.83551e-90	9.56705e-91	2.25869e-89	4.38195e-91
ERBB3	5.39609e-14	7.90965e-17	1.97595e-14	2.15818e-16	2.41233e-15	1.00204e-15	2.2983e-14	1.47242e-14	3.14158e-15	9.09861e-16	1.25151e-15	8.44964e-16	2.39687e-16	1.1095e-11	9.115e-17	2.03934e-12	7.8116e-16	1.38433e-15	1.19955e-15	5.88445e-16	2.75635e-16	2.22814e-14	7.90982e-15	7.29196e-15	6.65855e-15	1.14264e-15	9.62232e-15	7.21716e-16	1.98146e-14	4.22413e-15	7.3964e-16	8.55516e-16	6.06731e-16	2.05216e-16	4.78256e-16	2.0989e-16	2.0464e-14	2.28931e-15	4.45337e-15	2.72342e-14	1.15875e-16	3.02041e-15	4.64221e-15	3.49648e-15	4.28511e-15	1.94252e-14	7.05158e-16	6.23441e-17	5.33462e-16
ERCC1	0.135545	0.148785	0.105506	0.0609149	0.207372	0.193198	0.176128	0.163143	0.184964	0.208025	0.154419	0.190706	0.167527	0.244992	0.160603	0.223387	0.200866	0.125101	0.135203	0.23268	0.163636	0.213384	0.192591	0.223783	0.213995	0.299493	0.211064	0.190763	0.205555	0.216397	0.147076	0.303262	0.214807	0.149874	0.195978	0.195216	0.224451	0.181554	0.230659	0.229287	0.118055	0.251259	0.209591	0.204647	0.254492	0.194161	0.168174	0.17578	0.200348
ERRFI1	0.0273003	0.0263072	0.00843795	0.0038946	0.0198098	0.0293822	0.0211966	0.0290309	0.0241791	0.0220751	0.0211564	0.00494442	0.0209832	0.00772889	0.00294643	0.00666882	0.0295396	0.017595	0.0176239	0.0323806	0.0106423	0.0269841	0.029442	0.0234313	0.0287082	0.0254862	0.0328083	0.0304816	0.0269455	0.0301745	0.0234894	0.0260015	0.0367633	0.0274709	0.0280269	0.0316882	0.0272533	0.0249455	0.0347756	0.0133847	0.000889356	0.0110135	0.0208243	0.030558	0.0212989	0.0299898	0.00859722	0.0198884	0.0174313
ESR1	7.72309e-84	2.01591e-86	5.71647e-77	1.75684e-82	9.46221e-88	6.70638e-88	1.26411e-86	8.57307e-86	1.93888e-87	6.88037e-86	2.39456e-86	4.86651e-87	2.34276e-84	7.00104e-85	1.6569e-86	1.87683e-86	3.8459e-87	1.29861e-86	7.92532e-88	8.60801e-88	6.95411e-85	2.44033e-87	3.12351e-88	1.67272e-88	2.18757e-88	6.46238e-88	4.52724e-88	2.05735e-87	2.05311e-88	2.05786e-87	3.93447e-87	1.22084e-88	2.0172e-87	1.10658e-87	1.33233e-87	1.42229e-87	5.1724e-87	2.74095e-87	2.00776e-87	5.86232e-87	1.1574e-87	5.30666e-87	4.62001e-87	3.69724e-87	4.58301e-89	6.22357e-88	1.14641e-87	1.35334e-87	5.93424e-88
FN1	6.41527e-40	3.20564e-40	5.83978e-40	7.41603e-40	9.33937e-40	7.28644e-40	9.7696e-40	5.03976e-40	6.34723e-39	2.13458e-40	3.24794e-39	1.26362e-40	9.13435e-38	3.27407e-40	2.32855e-40	1.39608e-40	1.31453e-39	9.47599e-40	5.327e-40	3.61204e-40	6.56518e-40	1.58034e-39	7.18906e-40	2.42319e-38	1.62653e-39	8.56835e-40	1.65289e-39	1.83277e-40	6.16976e-39	1.3926e-39	5.61134e-40	9.4996e-40	8.8509e-40	1.21195e-40	7.88215e-40	3.22713e-40	1.89072e-39	5.49547e-39	6.95397e-40	1.17756e-39	3.3898e-40	6.36911e-41	1.16817e-36	1.48185e-38	1.3695e-39	4.52636e-39	8.13167e-36	9.59805e-40	8.64288e-40
FOXO3	4.50811e-09	2.20673e-08	1.22452e-08	2.74498e-08	1.36931e-08	7.73888e-09	2.30596e-08	6.77803e-09	1.4367e-08	3.40653e-08	4.79125e-08	8.89295e-08	1.02696e-08	3.43866e-08	3.48238e-08	3.03886e-08	2.19256e-08	1.34243e-08	2.81289e-08	2.02098e-08	2.71396e-08	1.16586e-08	1.50171e-08	6.55247e-09	7.08954e-09	2.15549e-08	5.51718e-09	1.88168e-08	6.59731e-09	2.54858e-08	2.80125e-08	3.58857e-09	1.0953e-08	2.68772e-08	2.70096e-08	2.19592e-08	4.81727e-09	2.75708e-08	1.92995e-08	3.03473e-08	1.6048e-07	1.16055e-07	3.2715e-08	3.41433e-08	2.29194e-08	4.99041e-09	3.73248e-08	2.53397e-08	1.43802e-08
GAB2	1.15111e-59	3.27481e-59	7.93568e-59	3.25778e-59	2.80085e-59	2.48545e-59	1.47956e-59	9.86415e-60	2.00385e-59	2.75768e-59	9.42592e-62	1.53318e-58	5.86328e-62	4.87127e-59	7.88048e-62	4.3324e-58	3.31488e-59	9.24387e-61	6.72738e-61	2.37711e-59	3.95236e-60	3.09056e-59	2.43344e-59	6.44488e-59	2.98288e-59	3.7465e-59	1.93634e-59	1.23464e-59	2.49679e-59	2.78386e-59	1.44489e-60	4.63851e-59	4.42283e-59	6.78652e-60	1.10529e-58	8.35895e-60	4.12227e-60	1.09897e-59	1.83303e-59	5.47263e-59	8.16921e-59	3.04737e-58	1.10488e-60	2.61155e-61	2.79874e-59	2.35794e-59	9.32654e-56	2.3395e-60	4.88293e-60
GATA3	6.74764e-69	4.37253e-75	9.30743e-64	3.59577e-70	1.34534e-75	7.49399e-76	4.91174e-72	1.60964e-71	1.5701e-74	1.35257e-75	7.84134e-74	3.77171e-77	5.20869e-70	1.00598e-71	2.33247e-78	3.73454e-73	8.47971e-74	4.50546e-71	5.92202e-73	7.79985e-76	1.97975e-71	1.74818e-73	1.63593e-74	2.75654e-76	2.15387e-75	4.74222e-75	4.02157e-74	1.16203e-74	2.34705e-75	2.27257e-74	1.06383e-73	3.90882e-76	8.06985e-75	1.79079e-74	9.59914e-76	3.17501e-75	1.71974e-71	1.63653e-73	6.65708e-74	2.60046e-74	3.98865e-79	5.08271e-77	5.06699e-75	2.82404e-75	1.62856e-77	7.67818e-74	1.08101e-77	6.08865e-77	7.31616e-78
GSK3A	2.78558e-06	4.41234e-07	4.88303e-07	7.36869e-07	4.88225e-06	7.28457e-08	1.53075e-05	8.2675e-06	4.47707e-06	5.92244e-07	4.99467e-07	6.94711e-05	2.46506e-07	0.000601752	1.28519e-05	0.00161036	5.61028e-07	4.79251e-07	1.70184e-06	1.01014e-06	4.80623e-07	1.56513e-05	8.04904e-06	0.000380587	2.76816e-05	6.34279e-07	5.40006e-06	8.34918e-07	4.29516e-05	1.08648e-06	2.57162e-07	1.49483e-06	2.88415e-07	3.75117e-07	4.48876e-07	3.27116e-07	6.05016e-05	1.13849e-06	8.94023e-06	1.13137e-05	0.000304355	9.97759e-05	7.52471e-07	5.06816e-07	5.95525e-05	1.92411e-05	3.13583e-05	5.19616e-07	8.52854e-05
GSK3B	0.00011097	0.000572796	0.000728394	0.00137178	0.000355494	0.000430394	0.000206304	0.000108551	0.000148725	0.000299377	0.00032917	0.020021	3.5027e-05	0.0120696	0.00685984	0.00414033	0.000243408	0.000300061	0.00155111	0.000672486	0.000279389	0.00250326	0.00198406	0.00327383	0.000817176	0.000545631	0.00087758	0.0001335	0.000777657	0.000551337	5.87992e-05	0.000674914	0.000144837	0.000115015	0.000378531	0.000184977	0.000346735	0.000323873	0.00031929	0.00122013	0.0705118	0.00571159	8.8055e-05	0.0003798	0.0125395	0.000744057	0.00277172	0.000577388	0.0496757
IGF1R	1.21637e-73	1.91376e-73	3.86025e-74	4.89078e-74	1.65692e-74	5.00911e-74	1.23999e-74	4.79172e-74	1.80832e-74	1.90414e-74	8.42723e-74	4.62029e-74	5.54254e-73	4.52853e-74	2.50421e-75	4.14782e-74	4.92212e-74	1.27334e-73	7.41612e-74	1.95356e-74	1.31066e-74	1.29158e-76	2.14823e-77	1.07651e-75	2.18788e-75	6.11428e-75	1.63976e-75	3.48127e-74	3.40446e-75	1.69027e-74	5.82176e-74	8.46854e-76	3.49106e-74	6.6483e-74	3.09589e-74	5.2204e-74	4.12903e-76	3.48547e-74	4.55076e-75	4.22395e-75	1.91016e-74	6.71507e-74	1.41426e-73	1.66349e-73	7.9168e-77	2.98838e-75	9.30585e-75	5.64803e-74	1.55322e-76
IGFBP2	3.86908e-53	1.78218e-53	5.52402e-52	4.42082e-54	3.93064e-53	7.39413e-55	2.89703e-53	2.35521e-53	2.98359e-53	3.831e-53	1.15425e-53	1.37027e-55	6.27261e-55	8.61352e-53	8.55066e-55	3.21725e-53	9.81546e-53	3.46207e-54	9.03134e-55	3.60682e-53	9.91257e-55	2.08469e-53	1.80922e-53	5.17659e-53	3.14704e-53	2.39665e-53	2.3069e-53	2.72738e-53	2.27325e-53	1.88591e-53	2.32504e-53	5.14972e-53	1.10394e-53	2.23035e-53	2.08367e-53	3.66156e-53	2.45037e-53	2.24353e-53	2.25349e-53	3.56829e-53	1.24922e-56	2.32854e-55	2.1996e-53	1.66914e-53	8.42685e-55	1.84853e-53	1.40793e-54	1.71664e-53	5.80878e-54
INPP4B	1.54761e-85	9.73666e-86	9.17679e-78	3.50342e-79	4.28964e-85	7.51826e-86	5.44334e-86	9.54707e-87	4.03028e-86	1.38905e-83	9.723e-84	2.67538e-85	2.24905e-83	9.49041e-86	7.18903e-82	6.4639e-86	1.95598e-85	3.57171e-84	2.21005e-83	1.64505e-86	4.31267e-82	2.17636e-87	5.60248e-88	4.38474e-87	7.23941e-87	1.23141e-86	1.25822e-87	4.69655e-86	1.63547e-87	1.92776e-86	1.89162e-86	4.76834e-87	3.61103e-85	3.62314e-86	1.56757e-85	6.31568e-86	2.76437e-89	9.24855e-87	4.06345e-87	2.41591e-86	1.11786e-82	1.45018e-85	1.88794e-85	1.54306e-85	1.01478e-87	7.0026e-88	3.38143e-83	1.51356e-85	1.95264e-85
IRS1	2.88165e-32	1.34936e-32	2.54317e-32	1.67852e-33	1.33129e-32	1.66953e-32	3.17517e-32	1.01395e-32	1.14704e-32	1.49586e-32	4.14016e-35	5.68265e-34	8.55791e-34	1.12629e-32	5.74962e-37	9.98432e-33	4.31282e-33	1.72951e-34	4.13018e-35	1.21224e-32	9.56081e-35	3.38917e-32	4.54251e-32	7.63247e-33	1.26485e-32	1.52523e-32	4.45758e-32	9.33e-33	1.97815e-32	2.86459e-32	5.87946e-34	1.73922e-32	2.0078e-32	3.97749e-34	9.03934e-33	9.69851e-33	4.68572e-32	1.57412e-32	1.3863e-32	1.50667e-32	1.18261e-35	7.76744e-35	1.12064e-32	1.16837e-32	4.64321e-34	3.80245e-32	2.55185e-34	2.88756e-34	1.17924e-33
KDR	0.275619	0.758663	0.489258	0.518393	0.65723	0.729356	0.376796	0.375879	0.585418	0.753893	0.622526	0.930824	0.710127	0.657486	0.79387	0.633303	0.677122	0.649372	0.795516	0.74167	0.611741	0.452037	0.476899	0.549312	0.503344	0.700376	0.493387	0.73253	0.493336	0.561851	0.619297	0.762138	0.679434	0.736271	0.746086	0.74831	0.273704	0.569118	0.539204	0.551425	0.907906	0.863672	0.768089	0.719708	0.754314	0.46057	0.868258	0.742877	0.756368
KIT	4.50111e-53	8.67841e-54	2.39857e-53	3.19738e-53	2.64567e-53	3.10473e-53	1.4538e-52	4.98664e-53	2.20773e-53	2.31812e-53	1.14084e-53	2.25038e-47	5.12634e-53	5.22727e-47	2.7566e-52	9.13237e-49	6.37925e-53	8.47002e-53	2.16383e-52	1.03572e-53	5.43069e-53	1.11422e-51	3.04062e-52	7.83756e-53	7.80375e-53	1.20206e-53	3.1331e-53	2.52829e-53	8.78756e-53	7.98293e-53	2.87856e-53	1.58348e-53	6.78109e-54	4.32603e-53	1.13496e-53	6.53002e-53	4.54309e-52	2.5609e-53	1.26733e-52	5.65381e-51	5.82093e-48	3.84173e-49	2.852e-53	4.77743e-53	4.1037e-50	8.90823e-53	1.11037e-53	1.00968e-52	2.82061e-51
KRAS	0.000836021	0.00186069	0.00136183	0.00195815	0.000895508	0.0017221	0.000522919	0.00103901	0.00101111	0.00145215	0.00233224	0.0159211	0.00142449	0.00333138	0.0234466	0.00416317	0.00140673	0.0078171	0.00585978	0.00183491	0.0132919	0.00270528	0.00185618	0.00212323	0.00127044	0.00158625	0.00103014	0.00140898	0.00132975	0.00121385	0.0017374	0.00221605	0.00138905	0.00227699	0.00157192	0.0010609	0.00274551	0.00128913	0.00172269	0.00135152	0.0288184	0.00672612	0.00719825	0.0026066	0.0292363	0.00128475	0.00432064	0.00275776	0.0266645
MAP2K1	0.132629	0.201174	0.201913	0.2046	0.126692	0.276576	0.116147	0.104623	0.0796225	0.113098	0.207677	0.169587	0.156424	0.13264	0.113617	0.0993948	0.197779	0.219751	0.197737	0.123551	0.183823	0.0320044	0.0391143	0.0915702	0.105065	0.139827	0.0728696	0.172009	0.0959345	0.141563	0.187934	0.0813814	0.172815	0.186335	0.188076	0.196801	0.0194275	0.188068	0.115161	0.163869	0.142859	0.139002	0.332777	0.220798	0.0362772	0.0884209	0.194222	0.200672	0.0865832
MAPK14	0.0183421	0.0446039	0.104244	0.1147	0.0160468	0.0319518	0.00941005	0.0118229	0.0089579	0.0298852	0.0426286	0.0906113	0.0136421	0.0155853	0.090942	0.0168833	0.0296718	0.0396194	0.0559046	0.0383563	0.0820974	0.0301647	0.0450778	0.0101686	0.011146	0.05861	0.0314718	0.0276995	0.0077609	0.057053	0.0216295	0.0406001	0.0235751	0.0316117	0.0423174	0.0279168	0.000983964	0.0426771	0.0259577	0.0239054	0.14528	0.0423341	0.0483231	0.0484224	0.0326982	0.0108066	0.0793949	0.0533205	0.0355751
MAPK9	8.18709e-15	1.31671e-14	5.40665e-14	1.45428e-15	6.78655e-15	5.79303e-15	1.05618e-14	7.94237e-15	3.67845e-15	7.9367e-15	6.02166e-15	5.3783e-14	1.14246e-15	1.65759e-13	1.25158e-14	5.68796e-14	8.85555e-15	2.7297e-15	3.27821e-15	3.70753e-15	6.52516e-15	5.20832e-15	4.19363e-15	6.74355e-15	5.534e-15	1.66906e-14	1.85122e-15	4.45515e-15	5.18311e-15	6.4461e-15	2.87842e-15	2.03285e-14	8.83802e-15	4.40467e-15	5.68964e-15	1.78407e-15	2.00915e-15	6.26817e-15	8.3302e-15	1.49653e-14	2.05324e-14	2.11919e-14	6.06842e-15	7.07691e-15	4.49852e-14	2.91163e-15	8.41773e-15	1.00988e-14	2.06782e-14
MAPT	0.12959	0.0801961	0.710217	0.571199	0.0378686	0.0253419	0.0887944	0.081818	0.0387967	0.0361347	0.069264	0.0394717	0.0377158	0.0436496	0.114681	0.0367321	0.0844933	0.0533891	0.0539259	0.044367	0.147656	0.0736966	0.0461998	0.0377041	0.0584645	0.0502604	0.0605083	0.0422081	0.0540505	0.0807936	0.0644173	0.0361056	0.0191112	0.0397058	0.0388073	0.0348977	0.0901626	0.0816916	0.0561578	0.0418237	0.0997041	0.0332238	0.0318881	0.0418966	0.0286304	0.0713755	0.109775	0.0491494	0.020843
MET	0.00133428	0.000864734	0.000476898	0.000106422	0.00327906	0.00303678	0.00592204	0.00185015	0.00297264	0.00228197	0.00192845	0.0126718	0.00226322	0.0386796	0.0018341	0.0169157	0.00113366	0.000782356	0.00226018	0.0019925	0.000273344	0.00626579	0.00308444	0.00297492	0.00301404	0.00341928	0.00277051	0.00198522	0.00319276	0.00226942	0.00183113	0.00259876	0.00251925	0.00260814	0.00240765	0.00287542	0.00423079	0.00208645	0.00250648	0.0222049	0.0116989	0.0165413	0.00331719	0.0023543	0.00585929	0.00284172	0.0025586	0.00321837	0.0013464
MRE11A	0.293807	0.17814	0.240422	0.170544	0.196447	0.0957103	0.202853	0.255655	0.16146	0.14681	0.115903	0.149874	0.222463	0.381351	0.211247	0.409702	0.147564	0.0869026	0.150884	0.116935	0.152504	0.554449	0.31012	0.331526	0.341207	0.395228	0.345863	0.244986	0.396679	0.288803	0.19524	0.301016	0.197612	0.158333	0.195335	0.192189	0.916578	0.237036	0.199226	0.166732	0.179474	0.317597	0.0695536	0.121671	0.750875	0.371363	0.206529	0.120354	0.320128
MSH2	2.56236e-22	3.73301e-22	1.22674e-21	1.53739e-20	7.94607e-22	4.08066e-22	1.52001e-22	2.3776e-22	1.72e-22	1.97226e-22	1.64457e-21	4.70251e-19	8.50121e-22	1.71686e-21	7.8248e-16	5.94674e-21	1.32728e-21	1.06455e-19	4.3454e-20	1.1434e-22	8.70966e-21	1.3453e-21	1.53713e-21	5.90882e-21	8.29174e-22	4.04921e-22	1.41766e-21	2.73505e-22	5.75425e-22	5.12296e-22	7.74526e-22	6.31359e-22	4.00003e-22	7.56668e-22	8.46537e-22	5.00748e-21	2.25063e-22	2.75502e-22	7.44001e-22	9.87163e-23	1.15584e-15	2.08605e-20	6.9205e-22	6.01314e-22	2.42859e-19	3.22196e-22	3.73106e-18	1.03579e-21	5.5477e-20
MSH6	2.39339e-22	6.75745e-22	2.32916e-21	1.4765e-19	9.39935e-22	8.21693e-23	1.88648e-22	2.57671e-22	3.65464e-22	4.87084e-22	1.34697e-20	1.00049e-18	1.93936e-21	5.39408e-21	3.22484e-12	1.03285e-20	4.85089e-21	6.08881e-18	1.42611e-18	1.10708e-21	8.88044e-18	2.80832e-21	1.96999e-21	2.84666e-20	1.89713e-21	6.27808e-22	1.86441e-21	5.20424e-22	1.40328e-21	4.02096e-22	2.68365e-21	5.7414e-22	1.54155e-22	4.9035e-22	7.63608e-22	1.42072e-21	6.11589e-22	6.49929e-22	6.85724e-22	1.13589e-22	1.43279e-14	6.36911e-21	2.27643e-20	7.67477e-21	1.80805e-18	5.36842e-22	5.74109e-18	5.18306e-21	1.62521e-19
MYC	0.00233125	0.00239621	0.00248217	0.00216929	0.00239112	0.00195598	0.00278242	0.00263951	0.00248974	0.00241048	0.00163659	0.00427095	0.00167201	0.00379621	0.00154963	0.0035559	0.0015848	0.00173087	0.0026685	0.00207624	0.00212947	0.00644233	0.00328801	0.0083677	0.00562654	0.00233036	0.0026986	0.00198577	0.00753595	0.00280119	0.00252936	0.00217616	0.0016428	0.00218767	0.002081	0.00207997	0.00984188	0.00468887	0.00300429	0.00260293	0.00228386	0.00127559	0.00197901	0.00216453	0.0121389	0.00501022	0.00238584	0.00302159	0.00901256
NCOA3	5.75783e-09	3.92546e-09	7.9205e-09	1.41998e-08	1.99742e-08	4.59212e-09	2.29092e-08	1.131e-08	2.76468e-08	1.05935e-08	6.59211e-09	1.35324e-07	4.54329e-09	2.09318e-06	1.11061e-07	3.8668e-06	4.93568e-09	5.75659e-09	6.11702e-09	5.14281e-09	2.66841e-09	1.35424e-08	4.18958e-08	5.67934e-08	2.88804e-08	7.33281e-09	1.99754e-08	4.94796e-09	3.75149e-08	1.79591e-08	3.18235e-09	4.71221e-08	4.66736e-09	4.02252e-09	4.3492e-09	3.91006e-09	1.09025e-07	7.72822e-09	3.13772e-08	3.484e-08	3.85256e-07	2.17951e-08	5.29711e-09	4.58243e-09	2.70745e-07	3.13465e-08	1.25017e-07	4.33577e-09	5.02537e-08
NF2	5.2877e-07	1.14932e-07	1.48589e-07	1.19576e-07	3.13495e-07	5.45831e-08	1.30976e-07	3.76442e-07	1.82053e-07	1.93139e-07	1.21496e-07	1.03564e-07	3.48349e-08	4.59747e-09	1.45471e-07	2.03523e-08	1.23005e-07	3.09835e-07	2.83587e-07	2.64498e-07	1.23104e-07	1.06211e-06	3.25338e-06	5.45148e-06	1.58461e-06	2.14795e-07	1.31242e-06	1.36137e-08	1.11293e-06	3.42134e-07	4.1813e-08	3.91676e-07	4.18768e-08	7.59076e-08	1.12225e-07	1.74391e-08	6.7438e-07	2.51796e-07	3.01918e-07	2.55206e-07	4.87157e-07	8.20229e-07	1.18882e-07	1.15622e-07	1.2694e-06	6.9856e-07	5.23967e-07	1.10373e-07	1.79398e-07
NOTCH1	1.17556e-10	2.45181e-11	3.24859e-09	5.09166e-10	1.16534e-11	1.46132e-11	3.02647e-11	5.22883e-11	1.58617e-11	1.24856e-11	6.44402e-11	1.00807e-11	2.69092e-10	2.51701e-11	2.37115e-11	6.9316e-12	3.99761e-11	1.43778e-10	6.21369e-11	1.26898e-11	4.63767e-10	2.85475e-11	1.25192e-11	1.40551e-11	3.0896e-11	8.79101e-11	4.27402e-11	4.11505e-11	4.50584e-11	3.72965e-11	1.55461e-10	1.32335e-11	5.98233e-11	3.60967e-11	3.16736e-11	1.71378e-11	6.07501e-10	3.86866e-11	2.62825e-11	1.15875e-11	1.73031e-11	1.15688e-11	1.27982e-11	1.42029e-11	1.1563e-11	1.50422e-10	1.73806e-11	1.66447e-11	1.13745e-11
NOTCH3	4.26905e-12	3.10884e-12	3.48922e-12	1.90099e-12	8.02714e-13	2.84539e-12	1.30044e-12	3.26218e-12	1.92205e-11	2.4343e-12	2.58657e-12	3.51795e-11	2.52394e-12	1.22891e-11	9.51669e-12	1.53817e-11	2.61863e-12	3.54941e-12	4.02319e-12	4.03653e-12	2.61048e-12	6.01809e-12	5.95638e-12	7.55206e-13	5.10749e-13	2.11577e-12	2.92064e-12	2.72733e-12	1.82838e-12	4.73496e-12	3.05525e-12	3.20333e-12	3.31457e-12	3.66348e-12	2.58014e-12	4.22047e-12	6.99286e-12	4.8815e-12	3.31248e-12	1.1441e-12	3.08787e-09	5.18603e-11	3.4602e-12	4.59699e-12	1.01713e-11	2.13926e-12	2.3799e-09	1.97373e-11	5.28839e-14
PARK7	3.03524e-19	1.17199e-21	1.53297e-18	1.91682e-18	4.76132e-22	3.91713e-23	2.97961e-21	7.03223e-20	6.25442e-21	3.78985e-22	7.7007e-21	9.44063e-23	2.27525e-18	2.45544e-22	9.77469e-23	2.39848e-22	4.75612e-22	7.32458e-22	1.07195e-22	1.11436e-21	2.21829e-24	7.36901e-22	9.69761e-24	1.04948e-21	2.88623e-21	5.99722e-23	1.64713e-21	2.63152e-22	7.01262e-21	3.04923e-21	7.92359e-22	5.0684e-22	6.17133e-22	6.05134e-22	5.25015e-22	1.08548e-22	9.25927e-16	2.342e-20	1.79641e-20	2.06177e-22	1.0081e-22	1.82339e-22	2.30665e-20	4.42982e-22	9.58924e-24	1.35754e-20	1.83094e-22	3.90939e-22	2.05093e-22
PCNA	8.75415e-17	1.17276e-16	2.94757e-14	5.48525e-12	7.6778e-17	5.73146e-17	4.73733e-17	2.59936e-17	3.20001e-17	9.77497e-17	2.17391e-15	2.57385e-13	8.75854e-16	4.53016e-15	2.08469e-11	4.93965e-15	1.29908e-15	4.48288e-14	1.16266e-14	1.33926e-17	2.40907e-10	1.25586e-18	1.23939e-19	1.6956e-16	1.88557e-17	3.14279e-17	3.24635e-18	8.8129e-17	3.37399e-17	1.42256e-17	2.4676e-16	4.73524e-17	1.39668e-16	9.79948e-17	7.20165e-17	6.69405e-17	1.50487e-17	1.32885e-16	1.05506e-17	4.29436e-16	3.7753e-11	1.89827e-15	3.11532e-16	6.9346e-16	3.51582e-15	1.35626e-17	6.31175e-13	1.08609e-15	8.39846e-14
PECAM1	0.000835608	0.000239516	0.000644495	0.000356369	0.000349356	0.000161153	0.000508854	0.000601345	0.000332866	0.000256943	0.000278476	0.000479867	0.000282315	0.000567842	0.00230649	0.000517945	0.000212515	0.000279731	0.000302959	0.000216096	0.000278344	0.000983301	0.000515217	0.000399722	0.000433013	0.000370371	0.000570345	0.000334769	0.000415292	0.00036365	0.000295278	0.000389049	0.000658233	0.000302167	0.000304967	0.000345275	0.0004802	0.000260427	0.000346926	0.000449006	0.000686024	0.000861221	0.00070254	0.000468933	0.000630606	0.00049536	0.00050483	0.000303772	0.000454317
PGR	1.54291e-85	2.1341e-88	3.77639e-79	2.90655e-83	1.46946e-88	1.11124e-88	3.59573e-88	1.1666e-87	1.37408e-88	6.12798e-88	1.58176e-88	2.97081e-89	9.7688e-86	2.81983e-88	5.23855e-89	5.88375e-89	2.25719e-88	5.37169e-89	1.98746e-89	1.4656e-88	8.06038e-86	2.01424e-88	1.4246e-88	2.56988e-89	1.43405e-88	1.07207e-87	4.80057e-88	2.44366e-88	1.40872e-88	1.14189e-87	1.88893e-88	4.78063e-89	2.73691e-88	4.34111e-88	2.81165e-89	2.07611e-88	2.24873e-87	1.60071e-87	3.82566e-88	1.38866e-88	3.85246e-90	4.41414e-89	9.35833e-89	1.7656e-88	1.47215e-90	1.89036e-88	3.26158e-90	1.75604e-88	1.96952e-87
PIK3CA	4.21517e-05	7.20435e-05	0.000122649	0.000132382	9.25303e-05	6.3066e-05	5.22663e-05	5.80989e-05	0.000110345	0.00033025	5.76657e-05	6.02224e-05	8.80949e-05	0.000117727	0.000128767	0.000143872	0.000156949	5.56539e-05	4.54118e-05	0.000475881	6.97229e-05	8.41587e-05	9.90342e-05	0.000155128	9.12152e-05	5.27075e-05	9.07514e-05	0.000100129	0.000104772	6.00281e-05	8.35145e-05	0.000147663	6.31324e-05	6.32891e-05	4.12764e-05	6.48857e-05	0.000165647	4.98745e-05	8.51616e-05	3.16142e-05	0.000100563	4.19218e-05	6.35392e-05	6.00573e-05	0.00013073	8.4798e-05	9.3097e-05	7.34738e-05	0.000338349
PIK3R1	4.50705e-06	5.26471e-06	1.10306e-06	4.25481e-07	3.09666e-06	8.63108e-06	6.10449e-06	3.80958e-06	1.6593e-06	1.50891e-06	3.79671e-06	5.84458e-09	3.95581e-05	1.4443e-07	9.33652e-06	8.29756e-08	3.43309e-06	3.74421e-06	8.90685e-07	5.09657e-06	7.46308e-06	3.94726e-06	4.64697e-06	6.07248e-07	1.81794e-06	4.81055e-06	4.24947e-06	4.19587e-06	1.60475e-06	4.63832e-06	7.41143e-06	4.35989e-06	5.95203e-06	5.44988e-06	5.07004e-06	5.03787e-06	2.90143e-06	5.82687e-06	4.48655e-06	2.35413e-05	8.38757e-10	6.39037e-07	6.11035e-06	5.88416e-06	7.26725e-07	3.29231e-06	2.07043e-07	3.01829e-06	4.4107e-07
PRKCA	2.68935e-24	3.99386e-25	4.58617e-24	1.77675e-26	5.61528e-25	8.74876e-25	1.19774e-23	8.64459e-25	1.88535e-25	1.48607e-24	3.87395e-25	2.15917e-21	2.13953e-25	5.56547e-21	5.85148e-25	1.37821e-22	7.47108e-25	3.51545e-25	9.41025e-25	7.47595e-25	1.6141e-25	3.12821e-24	1.44251e-24	7.7352e-25	5.15908e-25	5.97798e-25	6.80767e-25	8.7144e-25	5.7996e-25	9.98581e-25	8.199e-25	5.65908e-25	1.24704e-24	5.9379e-24	1.00577e-24	1.66296e-24	6.26752e-25	6.60664e-25	8.48072e-25	3.81744e-22	1.54372e-22	7.13466e-23	6.99452e-25	1.2249e-24	1.59682e-24	5.28562e-25	1.81229e-24	1.54611e-23	1.78663e-25
PRKAA1	1.50309e-10	3.54585e-10	5.93572e-11	1.28867e-09	6.55493e-11	1.35493e-10	2.3325e-11	1.57194e-10	1.97604e-10	1.20056e-10	1.37747e-09	1.52493e-09	7.12986e-10	6.412e-10	2.99101e-10	1.51806e-10	7.68445e-10	5.67605e-11	1.29878e-10	8.94059e-11	1.29322e-10	2.24485e-10	3.60289e-10	1.40026e-10	1.97061e-10	1.42008e-10	4.38049e-10	1.34585e-10	7.85209e-11	3.04245e-10	1.6406e-10	1.47737e-10	7.94057e-11	2.10542e-10	1.13763e-10	9.46194e-11	9.73552e-11	2.01042e-10	6.41497e-10	7.30623e-11	1.89855e-09	7.03917e-11	3.94889e-10	1.1875e-09	1.28342e-10	1.73769e-10	2.07917e-10	6.12242e-10	1.25752e-10
PTCH1	0.000547395	0.000434007	0.000376596	0.000437216	0.000399302	0.000364883	0.000889666	0.000526163	0.000491079	0.000350368	0.000699811	0.0060936	0.000372636	0.0143796	0.000747852	0.00332459	0.000434085	0.000710479	0.00208819	0.000418704	0.000444975	0.00146579	0.000975995	0.000802229	0.000456665	0.000448716	0.00055289	0.000427442	0.000580013	0.00087403	0.000474238	0.000487107	0.000456557	0.000603852	0.000428785	0.000497382	0.00202511	0.000571169	0.000669509	0.00165309	0.00788902	0.00189934	0.00043261	0.000289114	0.0044677	0.000667592	0.000991859	0.000947512	0.00135939
PTEN	0.00249152	0.0029052	0.00941833	0.00268145	0.00385647	0.00368026	0.00368701	0.00234274	0.00254198	0.00372904	0.000950662	0.00134196	0.00115094	0.00335538	0.000181886	0.00372471	0.0067021	0.000133058	0.000651128	0.00285478	0.00139184	0.00340496	0.00421385	0.00404291	0.00387877	0.00761508	0.00310503	0.00267475	0.003845	0.00437916	0.00119511	0.0042594	0.00665611	0.000936136	0.0027744	0.0032496	0.0036603	0.00319688	0.00256744	0.00368136	0.000223197	0.00171895	0.000536807	0.000915447	0.00249396	0.0037263	0.00582809	0.00113117	0.00121539
PTGS2	7.66235e-06	1.62804e-06	1.89543e-06	1.03755e-06	5.47914e-06	1.7423e-06	8.35914e-06	8.73763e-06	7.65633e-06	1.75552e-06	2.2079e-06	1.90827e-05	4.34574e-06	0.000719575	8.89583e-06	0.000157298	2.43324e-06	2.33892e-06	4.41929e-06	2.14653e-06	2.47954e-06	5.67458e-05	1.9363e-05	9.07744e-06	1.18084e-05	8.2902e-06	1.59837e-05	3.79848e-06	2.34234e-05	8.68243e-06	2.80382e-06	2.7737e-06	3.22264e-06	2.3781e-06	2.26379e-06	2.19063e-06	0.000150488	6.03903e-06	6.48775e-06	5.58485e-06	1.24669e-05	2.08191e-05	1.95879e-06	2.75794e-06	7.09423e-05	1.75578e-05	3.12822e-06	3.30156e-06	5.82117e-06
PTK2	0.242078	0.370451	0.481814	0.500163	0.207588	0.377704	0.109054	0.173228	0.257089	0.364163	0.369981	0.274442	0.52235	0.100659	0.203828	0.10389	0.388407	0.404844	0.315226	0.346171	0.363651	0.0621481	0.155772	0.0926497	0.151763	0.389017	0.181248	0.362058	0.128391	0.262378	0.377512	0.389453	0.42489	0.385865	0.427973	0.374659	0.124374	0.334306	0.207115	0.073367	0.185767	0.172265	0.377802	0.388947	0.108384	0.174794	0.271856	0.396348	0.182003
PXN	1.04498e-08	3.26365e-08	2.02409e-08	2.74926e-08	3.78851e-09	8.06853e-09	7.35412e-09	9.65299e-09	8.60045e-09	8.60269e-09	1.21499e-07	3.01933e-09	7.87438e-08	8.24225e-10	4.10168e-11	1.37851e-10	1.75403e-08	7.79126e-09	2.08962e-09	2.23965e-08	5.19944e-08	5.35305e-09	3.65665e-09	2.60381e-09	1.55084e-09	2.01933e-08	9.41119e-10	9.81041e-09	1.53745e-09	5.92919e-09	1.78335e-08	2.72665e-09	3.78541e-09	1.7215e-08	1.46948e-08	1.36595e-08	5.49089e-09	1.32715e-08	5.89858e-09	7.01207e-09	2.42192e-10	1.78734e-10	1.3478e-08	1.27728e-08	2.78144e-09	1.62755e-09	1.25495e-09	1.71633e-08	3.12744e-09
RAB25	0.00488572	0.0180944	0.00402871	0.00534341	0.00411865	0.00577706	0.00303985	0.00627099	0.00455497	0.00505033	0.00813841	0.00261802	0.00569159	0.00185397	0.00258122	0.00256274	0.00451213	0.00448085	0.00447727	0.00447829	0.0039929	0.00399238	0.0065013	0.00375605	0.00604418	0.00257168	0.00995866	0.00454123	0.00443106	0.00536598	0.00473534	0.00283078	0.00452759	0.00491941	0.00455303	0.00452366	0.0012103	0.00546231	0.00733015	0.00328585	0.00308089	0.00348605	0.00452988	0.00597902	0.00247558	0.00800049	0.00349305	0.00533679	0.00308519
RAD50	1.99728e-05	1.11142e-05	0.000282409	0.000122344	8.90649e-06	8.97403e-06	1.46722e-05	1.05141e-05	1.85803e-05	1.94121e-05	1.98512e-05	1.39692e-05	5.89651e-05	2.19436e-05	1.48896e-05	7.67011e-06	9.22681e-05	0.000112656	7.81486e-05	6.43926e-06	4.33158e-05	6.11953e-06	1.08368e-05	1.65675e-05	1.24073e-05	8.80784e-06	1.36503e-05	1.81923e-05	1.88958e-05	1.20648e-05	3.35506e-05	1.93113e-06	2.47409e-05	3.69371e-05	1.1467e-05	1.88786e-05	4.27676e-05	2.12003e-05	2.33566e-06	7.49309e-06	1.45159e-05	5.08068e-06	2.17478e-05	2.01855e-05	3.47375e-06	3.01301e-05	1.27461e-05	1.5745e-05	1.11849e-05
RAD51	0.114613	0.0272746	0.477005	0.770776	0.00820679	0.036709	0.0176469	0.0310954	0.014516	0.00888578	0.0492632	0.00126864	0.101652	0.00275127	0.0335351	0.00190398	0.032435	0.0300205	0.00350772	0.0100454	0.214404	0.00126134	0.00263094	0.000954901	0.00516085	0.0137687	0.00770444	0.022548	0.00426978	0.0157407	0.0262335	0.00959158	0.0355149	0.0147503	0.0184031	0.0206395	0.00772138	0.0281651	0.0115136	0.00507608	0.000457886	0.000734883	0.0207918	0.0316962	5.77863e-05	0.0105927	0.00710595	0.0493115	0.00101356
RAF1	4.51636e-08	2.06957e-08	2.71222e-08	1.73829e-08	4.24335e-08	1.81648e-08	3.53791e-08	5.16637e-08	7.22182e-08	2.0379e-08	1.76445e-08	1.20671e-08	2.50079e-08	9.1563e-09	1.50438e-08	1.12014e-08	4.97212e-08	3.91429e-08	3.45789e-09	9.63649e-08	5.08706e-08	5.41995e-07	6.68839e-07	3.04637e-08	2.6978e-08	4.3636e-08	3.29537e-07	2.50347e-08	1.88155e-08	2.81557e-08	2.42077e-08	1.43039e-08	1.77671e-08	1.30322e-08	2.41302e-08	2.57807e-08	6.07719e-08	2.49785e-08	5.51019e-08	4.07273e-08	3.54813e-08	2.65427e-08	2.36794e-08	1.68976e-08	1.14278e-07	6.29331e-08	2.94726e-07	8.07396e-09	2.88245e-08
RB1	0.055606	0.0774136	0.0972163	0.131229	0.0743704	0.0814275	0.0521976	0.0498002	0.0439736	0.0741849	0.0987947	0.0697216	0.0950656	0.0157525	0.0987502	0.0258714	0.120213	0.171048	0.172575	0.0543597	0.10026	0.0260488	0.0357257	0.0346493	0.0604815	0.0607334	0.0538622	0.0688808	0.0396347	0.0686271	0.0798351	0.0284075	0.0639524	0.111776	0.072824	0.0692583	0.00454853	0.0606996	0.0482442	0.062252	0.116575	0.0739355	0.17293	0.148661	0.0112239	0.0525111	0.0765064	0.0931374	0.0380871
RPS6KB1	4.58532e-42	3.95407e-42	7.0068e-41	2.23107e-38	3.96068e-43	2.02168e-41	6.74527e-42	3.36844e-42	4.7546e-42	1.19864e-43	1.24544e-41	9.58551e-39	4.42912e-42	5.07791e-39	8.01953e-42	7.26496e-40	1.27479e-41	5.15042e-42	8.16568e-42	7.50339e-42	3.88504e-39	1.1438e-40	4.91169e-41	4.7078e-42	2.04561e-44	6.6341e-42	1.99295e-42	5.52103e-42	1.27635e-43	9.02872e-43	5.72112e-42	3.43483e-42	4.33815e-42	8.39726e-43	7.1141e-42	8.37769e-42	1.89811e-42	2.55912e-42	7.25757e-42	9.14307e-40	1.4278e-36	2.92609e-40	3.15108e-42	2.48623e-42	6.72465e-40	2.47984e-43	5.98195e-37	4.97004e-42	3.51998e-43
SMAD1	4.46086e-25	3.36079e-26	3.11534e-25	5.21494e-26	6.1421e-26	3.63947e-26	2.5542e-25	2.42425e-25	6.69858e-26	4.6128e-26	9.57647e-27	8.23498e-27	1.787e-26	3.62957e-26	1.66101e-28	2.74433e-26	6.54995e-26	2.33818e-27	1.90985e-27	9.51455e-26	3.45457e-27	1.01522e-24	3.90128e-25	1.25631e-25	1.86005e-25	8.17458e-26	2.04608e-25	2.41945e-26	1.80919e-25	2.71485e-25	6.39861e-27	6.88624e-26	1.12559e-25	7.21491e-27	4.1521e-26	1.43353e-26	1.22643e-24	3.0339e-25	5.75871e-25	2.32339e-26	5.99524e-28	2.10142e-27	3.95456e-26	4.50801e-26	1.09122e-25	2.47162e-25	8.54765e-27	3.18431e-27	5.59027e-26
SMAD3	5.58605e-25	5.41934e-26	4.96357e-26	1.22332e-26	2.02759e-25	3.33905e-26	2.24978e-23	8.00818e-25	1.52972e-24	5.95717e-26	6.51052e-26	5.71611e-26	3.64938e-23	5.65005e-23	1.40142e-26	1.06635e-22	3.67206e-26	4.5768e-26	6.06448e-26	1.0496e-25	1.54668e-25	1.46236e-25	2.6252e-25	1.3015e-25	6.30364e-26	3.62042e-25	3.5981e-25	1.93234e-25	6.20626e-26	1.98293e-25	1.35706e-25	2.23204e-25	6.64887e-26	1.57352e-25	8.63493e-26	8.90584e-26	9.17323e-24	1.00339e-25	1.59216e-25	1.08188e-23	7.97795e-26	1.22355e-24	1.27633e-25	2.92842e-26	4.9299e-26	1.01527e-24	4.05541e-25	7.83871e-26	1.04313e-26
SMAD4	0.665289	0.45295	0.706847	0.825949	0.418117	0.396156	0.423069	0.52964	0.502423	0.406629	0.528035	0.559665	0.685087	0.424871	0.450671	0.431892	0.402994	0.593968	0.751288	0.441231	0.619143	0.449914	0.514398	0.378023	0.429951	0.293455	0.567185	0.417037	0.418953	0.569035	0.467014	0.243293	0.464321	0.452442	0.420686	0.403715	0.449746	0.514007	0.603839	0.403878	0.543587	0.392947	0.521512	0.502538	0.475821	0.487476	0.404033	0.696205	0.563114
SNAI1	0.563366	0.304324	0.470834	0.399577	0.557931	0.5195	0.564196	0.577846	0.615943	0.568004	0.416929	0.612648	0.751911	0.794079	0.452654	0.644931	0.57545	0.56466	0.567479	0.577855	0.529961	0.632042	0.608741	0.552223	0.589022	0.645126	0.623285	0.61683	0.595238	0.568392	0.592171	0.544379	0.583891	0.577529	0.593923	0.566551	0.658825	0.56368	0.574162	0.534426	0.582018	0.660965	0.576386	0.522019	0.522828	0.639705	0.637973	0.69366	0.378755
SRC	4.73447e-23	1.16823e-22	5.68177e-20	1.01229e-18	3.82539e-23	1.19084e-22	9.51386e-24	5.9039e-24	3.84562e-24	3.90269e-23	2.24391e-24	7.25047e-21	1.12721e-23	2.02848e-22	2.34241e-21	3.41098e-22	2.07042e-22	1.0747e-22	3.55098e-21	1.19369e-22	1.50835e-22	1.15456e-22	6.80808e-23	5.51712e-23	1.66538e-23	2.3055e-22	3.20424e-23	1.7891e-22	1.4335e-23	2.93341e-23	7.83721e-23	1.01293e-22	2.43705e-22	9.14422e-22	1.57818e-22	3.49934e-22	7.04768e-24	1.34327e-23	6.19269e-24	1.0872e-22	4.19368e-19	3.22251e-22	1.07992e-23	4.99515e-23	3.70629e-22	1.43227e-23	1.70576e-21	4.13749e-23	3.27895e-21
STAT5A	4.35751e-22	1.70981e-22	3.529e-22	8.6141e-23	5.20291e-23	1.90124e-21	1.72926e-22	2.87799e-22	2.86452e-22	2.00329e-22	6.02778e-24	2.0752e-25	1.36089e-21	3.93368e-25	3.80668e-27	1.24566e-25	5.6231e-22	3.21111e-24	4.79458e-26	2.44292e-22	1.67757e-23	1.94596e-23	5.50548e-23	5.06647e-23	2.20965e-22	3.213e-22	3.7945e-22	3.55311e-22	2.31054e-22	3.6835e-22	6.58871e-23	5.24959e-24	1.11381e-21	6.93515e-23	4.83043e-22	4.02786e-22	8.61507e-23	3.60369e-22	2.15514e-22	1.13882e-22	1.76658e-27	5.94193e-25	7.68123e-23	3.28939e-23	4.41904e-25	4.12001e-22	1.37565e-24	1.33531e-23	3.21512e-24
STMN1	0.507968	0.815517	0.316952	0.554369	0.893783	0.620807	0.738601	0.654742	0.797954	0.871356	0.896832	0.305627	0.375713	0.748238	0.0517783	0.60484	0.771175	0.839398	0.868916	0.823595	0.618036	0.926354	0.937605	0.941199	0.832361	0.793181	0.847573	0.736135	0.771057	0.755352	0.6231	0.958445	0.477512	0.778719	0.783315	0.744034	0.484171	0.661486	0.746622	0.89561	0.106859	0.458904	0.947531	0.85117	0.425123	0.623978	0.675133	0.947182	0.386071
SYK	1.43308e-17	7.11572e-17	8.27783e-16	2.33006e-15	1.58601e-17	7.45425e-18	4.69948e-18	4.65197e-18	8.23038e-18	5.11559e-16	3.42066e-17	2.62485e-21	1.32806e-18	6.69588e-19	8.49935e-17	6.47788e-19	2.51362e-17	1.93905e-17	3.30929e-17	3.13093e-18	2.02854e-17	3.74975e-18	2.90625e-18	6.90936e-18	6.39092e-18	6.68512e-18	2.33241e-18	2.47855e-18	5.02505e-18	3.82848e-18	3.10488e-18	1.65231e-17	4.39657e-18	3.7452e-18	1.31818e-18	2.48219e-18	3.10225e-18	5.19694e-18	3.57339e-18	2.98959e-18	4.45826e-21	1.07279e-19	5.27353e-19	3.874e-18	6.33442e-18	2.82934e-18	2.35254e-18	3.62796e-18	6.25687e-17
TP53	0.0293685	0.0708524	0.0369996	0.0388016	0.0725275	0.0681942	0.0694591	0.0425848	0.0547696	0.0724854	0.0720653	0.0766824	0.0490275	0.0724327	0.0994062	0.0717366	0.134045	0.102004	0.0823782	0.0784309	0.0955837	0.0513712	0.0651021	0.0803196	0.0742824	0.0454675	0.044168	0.0583471	0.0682878	0.0667925	0.0593814	0.0609134	0.0713728	0.0501382	0.071531	0.0614522	0.0447266	0.0607988	0.0741198	0.0798809	0.0956815	0.0887765	0.0523914	0.0696946	0.0847015	0.0602265	0.0976093	0.0719758	0.0803428
TP53BP1	8.48309e-16	3.5947e-18	1.9476e-14	1.84547e-16	1.18448e-18	7.77974e-19	1.34255e-17	6.33464e-17	1.53461e-18	8.40999e-19	9.47104e-19	4.42434e-19	1.78647e-16	7.86561e-18	2.49209e-21	6.69487e-19	3.67744e-17	6.22259e-18	1.1198e-18	4.7583e-18	1.76058e-17	1.47531e-16	1.63061e-16	5.10604e-18	4.26174e-18	8.97003e-18	5.34355e-17	4.09871e-18	5.81521e-18	3.95105e-17	5.34853e-18	1.35036e-17	1.3498e-17	6.27002e-18	7.4566e-18	1.02852e-18	1.38907e-15	2.80592e-17	8.52198e-17	2.92886e-18	1.9841e-20	5.49383e-18	2.35424e-18	1.82707e-18	6.08416e-18	3.39953e-17	4.05556e-20	1.11794e-18	1.21308e-19
TSC2	2.91806e-05	1.80486e-05	3.83022e-05	2.46851e-05	1.10501e-05	2.29763e-05	5.29232e-05	2.28145e-05	9.75231e-06	5.71615e-06	2.24111e-05	5.40488e-05	1.7183e-05	0.000171921	1.99057e-06	5.78881e-05	3.42084e-05	1.67028e-05	1.97972e-05	8.85372e-06	2.43378e-05	2.90052e-06	7.08444e-07	2.09852e-06	4.03244e-06	1.61267e-05	2.77205e-06	1.36054e-05	4.76946e-06	1.4953e-05	1.84144e-05	7.27247e-06	8.14842e-06	1.74228e-05	1.51652e-05	1.57582e-05	1.90755e-06	2.38245e-05	4.58653e-06	8.76719e-05	3.59449e-05	4.12786e-05	2.08072e-05	2.30578e-05	8.43911e-06	3.4537e-06	2.16146e-05	3.86813e-05	2.29105e-06
VASP	6.02182e-12	1.9654e-12	2.47659e-11	3.34478e-11	1.23495e-12	1.76376e-12	4.80736e-12	4.77131e-12	3.00979e-12	1.87228e-12	6.84565e-12	4.36425e-12	6.58157e-12	2.84157e-12	2.95656e-12	1.91946e-12	6.49733e-12	1.7961e-11	9.99373e-12	6.23812e-13	3.37475e-12	4.92488e-12	1.2369e-11	1.3075e-12	1.21612e-12	3.49581e-12	3.66072e-12	2.67556e-12	9.56927e-13	5.95011e-12	3.27642e-12	1.49586e-12	7.37741e-13	4.0034e-12	1.16335e-12	1.81544e-12	1.03545e-12	1.40992e-12	6.78409e-12	2.90304e-12	4.59718e-12	1.76346e-12	7.75264e-12	2.41678e-12	1.0482e-12	1.34809e-12	1.31034e-12	1.34658e-12	1.07587e-12
XIAP	4.87224e-06	5.7533e-06	5.43216e-06	2.37441e-06	1.90982e-06	5.18225e-06	7.09207e-06	3.25547e-06	1.69668e-06	1.14771e-06	4.18099e-06	3.27051e-05	4.71458e-06	6.52602e-05	1.78897e-06	5.93242e-05	1.62605e-05	4.60706e-06	5.03179e-06	4.87757e-06	4.75015e-06	1.61044e-05	6.36144e-06	1.04886e-05	5.7952e-06	7.95069e-06	3.2123e-06	4.9038e-06	6.59553e-06	5.13621e-06	4.97399e-06	5.39855e-06	4.88395e-06	4.37266e-06	4.2974e-06	5.30552e-06	2.98557e-05	5.77523e-06	4.72285e-06	8.77172e-06	9.11779e-06	2.8711e-06	4.56187e-06	4.73586e-06	5.22107e-05	6.89867e-06	2.88395e-06	6.92565e-06	7.76938e-06
XRCC1	2.02647e-08	2.69676e-09	6.5001e-09	8.24359e-10	3.715e-09	5.95794e-09	1.01042e-08	2.46082e-08	1.69758e-08	3.4993e-09	2.70351e-09	2.28087e-08	8.85528e-09	2.01984e-07	3.26324e-08	1.44898e-07	3.37872e-09	2.52128e-09	4.37963e-09	1.22176e-09	3.31077e-09	9.60984e-08	1.41056e-07	1.08654e-07	1.86168e-08	4.45466e-10	2.45935e-08	6.26112e-09	3.63762e-08	1.91114e-08	3.18292e-09	5.81093e-10	2.35086e-09	3.40641e-09	2.59574e-09	2.93322e-09	2.36094e-07	2.26922e-08	1.15674e-07	8.248e-09	4.59325e-08	3.60221e-08	2.76175e-09	2.7423e-09	2.70928e-08	2.88994e-08	3.46383e-08	2.33953e-09	3.6812e-09
YAP1	5.00369e-16	1.17828e-16	1.01395e-16	4.66022e-16	2.7927e-16	2.97787e-17	6.68091e-16	7.40764e-16	2.32854e-15	5.35738e-17	4.93223e-17	2.2802e-14	1.9198e-16	8.27135e-14	2.66829e-14	3.49941e-13	1.3338e-16	1.45295e-16	4.46155e-16	6.59701e-17	1.08823e-16	7.26801e-16	5.02227e-16	8.92059e-15	1.06579e-15	2.12443e-16	3.38619e-16	1.92966e-16	3.4124e-15	5.43069e-16	1.38653e-16	2.92964e-17	2.27035e-17	8.62827e-17	9.5e-17	1.24288e-16	6.61307e-16	1.97138e-16	4.07147e-16	4.7482e-15	3.08157e-11	9.98987e-13	6.19782e-17	7.66061e-17	4.95186e-16	8.01555e-16	2.46019e-11	2.6486e-16	2.61647e-19
YBX1	0.206899	0.0251051	0.0501747	0.00103188	0.0292302	0.0171494	0.0876329	0.164982	0.0731195	0.0107195	0.0234041	0.00588398	0.0911412	0.152732	1.46175e-05	0.102769	0.00831204	0.00108822	0.000437452	0.0137935	0.0135457	0.0690084	0.0243947	0.015136	0.0328086	0.0151898	0.0262297	0.0265156	0.0409702	0.042442	0.0303353	0.00869233	0.0238062	0.0176401	0.0206939	0.0201799	0.143285	0.0477856	0.0653262	0.0563618	1.06075e-05	0.00174774	0.0297457	0.0224445	0.00182237	0.0596698	0.0004426	0.0120982	9.67933e-05
YWHAE	0.561521	0.592485	0.594926	0.671734	0.506249	0.536494	0.495044	0.5477	0.563965	0.516592	0.681515	0.658595	0.68856	0.615471	0.716744	0.643176	0.684394	0.847871	0.857915	0.585077	0.890028	0.456139	0.516148	0.662721	0.497055	0.613156	0.534187	0.576708	0.511217	0.562353	0.795031	0.50756	0.459913	0.725147	0.55286	0.661213	0.370829	0.599198	0.527677	0.589293	0.65566	0.832997	0.649242	0.628528	0.865902	0.493842	0.766663	0.68757	0.811581
[truncated: 372 more columns]

## Sheet: C. coef_mir
C, estimated miRNA coefficients (univariate analysis)
Gene	hsa-let-7a	hsa-let-7a*	hsa-let-7b	hsa-let-7c	hsa-let-7d	hsa-let-7d*	hsa-let-7e	hsa-let-7f	hsa-let-7g	hsa-let-7i	hsa-miR-1	hsa-miR-100	hsa-miR-101	hsa-miR-103	hsa-miR-106b	hsa-miR-107	hsa-miR-10a	hsa-miR-10b	hsa-miR-10b*	hsa-miR-1180	hsa-miR-1181	hsa-miR-1182	hsa-miR-1183	hsa-miR-1202	hsa-miR-1207-5p	hsa-miR-1208	hsa-miR-1224-5p	hsa-miR-1225-3p	hsa-miR-1225-5p	hsa-miR-1226*	hsa-miR-1228	hsa-miR-1228*	hsa-miR-1229	hsa-miR-1234	hsa-miR-1237	hsa-miR-1238	hsa-miR-1246	hsa-miR-1249	hsa-miR-125a-3p	hsa-miR-125a-5p	hsa-miR-125b	hsa-miR-125b-2*	hsa-miR-126	hsa-miR-126*	hsa-miR-1260	hsa-miR-1268	hsa-miR-127-3p	hsa-miR-1271	hsa-miR-1274a
ACACA	0.0077739	-0.085048	-0.0841875	-0.121973	0.0841225	-0.106679	0.0986205	0.0443402	0.0856407	0.105006	-0.14755	-0.117671	-0.0325036	0.185481	0.142448	0.198757	0.0366674	0.0430401	-0.0271459	-0.0203129	0.0665074	-0.0612274	-0.0450182	-0.159145	-0.121777	-0.0269393	-0.0179602	-0.111972	-0.160424	-0.0305278	-0.0700242	-0.0406519	-0.118102	0.0175924	-0.0765526	-0.0574153	-0.143545	-0.0943512	-0.0690786	0.121737	-0.172307	-0.11573	0.159867	0.0172406	0.200871	-0.11929	-0.10474	-0.0540974	0.302132
AKT1	0.0537135	-0.0305832	0.0795745	0.067467	0.0451702	-0.0776764	0.0207097	0.0298178	0.0267375	0.021505	0.0106707	-0.041461	0.069009	0.0509398	0.0798645	0.0516569	0.0553382	-0.0249463	-0.0090225	-0.0196089	-0.00820149	0.0134901	0.00760177	0.0336101	-0.0177355	-0.0463403	0.0032075	0.0368799	-0.00713842	-0.00227283	0.0156384	-0.0878375	-0.100906	0.0297108	0.00333612	-0.00351736	-0.0271469	-0.00879609	-0.0113999	0.00221388	-0.0419611	-0.076193	-0.0166952	-0.00488179	-0.00416948	-0.019415	0.00817561	0.0152821	-0.013455
AKT2	0.0833721	-0.0242482	0.0772774	0.0545101	0.0926121	-0.0339052	0.063528	0.0698248	0.0597918	0.0450571	-0.015201	-0.119884	0.0203497	0.121633	0.120699	0.121665	0.0769032	-0.0295269	-0.0437519	-0.0366869	-0.00374286	-0.0334754	-0.0311501	-0.0114905	-0.0628442	-0.0581265	-0.0329904	0.0252792	-0.0454305	-0.0686756	0.0112086	-0.106369	-0.0769317	0.0472393	0.001926	0.00195546	-0.0644833	-0.0512724	-0.0569211	0.0502782	-0.0935429	-0.128325	-0.0189483	0.00013626	0.0694752	-0.0523025	-0.0126394	-0.00184531	0.0364791
AKT3	0.08674	-0.0218806	0.0814962	0.0603815	0.0966297	-0.0299886	0.0694277	0.073992	0.0654048	0.0446325	-0.00902504	-0.148131	0.0295763	0.134793	0.128986	0.134093	0.0792032	-0.0275828	-0.045504	-0.0407656	-0.00964258	-0.0381678	-0.0369504	-0.0173747	-0.0674429	-0.0617518	-0.0396153	0.020124	-0.0508656	-0.078064	0.00869851	-0.110145	-0.07963	0.0473401	0.0023467	0.00164908	-0.0681539	-0.0576102	-0.0613784	0.0571916	-0.127587	-0.150308	-0.0156546	0.00184961	0.0784819	-0.057954	-0.021083	-0.0025938	0.0362748
ANXA1	-0.0745055	0.00812762	-0.0257481	0.0195585	-0.0364953	-0.0786631	-0.0716255	-0.0642221	-0.0315125	0.00311462	-0.00650487	0.0131236	-0.000602721	-0.0900498	-0.15073	-0.0649057	-0.0104735	-0.00394993	-0.0176707	0.0404732	-0.0235642	0.0826633	0.122721	0.0825639	0.0723227	0.0570328	0.109836	0.0265874	0.0825623	0.176645	-0.00468942	0.0669285	0.0558236	-0.0207787	0.0279574	0.0101019	0.0885874	0.112112	0.11228	-0.115516	0.113263	0.13148	-0.110896	-0.0235421	-0.170633	0.0958505	0.110232	0.0464163	-0.155671
AR	-0.016389	-0.00747309	-0.0291284	-0.0489163	-0.0173885	0.0364785	0.01047	-0.00373521	-0.0134676	-0.0293448	-0.00146165	0.024586	-0.0461667	-0.00963591	0.00183024	-0.0457548	-0.00954436	0.00607415	0.0246797	0.00888321	-0.00147322	0.00917888	0.00949357	0.00513754	0.002915	-0.0124731	0.0127656	-0.0175766	-0.00795412	0.00890433	-0.0314376	-0.00726042	-0.00462776	-0.0242713	0.00638347	-0.00243116	-0.00254639	-0.0287619	-0.000337996	0.0412707	0.00332556	-0.010276	-0.0171419	0.00930112	0.0213815	-0.003873	-0.0108047	-0.0251816	0.0229009
BAK1	-0.121209	-0.00320102	-0.16624	-0.0995703	0.0116924	0.0361029	-0.0702794	-0.0919489	-0.0297044	0.152789	-0.0811596	0.123848	-0.135282	-0.15208	-0.105084	-0.127287	-0.0838832	-0.0359652	0.000535815	0.0215514	0.132465	0.0931236	0.133649	0.0641319	0.0657381	0.104446	0.123646	0.111009	0.06288	0.196571	0.0475741	0.208192	0.113734	0.0450326	0.0133129	0.0397599	0.135154	0.11885	0.106868	-0.0212341	0.120072	0.146031	-0.113705	-0.0391378	-0.193622	0.11935	0.108957	0.0374601	-0.129158
BAX	0.0743391	-0.0131743	-0.030408	-0.0550564	0.21288	-0.166371	0.126449	0.110303	0.179115	0.299035	-0.0424886	-0.132493	0.126264	0.199398	0.123694	0.255806	0.0493488	0.0128843	-0.0557625	-0.0463899	-0.068299	-0.0133631	0.0114469	-0.163013	-0.18552	0.0202383	-0.0387305	-0.155104	-0.201264	-0.0107979	-0.171542	-0.0694536	-0.154255	-0.0837866	-0.0674095	-0.130073	-0.152732	-0.0623148	-0.0916993	0.0905519	-0.175572	-0.140874	-0.00787175	-0.0564068	0.0910713	-0.137179	-0.117139	0.012053	0.183546
BCL2	-0.0100015	-0.0173664	-0.0505516	-0.0671524	-0.0115609	-0.00022391	-0.018749	0.0100077	0.0278326	0.0325396	-0.00272573	0.0135342	0.0760226	-0.0153422	0.0361897	-0.0253755	0.00408325	0.0448438	0.0340544	-0.00929408	-0.0354631	-0.0140944	-0.00674299	-0.0631918	-0.0642078	0.00217157	-0.0187142	-0.0918635	-0.0808295	-0.00914855	-0.094483	-0.0150634	-0.012789	-0.0837149	-0.0448603	-0.0603906	-0.0615901	-0.0777091	-0.0141581	-0.00771886	-0.00813671	0.0140414	0.00425813	-0.0126284	0.0594631	-0.057233	-0.0240503	-0.00878137	0.0690587
BCL2L1	-0.061727	-0.0267863	-0.0689975	-0.0777712	-0.0311645	0.0312743	-0.022422	-0.0502634	-0.0415776	-0.0021072	-0.0111022	-0.0215608	-0.0731343	0.0163173	-0.0453345	0.0135963	-0.0498346	0.0113335	-0.0156788	-0.00930909	0.00449423	0.0552708	0.0955947	0.00943207	0.0405562	0.0524686	0.0859376	0.00456342	0.025065	0.0723834	-0.0197756	0.0787019	0.0580143	0.0382592	-0.0137546	-0.0281033	0.0577313	0.0120255	0.0543956	0.0248942	-0.0156509	0.0292506	0.0286562	-0.0101439	-0.0620794	0.0507868	-0.0211556	-0.00238935	-0.0563922
BCL2L11	0.187252	0.00681924	0.140572	0.087599	0.0545615	-0.00874317	0.178467	0.17144	0.167629	-0.0402532	0.116369	-0.0330014	0.370554	0.234381	0.0569538	0.23695	0.0702001	0.198388	0.120112	-0.0583651	-0.144767	-0.0790697	-0.0600788	-0.0820613	-0.0688989	-0.0583032	-0.111529	-0.221519	-0.105297	-0.0868557	-0.243231	-0.043897	-0.144847	-0.241309	-0.0885228	-0.140335	-0.147303	-0.0722855	-0.0784221	0.101169	-0.0539292	-0.0397684	0.214512	0.0224779	0.0222426	-0.128016	-0.157274	0.0175686	-0.0147666
BECN1	-0.024464	-0.0168039	-0.0651768	-0.0148548	-0.00591509	0.0368159	0.00149517	0.00283988	0.0286983	0.0132185	-0.0647564	0.137295	0.00034907	-0.024708	-0.0698612	-0.0279667	0.0747821	0.0384375	0.0455822	-0.025184	-0.0184808	-0.0339594	-0.0174052	-0.0260103	-0.0158083	0.00707876	0.000734763	-0.176765	-0.0245615	-0.0810475	-0.196514	0.0170297	-0.040459	-0.202664	-0.108844	-0.0998583	-0.0446273	-0.0670134	-0.0432815	-0.041248	0.121967	0.0265777	0.0378	0.0272984	0.00338301	0.00366845	0.0595628	0.0281567	0.0437036
BID	-0.100473	-0.00704176	-0.0372827	-0.0128851	-0.1217	0.14176	-0.109918	-0.105899	-0.130486	-0.171815	-0.0239302	0.0912264	-0.12095	-0.150581	-0.123576	-0.169811	0.0148415	0.0672587	0.0816979	0.0583954	-0.0297725	0.0977298	0.0750572	0.189338	0.193621	0.0585398	0.0998673	0.0494019	0.214677	0.0412823	0.0312958	0.128312	0.12946	-0.020046	0.0589271	0.013305	0.206478	0.133491	0.0874565	-0.0878446	0.118619	0.07948	0.0356394	0.0515588	-0.184051	0.161101	0.078935	-0.000482412	-0.189462
BIRC2	0.0979993	-0.00332859	0.0313735	-0.00423216	0.0991699	0.0427504	0.136971	0.115379	0.120485	0.07084	0.00888584	-0.141826	0.0725462	0.178328	0.1247	0.193297	0.0488892	-0.0151951	-0.0574825	-0.0709507	0.00403174	-0.107684	-0.116621	-0.173108	-0.180383	-0.020625	-0.122146	-0.0930139	-0.17622	-0.158355	-0.0936649	-0.0426748	-0.052193	-0.0432147	-0.0414965	-0.0227608	-0.165523	-0.159854	-0.112516	0.14499	-0.149357	-0.143994	0.0415266	0.00181389	0.195621	-0.155703	-0.0884045	-0.0228459	0.168981
BRAF	0.202492	-0.00716251	0.00923896	-0.0884851	0.269891	0.0761179	0.272129	0.222208	0.241654	0.162061	-0.021602	-0.334488	0.0741366	0.444755	0.334621	0.556941	0.0214293	-0.0227198	-0.116113	-0.117328	0.103815	-0.226623	-0.285384	-0.36876	-0.340491	-0.117337	-0.306037	-0.0908256	-0.355435	-0.283977	-0.0551876	-0.262646	-0.0786301	0.0212464	0.0199491	0.0190418	-0.281785	-0.178076	-0.251016	0.332804	-0.389667	-0.313	0.0966577	0.00913376	0.413863	-0.304136	-0.317307	-0.0633468	0.327302
CASP8	0.055474	0.0568017	0.00838452	0.0620103	0.0323264	0.0158701	0.0139437	0.0725031	0.0745912	0.045509	0.0873093	0.144096	0.107427	-0.11344	-0.0978985	-0.0700859	0.0962563	0.108311	0.101807	0.0249219	-0.139632	0.0296623	0.00321267	0.0401741	-0.0257537	0.0464521	-0.00427896	-0.121548	0.00378419	-0.0596344	-0.162483	0.073311	-0.022974	-0.188992	-0.0271766	-0.0961871	0.0141746	-0.0709961	-0.0370298	-0.0560774	0.128349	0.0654204	0.105866	0.101322	-0.080065	-0.0240121	0.041013	0.0627283	-0.0307749
CAV1	-0.0621428	0.0568226	0.057833	0.0648844	-0.179785	0.0136016	-0.111832	-0.0832952	-0.0938938	-0.185186	0.0325366	0.0541627	0.121379	-0.0983483	-0.154904	-0.169562	-0.00634897	0.0740509	0.0563638	0.0506403	-0.158657	0.0682646	0.082636	0.0666557	0.0728433	-0.0122	0.0600506	-0.0312849	0.0623818	0.0599498	-0.0552197	0.0602557	-0.0331062	-0.0928028	-0.0203693	-0.0322763	0.0334584	0.0315726	0.0994187	-0.152801	0.118839	0.118151	-0.0136454	-0.00870035	-0.131266	0.0469996	0.063374	0.000908692	-0.142543
CCNB1	-0.0979459	-0.0456897	-0.168059	-0.198563	0.0428595	-0.159723	-0.0474538	-0.06967	-0.0364112	0.0724973	-0.182045	-0.156729	-0.165369	-0.0639195	0.219969	0.0085665	-0.0905785	-0.154985	-0.0646954	0.120413	0.14411	0.0936152	0.104267	-0.0357393	0.0563558	0.0834661	0.0831088	0.0581223	0.0195668	0.123988	0.132557	0.096739	0.018666	0.138705	0.0181803	0.0563489	0.0945683	0.147447	0.0708858	-0.018702	-0.279842	-0.0985831	-0.0331928	-0.0399646	-0.000506881	0.0913841	-0.183605	-0.0474246	0.175628
CCND1	-0.0499921	-0.0150251	-0.0662706	-0.0404184	-0.045198	0.0254859	-0.0150754	-0.036464	-0.0225372	-0.0420276	-0.0170081	0.0756397	-0.101971	-0.00652581	-0.131987	-0.0229475	0.0338383	0.108052	0.0787542	0.0434483	-0.0094269	0.0608211	0.0745945	0.0981017	0.125813	0.053416	0.117992	-0.0271006	0.109067	0.0990281	-0.0403489	0.0875343	0.0633367	-0.0419117	-0.0266895	-0.0139275	0.0963204	0.06681	0.062038	0.00728256	0.0709277	0.0667292	0.112439	0.071367	-0.0902937	0.102177	0.031239	-0.00163788	-0.0539249
CCNE1	0.0229063	-0.0187425	-0.00479711	0.0585175	0.0253021	-0.0409929	0.0109895	0.0171512	0.0338144	0.0875854	0.0564589	0.13749	0.0629088	-0.100945	-0.147203	-0.0716081	0.00217099	0.0887852	0.0455509	-0.0258929	-0.101925	0.0408019	0.031108	0.0468908	0.0482566	0.0225234	0.029078	-0.00814508	0.059144	0.0837504	-0.0396498	0.0461304	-0.0195527	-0.0703963	-0.0424528	-0.0566733	0.037622	0.0501113	-0.00250518	-0.0406864	0.135626	0.0936098	0.0969203	0.0354424	-0.159261	0.0399406	0.0459336	0.0344415	-0.0979314
CDH1	0.224022	-0.00896139	0.168393	0.146036	0.181532	-0.0647425	0.134752	0.190964	0.180707	0.117808	0.115756	-0.0607705	0.171452	0.0651927	-0.0441061	0.0952365	-0.0530432	0.0556437	-0.038085	-0.0929671	-0.224375	-0.0842682	-0.0803509	-0.160413	-0.181072	-0.0703406	-0.16303	-0.134097	-0.176895	-0.229555	-0.172483	-0.0894235	-0.117882	-0.0766665	-0.0253352	-0.0599704	-0.150653	-0.179973	-0.167792	0.0661072	-0.0844352	-0.169765	0.111297	0.032384	0.0439139	-0.168781	-0.130176	0.0271903	0.00525429
CDH2	-0.0362953	-0.0033976	-0.0431724	-0.031294	-0.0367406	0.0143397	-0.0328479	-0.0378898	-0.0210034	0.0334833	0.00580744	0.0621292	-0.0195894	-0.0504403	0.0314394	-0.0494365	0.00284701	-0.0263607	-0.00604035	-0.0325212	0.0538748	0.00524293	-0.0097736	0.0272835	0.0351869	0.0582891	0.0223003	-0.0623259	0.0329857	-0.00255333	-0.0280717	0.072268	-0.00985407	-0.072809	-0.068051	-0.0739552	0.0391689	0.0280227	-0.00460334	-0.0306907	0.0200229	0.0219635	0.0339081	-0.00893263	-0.0410513	0.0203059	0.00170016	0.0151286	-0.0305721
CDH3	-0.0649676	-0.0458329	-0.228727	-0.202137	0.130241	-0.0517984	0.0384968	-0.000239395	0.0653795	0.217839	-0.115737	-0.245501	-0.112135	0.103983	0.214117	0.188465	-0.101904	-0.188268	-0.194825	-0.00193924	0.192771	-0.0211884	-0.011291	-0.159809	-0.129149	0.017929	-0.0115094	0.0424311	-0.11859	0.0627509	0.0789341	-0.00244828	0.130662	0.113202	0.0717499	0.0273054	-0.0804701	0.0992312	0.00284521	0.10289	-0.2702	-0.13525	-0.0438267	-0.0516509	0.216247	-0.0436515	-0.126613	-0.023524	0.306535
CDK1	-0.0102456	0.0193286	-0.0289691	-0.00959145	-0.01504	0.0227093	-0.0207407	-0.0118133	-0.0132287	-0.00770914	0.021848	0.0670581	-0.0260385	-0.086238	-0.0707378	-0.0744522	-0.0174309	0.0382493	0.0321728	0.0433458	-0.00264155	0.0209852	0.0261468	0.0211559	0.0163454	0.0115532	0.00984409	0.0153063	0.0204184	0.0300676	-0.00952502	0.0201148	0.0544175	-0.0200055	0.0241324	0.00378855	0.0350453	0.00196178	0.0111873	-0.0171894	0.0742171	0.043317	0.0440212	0.041821	-0.062885	0.0114447	0.0013103	0.0183492	-0.0640806
CDKN1B	0.185472	0.0350293	0.134798	0.173033	0.142613	-0.0791779	0.0732148	0.174853	0.246043	0.161964	0.182412	0.0966032	0.322987	-0.0168455	-0.160909	0.0130043	0.0951939	0.209014	0.0593875	-0.0695627	-0.262433	-0.0515616	-0.049031	-0.101485	-0.143774	-0.0146361	-0.137231	-0.234873	-0.135921	-0.0971854	-0.299658	-0.0502839	-0.0532741	-0.258734	-0.0723486	-0.170666	-0.130842	-0.125857	-0.132271	-0.0432826	0.108901	0.0185417	0.183447	0.0841148	-0.0652205	-0.201594	-0.0163818	0.0529997	-0.107645
CHEK1	-0.0298863	-0.024017	-0.0634747	-0.0406169	0.011853	0.0416579	-0.0262561	-0.0272429	-0.00592026	0.0529483	0.000179567	0.102068	-0.0889754	-0.0792086	-0.0898028	-0.0543567	-0.00136447	0.0170014	0.00814272	-0.026681	0.0350984	0.0191443	0.0143408	0.0443735	0.0575349	0.0458094	0.0373988	0.038059	0.0612349	0.0400102	0.0512406	0.0245605	0.0487055	0.0184034	-0.0166911	0.0227669	0.0696687	0.0429699	0.00996041	-0.00232993	0.0585676	0.0482628	0.0315286	0.0204833	-0.0753995	0.0674706	0.0106607	-0.00162995	-0.0812169
CHEK2	0.127699	0.0157514	0.0870909	0.114692	0.152712	-0.103866	0.127403	0.119837	0.153851	0.107765	0.0237941	0.0185182	0.198734	0.0475197	0.0915944	0.0932453	0.0215419	0.0782843	0.0256196	-0.0243933	-0.130995	-0.0443885	-0.0543653	-0.134078	-0.156358	0.00182544	-0.0807697	-0.11038	-0.16729	-0.0972743	-0.137762	-0.0441909	-0.115881	-0.0450479	-0.0549485	-0.101509	-0.141674	-0.13766	-0.0794244	0.0565896	-0.0148212	-0.0447393	0.0500419	0.0291836	0.0453721	-0.139614	-0.0770903	0.00514617	0.0645177
CLDN7	0.174621	0.0202815	0.134564	0.0582499	0.120197	-0.0317198	0.145731	0.146629	0.116522	-0.00199446	0.144263	-0.0834771	0.215507	0.158623	0.00939938	0.179952	-0.051555	0.0396803	-0.0064812	0.0291338	-0.248462	-0.0286591	-0.0298542	-0.126425	-0.174699	-0.043847	-0.11506	-0.049285	-0.157958	-0.181874	-0.105633	-0.0150568	-0.0089439	0.0279264	0.0320494	0.0327979	-0.0845941	-0.10617	-0.125689	0.165199	-0.155695	-0.167451	0.121298	0.0780432	0.0528984	-0.143848	-0.176309	-0.00111245	0.0354359
COL6A1	-0.079264	0.00734947	-0.0152376	0.0452027	-0.167716	0.138618	-0.100852	-0.093584	-0.114464	-0.189912	0.0520218	0.191367	-0.071823	-0.212334	-0.255563	-0.275774	-0.00207309	0.116367	0.111398	0.0620416	-0.0928473	0.0862131	0.0794548	0.183033	0.2138	0.0193631	0.121721	0.0636057	0.203925	0.104874	0.0250791	0.173411	0.133762	-0.0892956	0.00145029	-0.00191465	0.149513	0.0314034	0.0783554	-0.124622	0.283295	0.225178	0.0977376	0.063082	-0.251499	0.15972	0.136754	0.00855831	-0.288066
CTNNA1	0.070526	0.0022661	0.0124155	0.0198638	0.0568733	0.0679374	0.0729549	0.0693194	0.0556775	0.0421181	0.0652916	-0.0048978	0.0378378	0.0354515	-0.037384	0.0514054	-0.0484285	0.0107412	-0.0236113	-0.0436086	-0.0688883	-0.0336021	-0.0424474	-0.0504553	-0.0518162	0.0184795	-0.0409004	-0.018037	-0.0409033	-0.0679389	-0.0507012	0.0203672	0.00760312	-0.047492	0.0131625	0.00210968	-0.0369543	-0.0701826	-0.0697012	0.0644863	-0.00856768	-0.0321591	0.0327725	0.0285917	-0.00991395	-0.0358859	-0.0363876	0.0203906	-0.0329877
CTNNB1	0.196284	-0.0240837	0.107598	0.0806536	0.186529	0.0104623	0.20098	0.173418	0.145658	0.0810699	0.063891	-0.123213	0.143279	0.16538	0.115494	0.202297	-0.121065	-0.0185448	-0.0816936	-0.137746	-0.108415	-0.15989	-0.17157	-0.255236	-0.262838	-0.0748492	-0.235159	-0.133253	-0.241366	-0.262969	-0.161098	-0.175346	-0.132653	-0.111966	-0.00755007	-0.0526521	-0.209293	-0.172847	-0.197589	0.150344	-0.145081	-0.183493	0.055182	0.0309293	0.168197	-0.237043	-0.148203	0.011133	0.143867
DIABLO	0.109392	0.0119798	0.076505	0.0241866	0.0319526	-0.0619347	0.116688	0.0996064	0.109435	0.00491922	0.00896376	-0.120649	0.182133	0.262152	0.124686	0.22282	0.105614	0.0591507	-0.0193748	-0.00296112	-0.00376308	-0.0955292	-0.0427072	-0.145186	-0.119191	0.00677411	-0.0391745	-0.134529	-0.135761	-0.0602992	-0.130306	-0.01847	-0.164031	-0.079868	-0.0279283	-0.0554263	-0.168189	-0.054665	-0.0814044	0.0886628	-0.153015	-0.106042	0.0457485	0.0022219	0.117349	-0.10726	-0.14261	-0.0511663	0.138779
DVL3	0.080477	-0.0883263	0.0591131	0.0171713	0.172023	-0.0741176	0.135278	0.051327	0.0154252	0.16128	-0.0922785	-0.0535516	-0.118931	0.138036	0.158978	0.147922	0.0304014	-0.0908701	-0.110164	-0.0174389	0.0889735	-0.0572484	-0.0407169	-0.0692611	-0.113755	-0.0495617	-0.0620326	0.0561693	-0.0793632	-0.031088	0.113577	-0.159114	-0.129949	0.10599	0.0438446	0.0411297	-0.0722215	0.0259136	-0.0484879	0.138025	-0.0864612	-0.125235	-0.123751	-0.0866025	0.0924756	-0.077994	0.0391467	0.00947994	0.119246
EEF2	-0.0176862	-0.0562508	-0.13955	-0.186228	0.111235	-0.101516	0.0538596	0.0154273	0.0861479	0.176455	-0.104538	-0.233533	-0.00522038	0.106498	0.337176	0.147378	-0.0767167	-0.140129	-0.103967	-0.045086	0.187973	-0.0372882	-0.0514628	-0.136517	-0.129635	0.00359083	-0.04376	-0.0883185	-0.135945	-0.0589543	0.00331671	-0.0822885	-0.112143	0.0131351	-0.0166708	-0.107822	-0.105947	0.0325196	-0.0302739	0.045246	-0.276246	-0.207509	-0.0910925	-0.0874797	0.146199	-0.0939664	-0.172389	-0.0194453	0.210576
EEF2K	0.0690508	-0.0302922	0.0388444	-0.00892822	0.1001	0.0858245	0.0944989	0.0598019	0.0543918	0.0677181	-0.0220558	-0.0929098	-0.0549737	0.161969	0.12894	0.164747	0.0292175	-0.0295309	-0.0427166	0.0166192	0.0782922	-0.0700989	-0.0680656	-0.101882	-0.0987144	-0.0400666	-0.0728325	0.0174879	-0.121558	-0.0636231	-0.00610741	-0.0817171	0.0100753	0.037826	0.0483236	-0.0153755	-0.0968362	-0.0972176	-0.0468763	0.121469	-0.140672	-0.151751	-0.0466315	-0.0411304	0.145938	-0.0906096	-0.0945462	-0.0431489	0.0567735
EGFR	-0.00868088	-0.0106681	-0.070247	-0.0228335	0.0427871	0.0171288	0.0487102	0.0123272	0.0264744	0.0160694	0.0391906	-0.0317735	-0.0346864	0.133331	0.0629052	0.121814	0.0210979	0.00314139	-0.00487543	-0.0617071	0.0103078	-0.0869892	-0.110034	-0.108122	-0.081053	-0.0328528	-0.0719639	-0.0272454	-0.0910991	-0.107931	-0.0132206	-0.0133432	-0.00460914	0.00677651	-0.0342298	0.0157452	-0.104536	-0.092868	-0.0719606	0.0267922	-0.00153105	-0.0155207	0.114315	0.0282572	0.069112	-0.0926737	0.0168954	0.0244331	0.0964564
EIF4E	0.0873903	-0.0174927	-0.0118766	0.0162344	0.133919	-0.174123	0.152406	0.0892263	0.127251	0.133908	0.045611	-0.0329077	0.133855	0.1486	0.0751513	0.205668	-0.0202899	0.0323469	-0.0346088	-0.0411884	-0.0533742	-0.0539532	-0.0281065	-0.122894	-0.156879	-0.00888477	-0.0446106	-0.0811163	-0.14854	-0.0356216	-0.0632704	-0.078896	-0.208897	0.0102206	-0.0648924	-0.0409529	-0.137661	-0.0887524	-0.0773305	0.145872	-0.0827403	-0.117402	0.0905368	0.0208471	0.0736589	-0.105818	-0.0890717	-0.000262674	0.141655
EIF4EBP1	0.0386445	-0.0653685	0.0813042	0.0497982	0.0139817	-0.0378063	0.0377648	0.0115758	0.00591873	-0.0200315	0.00353455	0.00943248	0.0033894	0.0850184	0.062879	0.0512768	-0.00721132	0.0147443	-0.00950386	0.0672402	-0.0477585	0.0483973	0.062941	0.0415366	0.0180833	-0.00466338	0.0388844	0.0904264	0.0211403	-0.036491	0.0573479	0.0250125	-0.0478583	0.158785	0.0268915	0.0652994	0.00480453	-0.05954	0.0236954	0.00407572	-0.00191949	-0.0493334	0.019273	-0.00470299	-0.039004	0.0106023	0.00320539	-0.00744516	-0.0615783
ERBB2	0.0379457	-0.0434941	-0.0340938	-0.0336285	0.108141	-0.0161487	0.0813765	0.0472466	0.0766236	0.111955	-0.0223763	-0.0333302	-0.0164853	0.0723736	0.116714	0.0932044	0.00945206	-0.0118939	-0.0362778	-0.0230657	0.0539383	-0.0569763	-0.0844217	-0.106262	-0.0764053	-0.030104	-0.0871777	-0.0674909	-0.0928006	-0.0458635	-0.00616761	-0.0526386	-0.0238907	-0.00257946	-0.0289799	-0.0170468	-0.0842502	-0.0327195	-0.0588891	0.0908743	-0.0751337	-0.0700914	0.0887831	0.01396	0.0952292	-0.0835024	-0.0733606	-0.00173076	0.134568
ERBB3	-0.00842087	-0.0656862	-0.0155531	-0.0873241	0.0327848	0.0257167	0.0323123	-0.0142891	-0.0079156	-0.0214361	-0.0382228	-0.111126	-0.102038	0.184545	0.154414	0.198851	-0.0333152	-0.0373562	-0.0115145	0.0261811	0.0757571	-0.0126709	-0.0271262	-0.0787892	-0.0270783	-0.0193522	-0.0285833	0.0332732	-0.0686965	-0.013206	0.0491298	-0.0343136	0.0392787	0.10028	0.0479678	0.0884885	-0.00906521	0.0113382	0.00599837	0.0830037	-0.160922	-0.104092	0.0306211	-0.00388957	0.0784244	-0.0384825	-0.13884	-0.0586561	0.0638459
ERCC1	0.0280329	0.0496946	0.0400235	0.0603606	0.00584535	0.0300114	0.0194903	0.0193954	0.0166889	0.00592407	0.0373483	0.0898643	0.0340038	-0.0865812	-0.0441213	-0.0702056	0.00764035	0.0571036	0.0638072	0.00243493	-0.031627	-0.00302174	-0.00843226	0.00403224	-0.000872615	0.0165445	-0.00497787	-0.0278397	-0.00617313	-0.00239127	-0.083107	0.0556799	-9.67237e-05	-0.0807911	-0.00973896	-0.0185598	-0.00175557	-0.0200649	0.000821168	-0.0137354	0.0858961	0.0572114	0.00345825	0.0298553	-0.0367519	-0.0109998	0.0398638	0.0144191	-0.0297936
ERRFI1	-0.00359292	-0.0146899	-0.0921054	-0.112178	0.0795094	-0.0252653	0.0625928	0.0265033	0.0490274	0.0665862	-0.0252254	-0.108889	-0.0351749	0.098023	0.173858	0.138258	-0.0254358	-0.0559474	-0.0353435	-0.00890065	0.0845862	-0.00467435	-0.0151518	-0.0382013	-0.0474971	0.0137038	-0.0113093	-0.0163089	-0.0198852	-0.0133784	0.0313385	0.0112268	-0.043489	0.00576369	-0.00632161	-0.0178234	0.0142529	0.0204594	-0.0306572	0.0812125	-0.153404	-0.109452	-0.0342392	0.00761465	0.0250061	-0.0206454	-0.103116	-0.0148124	0.0404116
ESR1	0.0670537	-0.000280343	0.0848119	0.0262906	-0.0390862	0.0612701	-0.00555316	0.0555411	0.0286728	-0.0473998	0.0491582	-0.01868	0.109837	0.00606181	0.0499627	-0.0268441	-0.0147435	0.0198489	0.0511603	-0.0271983	-0.0641799	-0.0296048	-0.0506893	-0.0840963	-0.103255	-0.0593731	-0.0710569	-0.0769642	-0.106214	-0.0861906	-0.142909	-0.10578	0.013667	-0.10027	0.0142351	-0.0303561	-0.0893832	-0.107664	-0.0564003	-0.0164019	-0.0450723	-0.0297264	0.00502273	0.011911	0.11674	-0.0994386	-0.0411601	-0.0177757	0.0849863
FN1	0.048108	0.0525106	0.0460127	0.0297143	0.0255455	0.0462101	0.065032	0.056636	-0.00569849	-0.105196	0.0355641	-0.146608	0.00677553	0.119489	0.0917821	0.138914	0.0989859	0.00746505	0.040139	-0.0537557	-0.0456419	-0.0158737	-0.0496928	0.0378445	0.0207848	-0.0185009	-0.0593285	-0.113846	0.0466191	-0.0615998	-0.0716138	0.0180822	-0.0268002	-0.14871	-0.0207075	-0.0808932	-0.00814012	0.0148738	-0.0422781	0.0100153	-0.0794287	-0.124188	-0.0667181	0.00460113	0.0308182	0.00288687	0.0271632	0.0450017	0.0101105
FOXO3	-0.0930447	-0.0233542	-0.0560881	-0.0325697	-0.0787389	0.152738	-0.0352733	-0.0837562	-0.0691262	-0.0629693	0.0299374	0.104653	-0.0930771	-0.0525054	-0.0787046	-0.0985753	-0.0362067	-0.0668094	-0.00854364	0.0380128	0.017933	0.0518728	0.0402953	0.11304	0.122284	0.0355691	0.0802708	0.0810331	0.123227	0.0318913	0.0128365	0.160778	0.124461	0.019512	-0.0122821	0.0466988	0.10798	-0.024904	0.0392391	-0.0106821	0.074465	0.0650858	0.0631396	-0.00295292	-0.106195	0.115685	0.0513647	-0.0116236	-0.123159
GAB2	-0.048481	-0.0117786	-0.0480629	-0.098287	0.00387569	0.0222063	-0.0418504	-0.04647	-0.0312196	0.0110211	-0.124445	-0.149855	-0.167243	0.0607633	0.165666	0.0885275	-0.0197647	-0.141754	-0.10598	0.0723157	0.108506	0.00483507	0.0125712	0.00171358	0.00825341	-0.00468937	0.0261962	0.0677625	0.0183547	0.0179716	0.127552	0.0141719	0.0519829	0.113504	0.0606541	0.057136	0.0658873	0.0647897	0.033863	0.0270477	-0.193053	-0.119508	-0.100801	-0.0889687	0.0570765	0.0345337	-0.100236	-0.0504146	0.0801627
GATA3	0.0318434	-0.0414031	-0.00121555	-0.0787099	0.0371012	-0.0191062	0.0512527	0.0370892	0.0514439	0.0361651	-0.0610604	-0.140443	0.0342529	0.15449	0.153369	0.122855	0.00876859	-0.0226211	-0.000663259	0.00854163	0.0133181	-0.0237147	-0.0319186	-0.0936522	-0.0997021	-0.026949	-0.0458648	-0.0666322	-0.114868	-0.0890006	-0.051132	-0.0849585	-0.0660639	-0.0101062	0.00572811	-0.00984799	-0.0962032	-0.0958504	-0.0465768	0.0701712	-0.1585	-0.127473	-0.0166525	-0.0198316	0.121863	-0.0800614	-0.107092	-0.0441184	0.131264
GSK3A	0.0897174	-0.0143471	-0.026014	-0.0399555	0.163536	-0.162629	0.133656	0.120632	0.14385	0.172504	0.013668	-0.129829	0.123168	0.22739	0.0982126	0.274382	0.0302958	0.0117869	-0.0208784	-0.0248385	-0.0128175	-0.0355192	-0.0312813	-0.169076	-0.178445	0.000406984	-0.0445423	-0.118543	-0.171352	-0.0143582	-0.129535	-0.0484534	-0.167451	-0.0757514	-0.0367771	-0.0617517	-0.143054	-0.0407466	-0.101445	0.104849	-0.162058	-0.136002	0.0610431	0.0103966	0.110031	-0.123693	-0.0961851	0.000978702	0.214626
GSK3B	0.124745	-0.00636214	-0.00932307	-0.0253357	0.192076	-0.139488	0.173752	0.153888	0.175748	0.184227	0.0389578	-0.15519	0.160846	0.254407	0.113416	0.308495	0.0566751	0.0423338	-0.0282137	-0.0382486	-0.0510948	-0.0561612	-0.0558649	-0.19564	-0.208194	-0.0167513	-0.0762203	-0.149002	-0.200387	-0.0637139	-0.157941	-0.0717373	-0.181016	-0.109112	-0.0440696	-0.0768374	-0.16729	-0.0863333	-0.130262	0.132737	-0.183138	-0.16041	0.105629	0.0287525	0.13068	-0.155065	-0.122436	0.00320578	0.228701
IGF1R	0.0243362	-0.00541093	-0.0282318	-0.0224133	0.032228	0.00827253	0.0463632	0.0288273	0.0302893	0.0349075	0.00388352	-0.00443817	-0.00462069	-0.0031091	0.0487314	0.0200672	0.000441748	0.000646357	-0.00323877	-0.0188636	0.0350379	-0.0386719	-0.0535263	-0.048845	-0.0522755	-0.025355	-0.0430465	-0.0183707	-0.0447096	-0.0360832	-0.0138649	-0.0612364	-0.0234918	-0.0202632	-0.0145669	-0.0136265	-0.0474069	-0.0180597	-0.0373962	0.0559585	-0.0267523	-0.0236658	0.0192407	0.00520337	0.0668764	-0.0467107	-0.0364504	0.00646595	0.0694208
IGFBP2	0.00293109	-0.0195206	0.000814889	-0.0722001	-0.0031263	0.197447	-0.00175562	0.00420467	-0.0362199	-0.051716	-0.0616087	-0.174068	-0.153785	0.087772	0.117619	0.0533182	0.0152135	-0.0811548	-0.0814193	0.0139133	0.130831	-0.0203567	-0.0207925	0.0191849	0.0525615	-0.0181901	0.0217813	0.0365415	0.0439743	0.039765	0.0329011	-0.0404751	0.0729768	-0.0092072	0.036754	0.00399604	0.00523329	0.00498398	0.000691572	0.0981411	-0.176754	-0.158498	-0.0148865	-0.038339	0.119557	0.0431853	-0.0931898	-0.0345256	0.0750232
INPP4B	0.0975055	-0.014566	0.0995304	0.0543361	0.00517864	0.0383773	0.107557	0.0954232	0.0586159	-0.0376045	0.0500649	-0.0233936	0.123723	0.11269	0.00398268	0.0513127	0.124107	0.0956281	0.0474743	-0.0613075	-0.0641596	-0.0735219	-0.0994112	-0.117403	-0.115612	-0.0646774	-0.110584	-0.076277	-0.131011	-0.105272	-0.137003	-0.118907	-0.06422	-0.10351	-0.0187347	-0.0520643	-0.154413	-0.143178	-0.0965716	0.0857803	-0.0101785	-0.0562674	0.0415163	0.0186278	0.147201	-0.138028	-0.0128748	-0.00465868	0.100504
IRS1	-0.0275759	-0.0443242	-0.0523749	-0.0973943	0.0245769	-0.0237074	-0.000383544	-0.036938	-0.0308599	0.0181737	-0.140566	-0.131615	-0.138505	0.069737	0.209038	0.108483	-0.0633514	-0.127121	-0.105391	0.0243845	0.155647	-0.030286	-0.0373348	-0.0780171	-0.0570116	0.00326792	-0.0176717	0.0752248	-0.0751448	-0.0461797	0.144537	-0.0540375	0.0252738	0.181472	0.0596713	0.0544198	0.00352336	0.0278192	0.0230188	0.0713546	-0.167562	-0.138956	-0.0540498	-0.0342115	0.129731	-0.048551	-0.112348	-0.0608334	0.104065
KDR	0.161103	0.0110404	0.130546	0.0730324	0.053539	-0.0875517	0.158149	0.138828	0.127244	-0.0149507	0.0809931	-0.100154	0.176545	0.175114	0.0242288	0.170895	0.0295017	0.0310843	-0.0107473	-0.00294448	-0.136472	-0.0739299	-0.0808218	-0.129437	-0.175699	-0.0445255	-0.126091	-0.069605	-0.144313	-0.152501	-0.164856	-0.109094	-0.166203	-0.0510324	-0.00349993	-0.00885443	-0.138601	-0.0948753	-0.0843841	0.110152	-0.139753	-0.116176	0.00103624	0.00859127	0.066842	-0.156955	-0.0862112	0.00148858	0.0289945
KIT	-0.025174	0.0446881	-0.0607704	-0.0294031	0.0075981	0.00200824	-0.0582971	-0.0100422	0.0219073	0.0183947	0.0681345	0.0344655	0.0450867	-0.152444	-0.0427531	-0.0761409	-0.0308714	0.00847499	-0.00162429	0.0464805	-0.0211058	0.0337866	0.0434483	-0.00433614	0.022826	0.0697324	0.0439315	0.00181525	0.0211953	0.0933792	-0.00723177	0.0694347	0.104393	-0.0560926	0.0480353	-0.0379796	0.0557228	0.114592	0.055084	-0.0725119	0.00158675	0.0128476	0.00638971	0.0488316	-0.0789388	0.0403934	-0.0662257	-0.00312182	-0.0581744
KRAS	-0.0733342	-0.00120989	-0.0298836	-0.00673512	-0.121351	0.0770779	-0.131686	-0.0703062	-0.0740661	-0.059488	0.023964	0.125454	-0.0401002	-0.160458	-0.206051	-0.172625	0.0514219	0.0538976	0.0376143	0.018173	-0.0828943	0.0607412	0.0404929	0.102521	0.114914	0.0306957	0.0663058	0.038797	0.109377	0.0897147	0.0162774	0.0781041	0.108095	-0.0454276	0.0164463	0.0555629	0.0899295	0.0456716	0.0273829	-0.13726	0.133223	0.11475	0.0905446	0.0424725	-0.114688	0.0944747	0.0837562	0.0193182	-0.116452
MAP2K1	0.0661628	-0.0138748	-0.00125243	-0.0103025	0.154704	-0.13801	0.127179	0.0872537	0.121052	0.178309	-0.0112687	-0.0833632	0.0630382	0.157158	0.137512	0.17938	0.017504	-0.0450213	-0.0537385	-0.046852	0.0284726	-0.0860744	-0.0765219	-0.108009	-0.166491	-0.0321557	-0.0788147	-0.108876	-0.146946	-0.0763649	-0.0749452	-0.146322	-0.155714	-0.0522862	-0.0301224	-0.0702014	-0.147681	-0.0255954	-0.0683756	0.0788995	-0.0838089	-0.0782123	-0.0890742	-0.0488828	0.160739	-0.12208	-0.0092529	-0.00611952	0.196281
MAPK14	0.0733805	-0.00981884	-0.0549199	-0.0472429	0.159177	-0.216796	0.142288	0.110197	0.167507	0.19508	0.0116939	-0.160072	0.144437	0.226415	0.0987826	0.268461	0.0595416	0.0211459	-0.0271471	-0.0410425	0.0694282	-0.0284862	-0.00264128	-0.163355	-0.167571	0.0271051	-0.0391127	-0.101735	-0.179154	0.0358935	-0.112392	-0.0268085	-0.151684	-0.0624953	-0.0442917	-0.0951735	-0.175466	-0.0150979	-0.0547492	0.108048	-0.176332	-0.0994224	0.000634179	-0.0145582	0.0896157	-0.130271	-0.0957214	-0.0107946	0.16135
MAPK9	0.157651	0.0154561	0.215958	0.191493	0.0949773	-0.0674601	0.075955	0.099097	0.0982273	0.0188889	0.0405501	-0.0418707	0.216418	0.0477845	0.013686	0.0519511	0.0272325	0.112277	0.070039	-0.0866436	-0.0834455	-0.0643631	-0.0699	-0.0812991	-0.117115	-0.0814067	-0.10682	-0.0985403	-0.133766	-0.107683	-0.136232	-0.146576	-0.167264	-0.0841295	-0.0691877	-0.141076	-0.161367	-0.128771	-0.0615502	0.0261734	0.0108566	-0.0346849	0.0784634	0.0201774	0.0664581	-0.145312	0.00640582	0.000674594	0.00471657
MAPT	0.0890942	0.0800174	0.177056	0.166923	0.0352502	0.128793	0.132831	0.0808122	0.024105	0.00363734	0.0732208	0.139945	-0.0176208	0.0289723	-0.106305	0.00458002	0.0897021	0.0395553	0.044742	-0.048227	-0.120266	-0.0835194	-0.058303	-0.0483654	-0.125319	-0.0335802	-0.0798983	-0.0559815	-0.0904192	-0.1629	-0.157493	-0.00484157	0.103805	-0.0827768	-0.0324221	0.00970907	-0.076609	-0.172788	-0.0746323	0.0723283	0.160367	0.061695	-0.0339395	0.02374	0.0844887	-0.115602	0.189143	0.0433622	0.0854955
MET	0.0425144	0.0730333	0.0747955	0.133924	-0.0177265	-0.0553533	-0.0260375	0.0275425	-0.00592596	-0.0531692	0.079374	0.142273	0.0790716	-0.112793	-0.140446	-0.115782	0.059168	0.123237	0.0899218	0.0601071	-0.177226	0.0266135	0.0268014	0.0791567	0.0245059	0.0265844	0.00940691	-0.075191	0.0322297	-0.0227873	-0.129747	0.119204	-0.0235815	-0.122191	-0.04674	-0.0743073	0.0298267	-0.0400099	-0.00556772	-0.100346	0.171974	0.130126	0.102133	0.100374	-0.128348	0.0110077	0.122939	0.0430116	-0.0979296
MRE11A	-0.0255862	-0.0162735	-0.0407033	-0.00024227	-0.0204388	0.10602	-0.00648518	-0.0157389	0.00921512	0.0246241	0.0356007	0.119452	-0.0352001	-0.115149	-0.172583	-0.113864	0.0159618	0.0710646	0.0269092	-0.0252011	-0.024553	0.0328856	0.0118588	0.0529026	0.068679	0.0583745	0.0338835	0.0743893	0.0790697	0.0430284	0.024698	0.0725108	0.0973874	-0.00952188	0.0307176	0.0577896	0.0862758	0.0300567	0.0030565	0.00573895	0.107364	0.0967061	0.0817534	0.03755	-0.122482	0.0569571	0.0481118	0.0306175	-0.139112
MSH2	0.0375865	0.0150197	-0.0231129	-0.0717137	0.105486	-0.00420802	0.0682437	0.0590826	0.0868281	0.0824674	-0.0586085	-0.188288	-0.0315264	0.142639	0.160295	0.174814	-0.0654781	-0.0661475	-0.0612918	0.0512627	0.00500422	-0.0248735	-0.0441063	-0.130596	-0.116201	-0.0034408	-0.0654189	-0.0409702	-0.111585	-0.113943	0.0215248	-0.0115584	0.0280513	0.0554574	0.0247968	0.0545885	-0.0775793	-0.0449401	-0.0677345	0.0972684	-0.244548	-0.173449	0.0135857	0.0011113	0.139425	-0.0791871	-0.142322	-0.0537575	0.167751
MSH6	0.0499239	-0.0243651	-0.00264163	-0.0976219	0.205148	-0.144152	0.0796691	0.0533908	0.0726354	0.148489	-0.154883	-0.305698	-0.0705173	0.231604	0.421365	0.300679	-0.0886699	-0.240956	-0.178982	-0.0314417	0.140636	-0.0517543	-0.0337026	-0.0940902	-0.116283	-0.0240446	-0.0503279	0.000217068	-0.0962295	-0.0948526	0.129957	-0.190199	-0.121066	0.184641	0.0189392	0.0294178	-0.0453055	0.0152477	-0.0546768	0.141885	-0.392937	-0.302308	-0.139437	-0.0856105	0.200998	-0.0638082	-0.209629	-0.081595	0.22086
MYC	-0.059203	-0.00613087	-0.060461	-0.0745816	-0.00664484	0.05529	-0.0721181	-0.0783344	-0.0627868	-0.0151	-0.102577	0.0542214	-0.125597	-0.0619073	0.0913468	-0.0631734	0.0601283	-0.0658862	0.00654787	0.0733643	0.0647442	0.0633429	0.0399266	0.16225	0.149129	0.0799929	0.111967	0.124921	0.176754	0.0745213	0.156651	0.107282	0.0942972	0.0459725	0.0762368	0.0568974	0.172237	0.215972	0.07923	-0.0114905	-0.0147844	-0.090003	-0.0534964	-0.028837	-0.101867	0.159012	-0.0237551	0.0418964	-0.114917
NCOA3	0.00469558	0.0199084	-0.0502019	-0.063655	0.0967267	-0.0173215	0.0557928	0.0291666	0.0499555	0.0709732	-0.0498448	-0.141857	0.0179691	0.18417	0.115042	0.230041	-0.0327927	-0.0247124	0.00049039	0.0301611	-0.0602357	0.0242292	0.0113172	-0.0506059	-0.101201	-0.00451109	-0.0124654	-0.0613379	-0.10197	-0.0534795	-0.112484	-0.109994	0.0144219	-0.0342278	0.0341553	-0.0300857	-0.0488877	-0.0535083	-0.044957	0.0712485	-0.154646	-0.0835261	0.00854246	0.00422584	0.0707265	-0.0726608	-0.0855924	0.0078242	0.104233
NF2	0.110177	-0.0154954	0.0442437	-0.0203379	0.187594	-0.155532	0.162896	0.121549	0.153378	0.175275	-0.0335232	-0.257351	0.160421	0.228095	0.300315	0.263564	0.0132114	-0.0651898	-0.0510457	-0.0114122	-0.0262254	-0.0769784	-0.0966072	-0.27265	-0.323623	-0.0286793	-0.148969	-0.173606	-0.313816	-0.17459	-0.127576	-0.13767	-0.178906	-0.0666649	-0.0252236	-0.126654	-0.188121	-0.156346	-0.102418	0.140935	-0.287387	-0.217417	-0.022935	-0.0331543	0.223835	-0.233933	-0.135652	-0.0162794	0.256047
NOTCH1	-0.057645	-0.0251587	-0.0751549	-0.069859	-0.00578559	0.030808	-0.0341559	-0.0492057	-0.0030776	0.0515144	-0.0327501	-0.0342111	-0.0519464	0.0138568	0.055117	0.0483486	-0.0228338	-0.0663716	-0.0547096	-0.00805878	0.118426	0.00103264	-0.0117771	-0.00814021	0.0213283	0.0275864	0.019158	0.106075	0.0338051	0.0413314	0.139997	-0.0086238	0.0663066	0.0737746	0.048359	0.0765413	0.0617086	0.0899123	0.0115172	-4.73371e-06	-0.0703545	0.00592785	-0.000603904	-0.0137255	0.00956442	0.0480421	-0.0464335	-0.0131066	-0.00633985
NOTCH3	-0.0738413	0.00557379	0.00882623	0.0948024	-0.153214	0.0252676	-0.125504	-0.108765	-0.112678	-0.121365	0.0491517	0.296394	0.0460393	-0.278529	-0.228602	-0.337206	-0.0246663	0.122812	0.113982	0.0195336	-0.0780348	0.082323	0.0642819	0.179288	0.206341	-0.0250557	0.0875727	0.027921	0.178331	0.151022	0.0108097	0.0452668	0.0171753	-0.11619	-0.0236743	-0.047377	0.104328	0.0840963	0.0733048	-0.202009	0.329635	0.23284	0.0713332	0.0312951	-0.227518	0.12325	0.177875	0.052661	-0.235154
PARK7	0.113775	0.0409794	0.132019	0.160434	0.0204617	-0.141355	0.0520647	0.102522	0.0772194	0.0135214	0.158032	0.145671	0.290486	-0.0491044	-0.189049	-0.0540197	0.0974538	0.20081	0.117105	0.0287819	-0.283516	0.0513758	0.0984804	0.0224615	-0.0366786	0.0516429	0.0329208	-0.172592	-0.0425861	0.004507	-0.222046	0.0330317	-0.157581	-0.157179	-0.0748262	-0.139038	-0.0927361	-0.106455	-0.037518	-0.0494583	0.144007	0.0510824	0.144194	0.106829	-0.11624	-0.0445986	0.0645747	0.05471	-0.0541078
PCNA	-0.0880588	-0.0501704	-0.116445	-0.163638	-0.00208665	-0.0516629	-0.0322246	-0.0725147	-0.053609	0.0271843	-0.128031	-0.121496	-0.157189	0.0529141	0.0970174	0.0443111	-0.11257	-0.0925188	-0.0347352	0.0573495	0.162537	0.0726695	0.112133	0.00359514	0.0950779	0.0392219	0.105112	0.0187481	0.0509684	0.155426	0.0588556	0.0365481	0.0211452	0.059526	-0.00853278	-0.0135742	0.0633167	0.101151	0.081322	0.0464028	-0.147395	-0.0383622	-0.0611674	-0.0772462	-0.0189869	0.108934	-0.117588	-0.042924	0.103172
PECAM1	-0.0706336	0.0154217	-0.0410635	-0.0485399	-0.0757328	0.0953508	-0.0900676	-0.0551263	-0.0384032	-0.0264427	0.0254442	0.0340367	0.0102648	-0.0894791	-0.107747	-0.119505	-0.0307966	-0.00951068	-0.00200629	-0.0329662	-0.0487789	0.043155	0.0242829	0.0149606	0.0313651	0.0222804	0.0340008	0.0424661	0.0252916	0.0220559	0.0165324	0.0496893	0.101339	0.025291	0.00901294	0.0418973	0.0477947	-0.0218106	0.0108871	-0.0645325	0.0517164	0.0620466	0.0128962	0.023924	-0.0433832	0.0325281	0.0407932	0.004993	-0.0690361
PGR	0.0299996	-0.0177871	-0.0109307	-0.051394	0.0369804	0.0571406	0.0060023	0.0306423	0.0424176	0.0171018	-0.0325757	-0.103059	0.014661	0.0637214	0.0812698	0.0877837	-0.0284052	-0.0577726	-0.0522248	-0.031199	0.0304663	-0.0329575	-0.0402165	-0.0708195	-0.0592138	-0.0135987	-0.0398894	0.0146181	-0.0632259	-0.0353714	0.0218478	-0.0727529	0.0531647	0.0280713	0.0634565	0.0177508	-0.038173	-0.0495457	-0.0272316	0.0334161	-0.100599	-0.0719797	-0.0569369	-0.0184086	0.105305	-0.0476297	-0.0927113	-0.0145792	0.0704791
PIK3CA	0.0322668	-0.00544186	-0.0132049	-0.0230871	0.0722689	-0.0501725	0.061415	0.0420847	0.0551898	0.0737582	0.0075429	-0.0296225	0.0357423	0.112323	0.0482917	0.122029	-0.0369769	-0.0304465	-0.0360261	-0.045417	0.00702142	-0.0296146	-0.0195534	-0.0658521	-0.0526532	0.0087434	-0.0172002	-0.049534	-0.0658197	-0.0174553	-0.0290739	-0.0218065	-0.083672	-0.00134334	-0.0466527	-0.0141396	-0.0640529	-0.0257996	-0.0383727	0.066448	-0.0688806	-0.0682711	0.0162109	-0.00603744	0.0526048	-0.0433627	-0.0533055	0.00370733	0.0834826
PIK3R1	-0.0137255	-0.00864335	-0.0916335	-0.110838	0.0530158	-0.159111	-0.013852	0.0285822	0.119246	0.143814	-0.0290863	-0.279694	0.184576	0.195933	0.0269037	0.228191	-0.0360734	-0.0381504	-0.0690363	-0.0215316	-0.00604033	-0.0160253	-0.00223774	-0.167737	-0.131502	-0.00651507	-0.026808	-0.092297	-0.171729	0.0486637	-0.0904541	-0.0573201	-0.0706333	-0.0749059	-0.00319824	-0.0498298	-0.144939	-0.0316093	-0.00676794	-0.0502187	-0.260797	-0.105548	0.00488766	0.00716824	0.107031	-0.119999	-0.130414	-0.0248263	0.132758
PRKCA	0.00686876	0.0291669	0.0167591	0.0995284	0.0315047	-0.103231	-0.0214338	0.0193498	0.0648384	0.0730221	0.125729	0.125497	0.167752	-0.0904622	-0.125416	-0.0515632	0.00946329	0.0542895	0.0281359	-0.00542869	-0.123323	0.0150301	0.0263837	0.0176546	-0.0307288	0.0384348	-0.00226656	-0.041224	-0.0152791	0.00579343	-0.0779976	0.0182114	-0.0552176	-0.0595979	-0.0239882	-0.0329157	-0.00763014	-0.0032414	0.0139267	-0.108047	0.168859	0.108148	0.00474224	0.0357753	-0.134523	-0.0294006	0.0945966	0.0557146	-0.116602
PRKAA1	0.147179	0.0349013	0.104881	0.114096	0.121291	-0.0148316	0.0984621	0.133338	0.100981	0.0880737	0.0807165	0.0665332	0.169835	0.000719275	-0.0558799	0.0224021	0.0985442	0.139193	0.0619789	0.0265712	-0.147381	-0.039018	-0.0309427	-0.0690896	-0.132125	-0.0140446	-0.0762262	-0.113616	-0.123689	-0.0890961	-0.166628	-0.0452724	-0.105045	-0.097794	-0.0301481	-0.0946019	-0.101959	-0.0999462	-0.0954969	0.0395173	0.0651275	-0.0383041	0.0920441	0.0686289	0.0191127	-0.119003	0.0370068	0.0291617	0.0209738
PTCH1	-0.0505801	0.0109845	0.0275538	0.0578585	-0.0772483	0.0843235	-0.0725542	-0.082899	-0.101016	-0.0938351	0.0394565	0.156431	-0.0838571	-0.199242	-0.136809	-0.203255	0.0203415	0.0712834	0.0622316	0.0481857	-0.0538821	0.0547723	0.0625541	0.172012	0.164042	-0.00648666	0.0773774	0.0463898	0.16273	0.0876087	-0.0116928	0.0518325	0.0286066	-0.0523732	-0.0145524	-0.0146671	0.112274	0.0942423	0.0781795	-0.0843049	0.180301	0.0702249	-0.0163206	-0.042095	-0.147901	0.13289	0.109365	0.0121138	-0.157934
PTEN	-0.0459727	-0.0612093	0.0313324	-0.0413122	0.0170439	-0.0906102	-0.0159102	-0.0602059	-0.0698054	0.0607998	-0.130173	-0.121502	-0.114087	0.0893296	0.235114	0.0886404	0.0296617	-0.184578	-0.0916967	0.0312616	0.120064	0.0150843	0.00105277	0.018492	-0.00582792	-0.0377718	0.0289164	0.105879	0.00550076	-0.00579335	0.220616	-0.104056	-0.0720953	0.235601	0.0434271	0.0773051	0.0151267	0.0432419	0.0472949	0.0218493	-0.166317	-0.163432	-0.157301	-0.114785	0.0983712	0.0138561	0.0180207	-0.064256	0.11838
PTGS2	-0.0649109	0.0303087	0.0341055	0.059451	-0.0984146	0.0761643	-0.0873771	-0.0935851	-0.137862	-0.109569	-0.0168639	0.0923525	-0.0834152	-0.193452	-0.138971	-0.184398	0.00700684	-0.00428283	0.0253301	-0.022887	-0.00175089	0.0669274	0.0541959	0.168458	0.155937	0.0321684	0.0869606	0.13509	0.186917	0.0968803	0.0937435	0.0290823	0.0984407	0.0209008	0.0373226	0.055003	0.179386	0.13521	0.0799255	-0.0767188	0.118143	0.0764825	-0.0368316	0.00989891	-0.162052	0.133038	0.130285	0.025575	-0.161638
PTK2	-0.177941	-0.0550141	-0.117426	-0.0709224	-0.20009	-0.0336222	-0.249935	-0.186881	-0.160836	-0.151352	-0.0575036	0.0728548	-0.123882	-0.258458	-0.123713	-0.25743	-0.00285515	-0.0245941	0.0430683	0.0748842	-0.0311871	0.164105	0.148879	0.206263	0.210202	0.0151748	0.145609	0.04478	0.22205	0.147164	0.055462	0.114972	0.117319	-0.04288	0.039643	-0.0175559	0.241216	0.131765	0.174783	-0.247637	0.0873989	0.113109	0.0236025	0.0149049	-0.261462	0.191559	0.0461913	-0.00649616	-0.270377
PXN	0.0398408	-0.0361831	-0.00327819	-0.0532235	0.134288	-0.0978551	0.0772639	0.0412354	0.053825	0.0734271	-0.10701	-0.183364	-0.01383	0.233894	0.284987	0.287431	0.0158069	-0.108405	-0.129978	-0.0394624	0.0761401	-0.0939712	-0.0975355	-0.161632	-0.178749	-0.0864223	-0.138874	-0.063584	-0.176682	-0.125401	0.0247836	-0.217773	-0.190718	0.0411834	-0.00775555	-0.0110158	-0.129565	-0.0219624	-0.0705084	0.0841666	-0.21508	-0.213128	-0.0477021	-0.0665282	0.197863	-0.153944	-0.123015	-0.0378014	0.221091
RAB25	-0.00560602	0.0580778	-0.012746	0.0111603	-0.0152902	0.0127674	-0.0355503	0.00450237	-0.00751163	0.0365318	0.0521572	0.0729501	0.0180135	-0.0828102	-0.0483805	-0.066356	-0.0051212	-0.00374562	-0.00916445	0.00608055	-0.0393161	0.011844	0.00743534	0.0172399	-0.0106376	0.0312203	-0.0112767	-0.00225029	0.00798058	2.37773e-05	-0.013502	0.0407736	0.0126608	-0.0218706	0.00720331	0.0199898	0.0447125	-0.00778044	-0.00632278	-0.0354752	0.0541555	0.025025	-0.0063654	0.0524537	-0.0328633	-0.010755	0.0523869	0.0287744	-0.0370159
RAD50	-0.0161568	-0.0167123	0.0495193	0.040315	-0.0625473	-0.0548199	-0.0124815	-0.0283083	-0.000471746	-0.065797	0.00215236	-0.014011	0.0282085	-0.00162402	-0.0812604	-0.0550314	0.0723564	0.0663254	0.0477064	0.0362469	-0.0596331	0.0286232	0.0242693	0.00193298	0.0217617	0.0219892	0.0217316	-0.00895619	0.00040549	0.034358	-0.0207696	0.0927312	-0.0284619	-0.0535813	0.0269902	-0.0276585	-0.00152402	0.00423341	0.064273	-0.0512412	0.046161	0.0701564	0.00915138	0.0157067	-0.0686748	-0.00834971	0.0295486	0.00725085	-0.0632987
RAD51	-0.228026	-0.0421508	-0.208819	-0.194151	-0.198384	0.13121	-0.183528	-0.196678	-0.173322	-0.108352	-0.0668781	0.178057	-0.172813	-0.223355	-0.0144096	-0.241359	-0.0289131	-0.00281648	0.072717	0.0649409	0.12057	0.148186	0.129054	0.215189	0.271026	0.0720711	0.178407	0.0605358	0.253961	0.161435	0.0394719	0.11457	0.140216	-0.047773	-0.00179889	0.0148754	0.2547	0.14541	0.149376	-0.169543	0.171127	0.167299	-0.00231339	-0.0308464	-0.238909	0.24306	0.0667795	-0.0384984	-0.181012
RAF1	0.0322833	-0.0209968	0.00869892	-0.0751494	0.110787	-0.0714773	0.050753	0.041505	0.0767806	0.101095	-0.0326814	-0.260838	0.00395895	0.179454	0.243624	0.22041	-0.0554014	-0.167358	-0.134609	-0.0563816	0.103319	-0.0827199	-0.0887115	-0.14746	-0.151648	-0.0715295	-0.0896927	0.00355334	-0.139925	-0.0591951	0.0476551	-0.133243	-0.0935814	0.098532	-0.0308462	0.0248929	-0.115467	-0.0258741	-0.0770365	0.085428	-0.268421	-0.215595	-0.0210486	-0.0517845	0.229705	-0.124001	-0.150601	-0.0443506	0.239889
RB1	-0.0508771	0.0829248	0.0589723	0.111645	-0.174916	0.0897591	-0.140382	-0.0764899	-0.114904	-0.178722	0.0905555	0.282893	0.0393962	-0.291758	-0.21053	-0.335286	0.0815479	0.151114	0.172068	0.0312072	-0.142869	0.0995157	0.0755519	0.228633	0.188703	0.0284964	0.0573393	-0.0396515	0.201594	0.00743627	-0.0811907	0.157503	0.0587292	-0.155048	-0.0212857	-0.0715068	0.190909	0.0694584	0.0545279	-0.176878	0.277653	0.139222	0.145191	0.141204	-0.246187	0.121929	0.158328	0.0549904	-0.260685
RPS6KB1	0.0116338	-0.0725744	-0.0631679	-0.12713	0.124275	-0.0784217	0.104988	0.039097	0.0726782	0.170083	-0.0685904	-0.190191	-0.0618969	0.214721	0.279735	0.230619	-0.00839118	-0.13011	-0.111509	-0.00513721	0.0977034	-0.0462988	-0.0521026	-0.108828	-0.156576	-0.0368491	-0.0528533	-0.0104025	-0.129664	-0.101099	0.0315559	-0.0979136	-0.074116	0.0937232	0.00386538	0.0125421	-0.0852225	-0.0521454	-0.0602742	0.141123	-0.248502	-0.229662	-0.0350339	-0.0621614	0.201172	-0.106619	-0.0927771	-0.0440835	0.254911
SMAD1	0.0323399	-0.0200064	0.00154423	-0.0327269	0.0735025	0.078467	0.0481954	0.0355152	0.0387854	0.0293997	-0.0607743	-0.0794474	-0.0759141	0.111151	0.1525	0.111864	-0.0248754	-0.0821255	-0.0621942	-0.0162123	0.0969143	-0.0439361	-0.0602416	-0.0435234	-0.0422458	-0.00345693	-0.0356857	0.0478164	-0.0411351	-0.0826796	0.0915779	-0.0360701	-0.00397157	0.0804397	0.020717	0.0608519	-0.0197778	-0.0418446	-0.043392	0.0972529	-0.106562	-0.116819	-0.0253245	-0.0151333	0.0855507	-0.0308816	-0.0572106	-0.0370821	0.0724886
SMAD3	0.000949399	-0.0186915	-0.0420873	-0.0649788	0.0453159	-0.0556971	0.0761766	0.0167857	0.0507185	0.0919885	-0.0223108	-0.0773513	0.136416	0.128115	0.116541	0.13398	-0.0418247	-0.0322526	-0.0047466	0.00197491	0.00133681	-0.00350037	-0.0177298	-0.104453	-0.129866	-0.0333299	-0.0213083	-0.0457873	-0.152058	-0.0133053	-0.0754138	-0.0422129	-0.102613	-0.0550181	-0.0179449	-0.0570918	-0.0965881	-0.0822141	-0.00510636	0.104483	-0.102565	-0.0767853	-0.0302154	-0.0349214	0.0760792	-0.100638	-0.0651751	-0.00154323	0.0878013
SMAD4	0.0843564	0.0451671	0.0776848	0.0836547	0.0269105	-0.0397478	0.0435536	0.057484	0.0655112	0.0142391	0.045742	0.0779729	0.0826587	-0.00950227	-0.0278677	-0.0268569	-0.0101991	0.082902	0.0789327	-0.00727301	-0.110327	-0.0132557	-0.0295535	-0.0634694	-0.0952487	0.0429648	-0.0465628	-0.0394119	-0.0861083	-0.153815	-0.063542	0.113245	-0.0327106	-0.0239227	-0.011497	-0.0520154	-0.0197178	-0.120419	-0.0712525	0.015818	0.0474178	-0.0214895	0.0929256	0.0734119	-0.0559464	-0.0735973	-0.0290671	0.0571726	-0.0612861
SNAI1	0.0083594	0.0748966	0.0299388	0.0574561	-0.0168086	0.0640978	-0.0415017	4.76925e-05	-0.0356238	-0.00661162	0.0645447	0.0933085	-0.0523486	-0.137156	-0.143445	-0.117912	-0.00573951	0.00854143	0.0189236	-0.00017532	-0.0158931	0.0195589	0.0174826	0.0573574	0.0361454	0.0278645	0.0171917	0.0732274	0.0524655	-0.00683194	0.0174067	0.0849919	0.0367332	0.000140209	0.0113457	0.0563714	0.0596126	-0.0101837	-0.0026587	-0.0475536	0.105276	0.0745214	-0.00317185	0.049372	-0.0957597	0.039239	0.0825515	0.0363432	-0.104493
SRC	0.0594396	0.0114257	-0.0631174	-0.0674511	0.0829891	0.00699599	0.112402	0.0916869	0.121663	0.115419	0.113229	-0.097227	0.118916	0.167744	0.00642315	0.216956	0.0226414	0.0697304	0.000573643	-0.00317788	-0.0756197	-0.00701684	-0.0372329	-0.0969344	-0.116168	-5.04917e-05	-0.0601994	-0.015209	-0.103152	-0.0945927	-0.0676592	-0.0285585	0.0315168	0.0262217	0.0036369	0.027456	-0.0799214	-0.109011	-0.0955789	0.11991	-0.113881	-0.0929172	0.105861	0.0449463	0.0588479	-0.0913287	-0.0871852	0.0300944	0.0653186
STAT5A	0.0186004	-0.0432871	-0.0297496	-0.0800081	0.134577	-0.0743211	0.048937	0.028642	0.100954	0.139552	-0.137946	-0.226822	0.0182048	0.211578	0.253679	0.256955	-0.0222086	-0.14542	-0.145514	-0.0339188	0.132359	-0.078898	-0.0880119	-0.104204	-0.0945483	-0.050427	-0.080111	0.00750119	-0.105658	-0.0612908	0.106445	-0.187467	-0.112488	0.123133	-0.00986453	0.0123955	-0.110866	0.00246613	-0.0489436	0.0759395	-0.252454	-0.169766	-0.084061	-0.0853896	0.171743	-0.0757562	-0.14764	-0.0650418	0.157825
STMN1	-0.0846401	-0.00493863	-0.0887214	-0.0377312	-0.0710828	0.140841	-0.0929162	-0.0779652	-0.0713008	-0.0263245	0.0108119	0.169327	-0.149015	-0.21348	-0.201356	-0.20563	-0.0109804	-0.00046954	0.0241966	-0.0030812	0.0343197	0.0658689	0.0534221	0.134678	0.152634	0.054837	0.0836717	0.0867291	0.166126	0.0788817	0.079287	0.0950707	0.175427	0.027998	0.0162692	0.0560808	0.162097	0.0670855	0.0672051	-0.0719383	0.172404	0.139023	0.0226879	0.00317555	-0.161957	0.134667	0.0743006	0.0148579	-0.189471
SYK	-0.0804707	-0.0931453	-0.111458	-0.255222	0.12615	-0.0489068	-0.008256	-0.0461129	0.021274	0.153316	-0.22652	-0.45298	-0.205217	0.231074	0.378838	0.272821	-0.1057	-0.304268	-0.203394	0.0354801	0.18843	0.0217716	0.0343553	-0.0496142	-0.0211542	-0.00816047	0.0525916	0.108216	-0.00920267	0.0332962	0.257496	-0.0795521	0.0229869	0.245689	0.0765414	0.0901999	0.0388985	0.128568	0.039435	0.0889958	-0.493831	-0.332318	-0.223954	-0.158912	0.14999	0.0505693	-0.243077	-0.0933489	0.189651
TP53	-0.0756763	-0.011495	-0.10514	-0.117749	-0.00213836	-0.0214381	-0.012196	-0.0481986	-0.0367079	0.0424951	-0.00303848	-0.0300589	-0.0870551	0.00666146	0.06111	-0.00774888	-0.0851778	-0.135044	-0.0605706	-0.00355754	0.0815032	0.0186186	0.0109263	-0.00905438	-0.00355715	0.0365548	0.0376698	0.0690492	0.0139686	0.0187118	0.0888904	0.0404922	0.00705668	0.0847503	0.00420312	0.0371791	0.0459758	0.0322167	0.00319227	0.0358977	-0.0750237	-0.0401959	-0.0750478	-0.0172747	0.0195393	0.029437	-0.018616	0.0140898	0.0707329
TP53BP1	0.142128	-0.0123953	0.0706528	0.0221284	0.15905	-0.0913816	0.163385	0.132991	0.147849	0.0860424	-0.0555703	-0.182081	0.191149	0.254106	0.243548	0.297646	0.0824225	0.019781	-0.0345818	0.00453718	-0.0753352	-0.0824482	-0.0925682	-0.153139	-0.182984	-0.06118	-0.113609	-0.179247	-0.183387	-0.139914	-0.124289	-0.12306	-0.233243	-0.144348	-0.0473634	-0.133784	-0.194829	-0.0727556	-0.119727	0.101723	-0.209766	-0.198052	0.0608501	-0.0174625	0.166768	-0.142313	-0.150543	-0.0241336	0.208054
TSC2	0.0778373	-0.0213673	0.0166207	-0.00152052	0.124379	-0.0241083	0.0854549	0.0858155	0.104223	0.128712	0.0196908	-0.0915477	0.0651532	0.142216	0.117062	0.162905	0.057999	-0.0647812	-0.0730134	-0.0399848	0.0129599	-0.0765348	-0.0938295	-0.128509	-0.143614	-0.052296	-0.0905986	-0.0777527	-0.136159	-0.0902123	-0.0559125	-0.119002	-0.104941	-0.036061	-0.0325883	-0.0432079	-0.127064	-0.0611461	-0.0940162	0.0703264	-0.107414	-0.117178	0.0286981	-0.0137226	0.163651	-0.121936	-0.0373288	-0.00885636	0.181229
VASP	0.00839429	-0.0454	-0.0357892	-0.0364819	0.0469559	-0.0587731	-0.0209555	0.000874565	0.0108394	0.0644678	0.00109112	-0.0542095	0.00283273	-0.0374128	0.0501862	-0.00236825	-0.102233	-0.0654948	-0.049798	-0.0499071	-0.0033673	0.0218724	0.0289407	-0.0496346	-0.0559275	-0.000435283	-0.00539011	0.0131151	-0.0645336	0.0219069	0.00356044	-0.0338979	-0.0731642	0.0641569	-0.0318833	-0.0063307	-0.0347709	-0.0428112	0.0270085	-0.0342882	-0.0494919	-0.0176387	-0.0279512	-0.0521026	-0.0568083	-0.0312307	-0.0307662	0.0151212	-0.0460148
XIAP	0.0863049	0.00742826	-0.00159724	-0.0777679	0.119609	0.0238104	0.11511	0.102239	0.116635	0.149812	-0.0307138	-0.216839	-0.0170588	0.200942	0.12537	0.234796	0.0505951	-0.024059	-0.0670554	-0.00282774	0.0582483	-0.073916	-0.0816805	-0.189272	-0.215256	-0.0310004	-0.105406	-0.00239185	-0.196812	-0.113469	-0.00817679	-0.0976096	-0.00940276	0.0684726	0.0516258	0.030033	-0.12017	-0.0932289	-0.0919959	0.152284	-0.229777	-0.178006	-0.0261283	-0.0211511	0.212849	-0.168858	-0.134618	-0.0651278	0.174218
XRCC1	0.0227204	0.0182869	0.000670398	-0.0722518	-0.0177978	0.0734551	0.0337475	0.0347283	0.0479698	0.00333073	0.0437608	-0.18306	0.0413146	0.136166	0.0802486	0.127135	0.0431318	-0.0083037	-0.022546	0.0488258	-0.0433221	-0.0196442	-0.0282135	-0.0870147	-0.0648983	0.0616235	-0.00563592	-0.0714915	-0.0723189	-0.0527797	-0.0926618	0.094258	0.0262397	-0.0810772	0.0100313	-0.0639639	-0.0514428	-0.092558	-0.0719899	0.0890464	-0.189564	-0.0971693	0.0275329	-0.00469154	0.0342986	-0.0435946	-0.148047	-0.0177244	0.00683295
YAP1	-0.0493252	0.0214263	0.0484227	0.0823589	-0.149949	0.152025	-0.0517642	-0.0736788	-0.117835	-0.168648	0.0783083	0.143379	-0.0600005	-0.166814	-0.300568	-0.232461	-0.00876352	0.0985915	0.0648883	0.0644489	-0.127726	0.0939679	0.107103	0.172901	0.171595	0.0141113	0.117485	0.112949	0.166509	0.146018	-0.00530787	0.143006	0.184983	-0.0784446	0.0739555	0.0327	0.124732	0.0183081	0.108471	-0.0703882	0.260916	0.19256	0.0667237	0.0589156	-0.240589	0.119853	0.177224	0.0643951	-0.319745
YBX1	-0.143567	-0.0172014	-0.0159966	0.139665	-0.176224	0.0724249	-0.176921	-0.171177	-0.218332	-0.129165	-0.00768278	0.325214	-0.169188	-0.331553	-0.383538	-0.383672	0.0686689	0.163742	0.159617	0.100589	-0.049182	0.146289	0.145551	0.256506	0.240252	0.0785751	0.168745	0.133594	0.229764	0.22718	0.0582782	0.173273	0.136467	-0.0268264	0.037454	0.0119654	0.226791	0.127941	0.186825	-0.206921	0.456244	0.377628	-0.0383724	-0.00218287	-0.349547	0.217543	0.344652	0.0411956	-0.381347
YWHAE	-0.0335062	0.00438701	-0.0327682	0.0229522	-0.0827903	0.0594357	-0.0633369	-0.0366162	-0.0193212	-0.0389133	0.1062	0.14972	0.0410472	-0.155716	-0.121802	-0.144164	0.018154	0.0535763	0.0456871	0.0406965	-0.110851	0.0740562	0.0567287	0.0796004	0.0699166	0.0460553	0.0399725	0.0128267	0.0782404	0.0316488	-0.0759686	0.163899	0.0981769	-0.0679316	0.033264	-0.0254688	0.0976842	0.0017889	0.0398318	-0.088384	0.130903	0.0914773	0.0657098	0.0364084	-0.172324	0.0595787	0.0352927	0.042493	-0.197704
[truncated: 372 more columns]

## Sheet: D. pval_mir
D, p-values for estimated miRNA coefficients (univariate analysis)
Gene	hsa-let-7a	hsa-let-7a*	hsa-let-7b	hsa-let-7c	hsa-let-7d	hsa-let-7d*	hsa-let-7e	hsa-let-7f	hsa-let-7g	hsa-let-7i	hsa-miR-1	hsa-miR-100	hsa-miR-101	hsa-miR-103	hsa-miR-106b	hsa-miR-107	hsa-miR-10a	hsa-miR-10b	hsa-miR-10b*	hsa-miR-1180	hsa-miR-1181	hsa-miR-1182	hsa-miR-1183	hsa-miR-1202	hsa-miR-1207-5p	hsa-miR-1208	hsa-miR-1224-5p	hsa-miR-1225-3p	hsa-miR-1225-5p	hsa-miR-1226*	hsa-miR-1228	hsa-miR-1228*	hsa-miR-1229	hsa-miR-1234	hsa-miR-1237	hsa-miR-1238	hsa-miR-1246	hsa-miR-1249	hsa-miR-125a-3p	hsa-miR-125a-5p	hsa-miR-125b	hsa-miR-125b-2*	hsa-miR-126	hsa-miR-126*	hsa-miR-1260	hsa-miR-1268	hsa-miR-127-3p	hsa-miR-1271	hsa-miR-1274a
ACACA	0.86845	0.0139503	0.0756686	0.00900621	0.159828	0.124559	0.0658103	0.330784	0.107581	0.0835382	0.00229351	0.0611533	0.622219	0.00209105	0.0084944	0.00253788	0.444216	0.398979	0.44421	0.601853	0.252708	0.0454537	0.218822	0.00093037	0.0339703	0.39961	0.684954	0.0696993	0.0023581	0.658534	0.285819	0.451411	0.0692354	0.786665	0.0716596	0.264132	0.000260933	0.140664	0.11866	0.0210931	0.00105817	0.0196386	0.00349912	0.676938	4.25618e-05	0.0213795	0.0269712	0.029937	2.54423e-08
AKT1	0.187833	0.30785	0.050949	0.0961674	0.390258	0.200045	0.660699	0.456984	0.565907	0.682625	0.800932	0.455998	0.228999	0.341027	0.0928052	0.377029	0.182059	0.572169	0.772709	0.562324	0.870617	0.626491	0.8144	0.429776	0.724524	0.0935758	0.934187	0.491535	0.877556	0.970164	0.783089	0.0600923	0.0728867	0.597543	0.927845	0.937047	0.439121	0.875409	0.77136	0.962092	0.366847	0.0823003	0.726402	0.891564	0.92582	0.66748	0.842478	0.483184	0.782452
AKT2	0.060548	0.447735	0.0848341	0.21793	0.0943376	0.596708	0.208953	0.103681	0.230023	0.41837	0.738041	0.0366214	0.742841	0.0324705	0.0153281	0.0528934	0.0793629	0.531043	0.179389	0.313078	0.9448	0.250446	0.372351	0.798062	0.236411	0.0504881	0.431972	0.658665	0.355439	0.28767	0.852846	0.034898	0.198505	0.428975	0.960735	0.967019	0.0860326	0.389825	0.169269	0.306781	0.0533373	0.0049793	0.70932	0.997145	0.12783	0.279682	0.773643	0.935939	0.474878
AKT3	0.0429644	0.492287	0.0604406	0.166103	0.0788639	0.640774	0.159304	0.0764222	0.182128	0.426139	0.840923	0.0162342	0.626507	0.0176192	0.01219	0.0308025	0.0730729	0.566782	0.173773	0.254143	0.857751	0.176599	0.272302	0.697379	0.200597	0.0360784	0.3297	0.724016	0.296149	0.219355	0.886046	0.0260753	0.183461	0.434633	0.952229	0.972448	0.0618772	0.328763	0.131147	0.243597	0.0202605	0.00179243	0.757712	0.961379	0.0936307	0.22264	0.647838	0.914193	0.482726
ANXA1	0.0599089	0.77928	0.526657	0.616123	0.462186	0.173937	0.111904	0.0930622	0.478261	0.950483	0.871569	0.813247	0.991202	0.0932249	0.000955139	0.264765	0.791175	0.925234	0.548839	0.20661	0.62346	0.00140331	4.70846e-05	0.0396377	0.128972	0.0306649	0.00267159	0.602302	0.0605814	0.00197527	0.930941	0.131964	0.297817	0.698221	0.426318	0.812403	0.00759557	0.0351176	0.00223637	0.0093985	0.0151069	0.00260218	0.0141915	0.489771	3.37961e-05	0.0258486	0.00690484	0.02518	0.000593693
AR	0.487002	0.661024	0.236443	0.0438962	0.554197	0.284537	0.695259	0.869553	0.609346	0.324602	0.951552	0.41929	0.163514	0.750269	0.945497	0.162069	0.695013	0.812749	0.159208	0.642336	0.959221	0.553778	0.600068	0.828886	0.918018	0.429067	0.55784	0.563089	0.760859	0.793653	0.330648	0.783943	0.886118	0.446287	0.760664	0.923257	0.899584	0.362003	0.987746	0.111287	0.897607	0.671903	0.532634	0.650643	0.380222	0.880329	0.641427	0.0390771	0.40036
BAK1	0.0224542	0.935736	0.00290182	0.0804477	0.863354	0.646766	0.247341	0.0735237	0.622611	0.027113	0.145857	0.0822444	0.0741292	0.0271963	0.105471	0.092095	0.124512	0.542518	0.989544	0.632411	0.0588805	0.00729927	0.00140476	0.24429	0.31085	0.00378002	0.0132796	0.112151	0.293049	0.0109658	0.52411	0.00078763	0.121738	0.540966	0.782314	0.494566	0.00248319	0.100907	0.0321163	0.723662	0.0524724	0.00939776	0.0710626	0.412883	0.000611401	0.0406655	0.0459649	0.189261	0.0425493
BAX	0.0899	0.692098	0.50132	0.223894	0.000130108	0.0103469	0.0114669	0.00922243	0.000294315	1.03908e-07	0.357259	0.0229645	0.0424254	0.000328359	0.016967	2.72957e-05	0.271202	0.790167	0.0992949	0.203009	0.224887	0.639366	0.737566	0.000261157	0.000480274	0.497919	0.349143	0.00733385	3.73826e-05	0.867148	0.00531768	0.170332	0.0118079	0.171161	0.0912664	0.00672338	3.18164e-05	0.30152	0.0261584	0.0672624	0.000387433	0.00221225	0.879398	0.150954	0.0484836	0.00447411	0.00861998	0.611675	0.0003555
BCL2	0.731573	0.392447	0.113743	0.0286084	0.740178	0.995574	0.554752	0.714263	0.376086	0.354747	0.924401	0.708454	0.0710012	0.664253	0.257285	0.511867	0.883875	0.145328	0.104153	0.682031	0.330377	0.432331	0.752659	0.0233743	0.0533262	0.908056	0.476609	0.0112287	0.0082193	0.821754	0.0135768	0.632435	0.738501	0.0270055	0.0701618	0.0438965	0.00887151	0.0395123	0.587379	0.801648	0.791922	0.624854	0.895947	0.598994	0.0376295	0.0588728	0.380312	0.547564	0.0355714
BCL2L1	0.0526327	0.248808	0.029929	0.013178	0.440579	0.506313	0.542601	0.106246	0.252051	0.958788	0.735923	0.606553	0.0981338	0.692828	0.215162	0.764013	0.119939	0.741127	0.510138	0.72616	0.908368	0.0105212	0.000205509	0.772787	0.295297	0.0151458	0.00440539	0.912623	0.482997	0.12222	0.654244	0.0309484	0.183292	0.379839	0.630666	0.415422	0.0338116	0.782374	0.0717921	0.492014	0.659267	0.379598	0.43998	0.714681	0.0657929	0.147607	0.507412	0.88665	0.129443
BCL2L11	0.000353498	0.862534	0.00826084	0.0985913	0.421498	0.911738	0.00330253	0.000801054	0.00524282	0.557664	0.0349444	0.642858	4.23347e-07	0.000485293	0.356597	0.00136826	0.19376	0.000523989	0.0025855	0.186613	0.0276233	0.0215747	0.146737	0.13245	0.288164	0.105682	0.0249265	0.00144766	0.0777538	0.263995	0.000954407	0.473036	0.0507508	0.000942716	0.0657781	0.0154704	0.000974859	0.319767	0.117104	0.0920978	0.365564	0.478001	0.000607813	0.631612	0.690922	0.028037	0.00306889	0.535311	0.814415
BECN1	0.575094	0.597269	0.147	0.732233	0.913837	0.561715	0.975768	0.946145	0.556593	0.810973	0.144859	0.0166075	0.995399	0.664754	0.159432	0.652759	0.0898061	0.410011	0.158148	0.477474	0.729206	0.227279	0.602715	0.559087	0.764033	0.808321	0.985514	0.00157048	0.614692	0.197883	0.000911073	0.729789	0.49613	0.000564614	0.00473314	0.0325952	0.222567	0.25412	0.284278	0.393844	0.0117798	0.559709	0.452929	0.468833	0.940531	0.938557	0.16797	0.217753	0.387574
BID	0.0176623	0.822581	0.398363	0.766856	0.0224967	0.0220368	0.0224422	0.00952591	0.00587931	0.00142575	0.588605	0.0996899	0.0431323	0.00490272	0.0129638	0.00388028	0.729862	0.149727	0.0102502	0.0946905	0.590084	0.000281713	0.0207643	7.97429e-06	0.000130889	0.0394828	0.0109768	0.374611	3.75019e-06	0.504214	0.597647	0.00761794	0.0256563	0.73097	0.120906	0.772695	2.33204e-09	0.0200501	0.027185	0.062466	0.0115861	0.0721032	0.471514	0.164262	2.33525e-05	0.000427586	0.0615137	0.982771	0.000116367
BIRC2	0.00267134	0.890001	0.340793	0.896695	0.0165895	0.377733	0.000265736	0.000243281	0.00102098	0.0933339	0.793256	0.00102361	0.112134	2.57587e-05	0.000918982	3.23325e-05	0.139547	0.668637	0.0200784	0.00825334	0.920957	4.65576e-07	4.26537e-06	1.35733e-07	3.84955e-06	0.354779	5.45796e-05	0.0297087	9.44466e-07	0.000889048	0.0400486	0.254188	0.247482	0.339784	0.159305	0.524818	6.80606e-10	0.000281518	0.000219276	0.000109342	4.60327e-05	3.63767e-05	0.280129	0.949611	7.05335e-09	1.04806e-05	0.00821456	0.188805	8.30807e-06
BRAF	9.7333e-05	0.852418	0.860777	0.0906399	4.45748e-05	0.325277	3.86644e-06	1.07528e-05	4.45652e-05	0.0173249	0.691074	7.16929e-07	0.312185	3.40023e-12	1.38208e-08	9.17464e-16	0.689032	0.689049	0.0030032	0.00764041	0.107713	1.32767e-11	1.27377e-12	1.40412e-12	5.30564e-08	0.00093578	2.66157e-10	0.186053	6.38313e-10	0.000196503	0.449169	9.42644e-06	0.276588	0.768551	0.674627	0.739087	2.51788e-10	0.0130839	2.68122e-07	6.34471e-09	3.73778e-12	4.86315e-09	0.11552	0.842463	6.83265e-15	8.38665e-08	4.18502e-10	0.0229829	5.97349e-08
CASP8	0.100367	0.0235068	0.808565	0.0741428	0.454977	0.752095	0.719902	0.0266801	0.054504	0.304466	0.0130223	0.00133419	0.0236399	0.00897053	0.0143259	0.142279	0.00496482	0.00343174	6.97607e-05	0.383645	0.000929193	0.186906	0.904305	0.256358	0.536867	0.0437385	0.894257	0.00628466	0.92181	0.231231	0.000529997	0.0614537	0.624926	4.36224e-05	0.3766	0.00920313	0.630532	0.125061	0.248161	0.141022	0.000876423	0.0686318	0.00749808	0.000642158	0.0324675	0.522614	0.236641	0.000464458	0.458256
CAV1	0.128751	0.0610708	0.162428	0.123181	0.000540676	0.823802	0.0168987	0.0360072	0.0437243	0.000429665	0.456475	0.354881	0.0358169	0.0691792	0.0026607	0.00388019	0.880582	0.118087	0.0947662	0.136867	0.00206229	0.0107302	0.0093355	0.117648	0.148469	0.662492	0.119646	0.565484	0.179228	0.319282	0.342316	0.202148	0.5615	0.106864	0.585353	0.476543	0.336429	0.574303	0.00993115	0.000957639	0.0216263	0.00949805	0.792007	0.815611	0.003241	0.299738	0.141375	0.968022	0.00381984
CCNB1	0.0363095	0.187401	0.000524637	0.000102872	0.475164	0.0232316	0.376964	0.125016	0.494484	0.232429	0.000238584	0.0228391	0.0142441	0.30215	0.000374364	0.900396	0.0619533	0.00423407	0.0885563	0.00193111	0.0265104	0.00243484	0.00493842	0.472651	0.327445	0.00861678	0.059926	0.348853	0.712935	0.0704063	0.0447251	0.0748903	0.775485	0.0327248	0.670845	0.275779	0.0170228	0.0214225	0.109279	0.728872	6.74741e-06	0.0608837	0.553782	0.344564	0.992578	0.0764644	0.000378552	0.0650956	0.00281929
CCND1	0.143446	0.547378	0.0574952	0.23514	0.294229	0.616464	0.701289	0.270987	0.558797	0.335501	0.630373	0.0895524	0.0337955	0.882634	0.00067182	0.635213	0.325131	0.00306331	0.00187149	0.121953	0.82247	0.00574927	0.00479905	0.00445078	0.0021102	0.0199858	0.000178922	0.542912	0.00388019	0.0455628	0.393194	0.0237085	0.175549	0.372098	0.383437	0.706827	0.000725335	0.15035	0.0521812	0.850946	0.0606118	0.0631895	0.00449549	0.0159811	0.0107513	0.00572093	0.360745	0.927433	0.180792
CCNE1	0.475747	0.411262	0.890143	0.10002	0.517679	0.367269	0.757398	0.573115	0.334488	0.0268585	0.0936409	0.000885649	0.175187	0.00953486	0.000121197	0.0953542	0.946742	0.0150893	0.063435	0.307444	0.014611	0.0398183	0.19055	0.13608	0.197217	0.280115	0.315749	0.841561	0.0866865	0.0631835	0.368106	0.190127	0.649443	0.099692	0.134876	0.0938094	0.154858	0.237659	0.931463	0.237552	0.000183585	0.0038152	0.0093113	0.203539	7.24486e-07	0.240496	0.147775	0.036631	0.00957341
CDH1	3.56443e-07	0.789185	0.000203841	0.00134645	0.00149962	0.338825	0.00965381	9.18171e-06	0.000370283	0.0429334	0.0133514	0.312309	0.00683495	0.26944	0.405648	0.138227	0.251951	0.257866	0.267193	0.0128956	5.58531e-05	0.00516656	0.023703	0.000539025	0.000943722	0.0217489	0.00010665	0.023801	0.000454289	0.000459319	0.00599766	0.0859697	0.0593633	0.219814	0.53638	0.2257	7.62458e-05	0.0033328	6.98492e-05	0.204917	0.0980938	0.000324725	0.0353639	0.415856	0.365024	0.000634224	0.00412712	0.261364	0.92278
CDH2	0.377172	0.911136	0.298951	0.448814	0.483207	0.813851	0.484058	0.343288	0.653882	0.5287	0.893448	0.251627	0.740712	0.335901	0.510356	0.390949	0.945831	0.56042	0.847308	0.339704	0.291578	0.844297	0.759857	0.518176	0.483574	0.0361915	0.563502	0.249386	0.475563	0.966214	0.626955	0.125923	0.862623	0.200148	0.0668075	0.100819	0.259344	0.617749	0.905341	0.50673	0.663719	0.612794	0.49276	0.808256	0.343825	0.653358	0.967425	0.488746	0.533376
CDH3	0.162792	0.168169	1.21483e-06	8.83005e-06	0.0237736	0.438537	0.466377	0.995755	0.207921	0.000143651	0.0135019	4.69187e-05	0.0785207	0.092596	3.10135e-05	0.00422601	0.028357	0.000105012	3.29009e-09	0.958453	0.000506105	0.477505	0.748963	0.000528191	0.0187516	0.558777	0.786716	0.475001	0.0199287	0.345597	0.210214	0.962221	0.0351437	0.0683419	0.0776279	0.579075	0.0395393	0.110415	0.947413	0.0475714	6.90885e-08	0.00487545	0.412082	0.193312	4.76625e-06	0.380477	0.0052612	0.325486	2.68641e-09
CDK1	0.700282	0.315397	0.312328	0.755434	0.651249	0.559005	0.487409	0.642252	0.655222	0.819145	0.444069	0.0854886	0.497281	0.0107856	0.0466147	0.0474998	0.524585	0.224326	0.138683	0.0440308	0.943315	0.215802	0.197355	0.436731	0.60778	0.514043	0.687788	0.658021	0.487071	0.430403	0.798515	0.502343	0.133039	0.584883	0.311575	0.895591	0.111853	0.956448	0.649032	0.560303	0.0373552	0.140225	0.158264	0.0727545	0.0330587	0.690255	0.963447	0.203451	0.0543263
CDKN1B	1.58534e-05	0.276913	0.00223328	7.44339e-05	0.00981672	0.219602	0.140931	2.88735e-05	4.33758e-07	0.00369094	5.01864e-05	0.0925536	1.58493e-07	0.762241	0.0013623	0.83184	0.0322998	1.00428e-05	0.074831	0.0532788	1.03397e-06	0.0671296	0.146004	0.0229359	0.00649914	0.620609	0.000705439	4.06386e-05	0.00523922	0.127077	6.64742e-07	0.314813	0.3769	1.79802e-05	0.0665233	0.000321292	0.000328746	0.0336781	0.00115641	0.377008	0.0257695	0.686426	0.000290141	0.0283103	0.155052	1.90451e-05	0.708613	0.0217243	0.0376772
CHEK1	0.320005	0.269768	0.0522036	0.241319	0.751727	0.341794	0.434938	0.341733	0.859109	0.163842	0.99551	0.0145292	0.0415499	0.0350515	0.023039	0.192135	0.964478	0.630769	0.739823	0.272004	0.401161	0.314817	0.530091	0.144773	0.107497	0.0210733	0.174163	0.327846	0.0629563	0.351847	0.220487	0.466444	0.23742	0.654062	0.534663	0.482313	0.00484173	0.287867	0.718758	0.94382	0.125464	0.133582	0.381301	0.444513	0.0194596	0.0362968	0.736101	0.919471	0.0264218
CHEK2	0.000123631	0.518186	0.0117417	0.001526	0.000247509	0.0332493	0.000763828	0.000181952	3.28158e-05	0.011028	0.502813	0.692743	2.80856e-05	0.259622	0.0289986	0.0440237	0.532807	0.0453239	0.335835	0.372306	0.00331446	0.0374183	0.0330707	6.72625e-05	8.40697e-05	0.935312	0.0090314	0.0115455	4.53151e-06	0.043806	0.0033366	0.244504	0.0115294	0.333763	0.0682337	0.00510364	2.4276e-07	0.0022529	0.0105604	0.126741	0.724284	0.212534	0.211226	0.324584	0.20648	0.000103372	0.0270373	0.775814	0.110244
CLDN7	0.000431464	0.581718	0.00728143	0.24285	0.0580456	0.670339	0.0104476	0.00240017	0.0394757	0.975276	0.00559617	0.204673	0.00192807	0.0122659	0.870978	0.00974106	0.308955	0.463874	0.863395	0.482486	4.81312e-05	0.386633	0.451862	0.0131241	0.00383704	0.197685	0.0143638	0.454349	0.0045848	0.0126357	0.129089	0.792844	0.897011	0.68563	0.477956	0.548632	0.0453042	0.118418	0.00752488	0.00320715	0.00507933	0.00133707	0.0382067	0.0750878	0.317794	0.00855359	0.000404136	0.966543	0.547634
COL6A1	0.0371684	0.79388	0.693507	0.251234	0.000542018	0.0137261	0.0224934	0.0110514	0.00779446	0.000103557	0.188053	0.00020064	0.180621	9.29418e-06	1.54047e-08	1.48151e-07	0.958023	0.00563906	0.000109359	0.0497812	0.0502042	0.000433109	0.00689317	1.86249e-06	3.02613e-06	0.454792	0.000590941	0.204826	1.26147e-06	0.0591352	0.638301	6.08882e-05	0.0114139	0.0907406	0.966578	0.96346	3.06134e-06	0.547173	0.0288242	0.00352314	3.76849e-10	2.437e-08	0.0282626	0.0596005	9.3774e-11	0.000114819	0.00183882	0.680277	3.0933e-11
CTNNA1	0.0165037	0.91542	0.680172	0.507411	0.120293	0.109708	0.0301576	0.0143063	0.0875845	0.255278	0.0285875	0.897348	0.347982	0.336924	0.261634	0.202972	0.107546	0.736831	0.281806	0.0712375	0.0520177	0.0895543	0.0681089	0.0867937	0.139713	0.350168	0.138707	0.634035	0.205515	0.109107	0.206975	0.544871	0.848549	0.233329	0.613257	0.94648	0.140543	0.073466	0.0117479	0.0494583	0.7915	0.286755	0.332059	0.25927	0.746937	0.262079	0.21028	0.183669	0.332981
CTNNB1	0.000133449	0.532399	0.0418051	0.131616	0.00493322	0.892594	0.000688889	0.00054059	0.0136225	0.229396	0.241176	0.0877948	0.0508473	0.0164985	0.0650551	0.00763608	0.0227781	0.744764	0.0423383	0.00137301	0.0946224	1.87518e-06	1.77494e-05	2.10881e-06	3.28862e-05	0.0343053	1.02068e-06	0.0523875	3.78014e-05	0.000526618	0.02737	0.00327833	0.0669847	0.126787	0.873751	0.359075	1.67311e-06	0.014975	4.74102e-05	0.0111751	0.0211773	0.00113495	0.368344	0.501714	0.00318144	3.09931e-05	0.00615026	0.698542	0.0251452
DIABLO	0.02524	0.74015	0.123331	0.62534	0.609197	0.393259	0.036501	0.0361743	0.0486171	0.937915	0.862474	0.0614753	0.00785375	1.99279e-05	0.0282808	0.00105805	0.0337986	0.267496	0.601905	0.941786	0.950587	0.00241423	0.260521	0.00362448	0.0451508	0.838512	0.395284	0.0362712	0.0131645	0.399311	0.0558941	0.742474	0.0155547	0.237506	0.528582	0.302182	3.79789e-05	0.412812	0.0767881	0.106115	0.00494244	0.0391895	0.427174	0.959144	0.0221687	0.0456435	0.00352593	0.0527376	0.0159681
DVL3	0.112196	0.0173352	0.245154	0.734113	0.00864235	0.322046	0.0209261	0.301903	0.789619	0.0133047	0.0788212	0.426364	0.0956656	0.0368972	0.00702903	0.0412988	0.554401	0.0973792	0.00371449	0.679773	0.156452	0.0930731	0.312931	0.187257	0.0672734	0.148154	0.197893	0.400084	0.165494	0.676436	0.107129	0.00600324	0.0628347	0.129689	0.338288	0.457515	0.0964992	0.70831	0.313735	0.0159749	0.129692	0.018797	0.0364317	0.0511269	0.0868631	0.163232	0.441976	0.725697	0.0495798
EEF2	0.693537	0.07565	0.00204235	4.7913e-05	0.0432855	0.110201	0.276974	0.719009	0.0816028	0.00134786	0.0216695	5.3455e-05	0.933386	0.052089	2.44946e-12	0.0141287	0.0807718	0.00302406	0.00136639	0.21413	0.000433436	0.189345	0.14068	0.00187449	0.0136904	0.903451	0.298684	0.119905	0.0049811	0.359691	0.956135	0.097331	0.0614638	0.82552	0.670214	0.0220572	0.00456801	0.586213	0.465734	0.348993	1.51187e-08	3.01717e-06	0.0744201	0.0208986	0.00110677	0.0514312	5.95057e-05	0.403562	3.28343e-05
EEF2K	0.0822673	0.293026	0.356574	0.833598	0.0415612	0.133078	0.0316932	0.114493	0.215723	0.174665	0.597126	0.073523	0.323854	0.00093982	0.00454246	0.00222848	0.458784	0.490657	0.152227	0.603811	0.113588	0.0051708	0.0229279	0.00988148	0.0356586	0.125953	0.0455839	0.731727	0.00491087	0.262942	0.9104	0.0651907	0.851364	0.481208	0.167301	0.716833	0.00315971	0.0671997	0.201049	0.00519972	0.00140658	0.000168546	0.303959	0.230236	0.000280567	0.0327381	0.0151503	0.0373552	0.217119
EGFR	0.815263	0.666518	0.0397541	0.500788	0.353638	0.730983	0.25957	0.738262	0.532013	0.717259	0.265158	0.473286	0.470978	0.00323185	0.104992	0.014464	0.546601	0.932953	0.847315	0.0297337	0.805243	0.00049786	9.45497e-05	0.00384378	0.0701422	0.151393	0.0350292	0.547834	0.0266593	0.0344472	0.785329	0.735463	0.921063	0.885186	0.259187	0.671776	0.00145346	0.0478976	0.0387177	0.511867	0.967664	0.668107	0.00399432	0.340586	0.0609128	0.0212343	0.625332	0.169815	0.0152169
EIF4E	0.0245921	0.545186	0.763168	0.67928	0.0069778	0.00278112	0.000659251	0.018357	0.00397835	0.00771529	0.261416	0.53118	0.0144613	0.00371874	0.100833	0.000186042	0.6106	0.447958	0.242434	0.21078	0.279268	0.0399954	0.375274	0.00274125	0.000963548	0.743089	0.228941	0.115316	0.000739009	0.535042	0.24715	0.0805085	9.687e-05	0.850425	0.0667376	0.340596	3.52161e-05	0.0966634	0.0363091	0.0010717	0.0636869	0.00449413	0.0483618	0.54641	0.0850399	0.0139059	0.0257427	0.989959	0.0024477
EIF4EBP1	0.360313	0.0356636	0.0624739	0.259484	0.794708	0.544615	0.433103	0.777375	0.901513	0.712466	0.9365	0.866952	0.956861	0.114057	0.210077	0.386803	0.86723	0.753224	0.774727	0.053276	0.387005	0.0754905	0.0529619	0.339064	0.724774	0.871244	0.326114	0.102846	0.655309	0.554471	0.335975	0.605664	0.413352	0.0065229	0.481589	0.1578	0.892883	0.302501	0.551051	0.932478	0.968484	0.268773	0.698138	0.900013	0.38163	0.819199	0.940695	0.740627	0.221802
ERBB2	0.186338	0.0403795	0.243328	0.24498	0.00308185	0.70567	0.0132829	0.0902333	0.0187105	0.00243789	0.455011	0.381758	0.686583	0.0501575	0.000432037	0.0210327	0.748372	0.704452	0.0953657	0.334876	0.130682	0.0021541	0.000134136	0.000290682	0.0296114	0.12422	0.00116875	0.0750854	0.0040365	0.276952	0.878473	0.111678	0.550005	0.948524	0.267355	0.590526	0.000485179	0.406007	0.0296984	0.00499054	0.0195571	0.0205193	0.00835662	0.582641	0.00155583	0.0082532	0.0112326	0.910216	6.52686e-05
ERBB3	0.849235	0.0319565	0.725249	0.0464244	0.533075	0.671235	0.505278	0.735558	0.86823	0.684447	0.384897	0.0386926	0.0880152	0.000754098	0.00100034	0.000802234	0.431309	0.417094	0.713202	0.439349	0.142631	0.6469	0.401511	0.0626815	0.595914	0.485961	0.46742	0.539997	0.143547	0.829084	0.398631	0.464608	0.489095	0.0768422	0.194593	0.0477936	0.80269	0.842624	0.880348	0.0764899	0.000377352	0.0155243	0.530199	0.91633	0.069368	0.407042	0.00065154	0.00690832	0.185459
ERCC1	0.321798	0.0127335	0.161566	0.0343493	0.867435	0.455951	0.538854	0.476355	0.593588	0.865939	0.188277	0.0116255	0.378275	0.0119835	0.162406	0.0643351	0.786094	0.0546604	0.00172826	0.915926	0.353428	0.86932	0.706805	0.886157	0.979155	0.379597	0.851625	0.437134	0.84143	0.95292	0.028233	0.0753924	0.997962	0.0311988	0.694823	0.533224	0.941793	0.597013	0.975248	0.653787	0.00464987	0.0447843	0.913882	0.210598	0.198678	0.718932	0.145032	0.320037	0.352673
ERRFI1	0.912604	0.542933	0.00540097	0.000692988	0.0565528	0.602753	0.0939794	0.403224	0.186469	0.114617	0.465659	0.0149672	0.451655	0.0213382	3.95131e-06	0.00279264	0.445124	0.117241	0.15552	0.74519	0.0394341	0.825735	0.550975	0.256218	0.234126	0.537816	0.715762	0.706551	0.589349	0.781026	0.495239	0.766617	0.340401	0.899583	0.831399	0.620839	0.606712	0.648779	0.321795	0.0278138	4.6718e-05	0.0014338	0.37738	0.792998	0.47559	0.567168	0.00174563	0.40375	0.307633
ESR1	0.117306	0.992834	0.0659745	0.54921	0.462576	0.321157	0.908429	0.175497	0.545562	0.385949	0.261256	0.736115	0.06744	0.912067	0.311863	0.652073	0.730312	0.664719	0.104132	0.431751	0.224924	0.274819	0.116779	0.0492226	0.0418817	0.0356646	0.0690799	0.162076	0.0231109	0.158325	0.0143958	0.0267435	0.813795	0.0821161	0.707159	0.506886	0.0115252	0.0591593	0.151752	0.729183	0.335057	0.501233	0.918855	0.746982	0.00745696	0.0299146	0.327059	0.42338	0.0876206
FN1	0.320341	0.140927	0.344313	0.538697	0.678834	0.519479	0.239053	0.229901	0.918464	0.0925389	0.487238	0.0211779	0.923486	0.0521682	0.102077	0.0403559	0.0438693	0.887164	0.271655	0.181017	0.446567	0.615943	0.192012	0.454133	0.725588	0.574304	0.202842	0.0743802	0.395712	0.390211	0.291611	0.74495	0.689124	0.0257698	0.636787	0.126358	0.843454	0.823871	0.356137	0.854085	0.14565	0.01457	0.257515	0.915937	0.548301	0.957259	0.599552	0.0796869	0.859658
FOXO3	0.0225835	0.437465	0.174982	0.439489	0.129987	0.0110134	0.448546	0.0342577	0.134898	0.23004	0.480528	0.0520802	0.105501	0.311959	0.0944768	0.0834471	0.382092	0.131714	0.781827	0.259303	0.723004	0.0490218	0.203519	0.00665969	0.0136526	0.19732	0.0373819	0.130088	0.00692703	0.592205	0.821616	0.000529163	0.0268424	0.729127	0.73931	0.29454	0.00159673	0.653825	0.306896	0.815412	0.106697	0.132467	0.185572	0.934796	0.0125809	0.00978264	0.209556	0.594351	0.0100146
GAB2	0.132117	0.622442	0.141411	0.00232106	0.925332	0.643816	0.25845	0.138473	0.396695	0.792204	0.000184511	0.000453019	0.00020978	0.14223	7.17983e-06	0.05318	0.549055	4.51438e-05	1.10575e-05	0.00685227	0.00653308	0.818129	0.617086	0.959189	0.834938	0.831707	0.389426	0.111841	0.61517	0.704932	0.00457122	0.704182	0.247361	0.0109266	0.0392812	0.107077	0.0157315	0.142624	0.26692	0.458887	7.68094e-08	0.000466638	0.00780328	0.00174212	0.0937591	0.332636	0.00262906	0.00321283	0.0358026
GATA3	0.408977	0.129183	0.976985	0.0502493	0.421076	0.720926	0.229667	0.30838	0.213541	0.44078	0.119099	0.00298294	0.524904	0.0010706	0.00029949	0.0171078	0.81531	0.588816	0.981251	0.775188	0.778259	0.320873	0.259011	0.011221	0.0237648	0.274136	0.181714	0.16461	0.00469106	0.0949601	0.319558	0.0399746	0.189515	0.841921	0.861207	0.804495	0.00217402	0.055615	0.177115	0.0868972	7.72719e-05	0.000716851	0.697798	0.536915	0.00119985	0.0466177	0.00307148	0.0218544	0.00213477
GSK3A	0.00731359	0.561939	0.44005	0.233233	0.000124998	0.000983553	0.00056309	0.0002104	0.000148319	5.23876e-05	0.694264	0.00511389	0.00845717	2.31998e-07	0.013639	1.52553e-08	0.373863	0.746282	0.41844	0.374084	0.757588	0.120566	0.251692	1.86524e-06	1.45133e-05	0.985864	0.170477	0.00697276	6.57784e-06	0.773971	0.00533609	0.212588	0.000261006	0.101378	0.225152	0.0918187	4.9734e-07	0.377534	0.00145429	0.00628982	3.35602e-05	0.00018882	0.120484	0.724459	0.00268359	0.000970521	0.00582306	0.956284	6.29253e-08
GSK3B	0.000232899	0.801524	0.789156	0.471854	7.92881e-06	0.00572249	6.49138e-06	2.44124e-06	4.35418e-06	2.37004e-05	0.282559	0.00101888	0.00101617	3.95478e-09	0.00542931	3.89964e-11	0.108169	0.273606	0.286556	0.17796	0.249087	0.0123422	0.0376379	1.44815e-08	3.78493e-07	0.47191	0.0176781	0.000928202	1.07208e-07	0.20352	0.001057	0.0682094	0.000118699	0.0238212	0.156874	0.0427087	2.74595e-09	0.0653273	4.3019e-05	0.000526714	5.09366e-06	8.56785e-06	0.00974159	0.346821	0.000407719	3.08414e-05	0.000387415	0.861647	2.50748e-08
IGF1R	0.161149	0.676702	0.111567	0.202139	0.146446	0.748562	0.0193174	0.0872471	0.124678	0.122314	0.83039	0.846997	0.852253	0.888815	0.015557	0.411485	0.980118	0.972902	0.80625	0.191211	0.10506	0.000580212	6.29589e-05	0.00629599	0.013812	0.0314066	0.00822604	0.423247	0.0223247	0.15628	0.569125	0.00204428	0.329926	0.400759	0.35656	0.475201	0.00118178	0.447469	0.0221038	0.00400225	0.169961	0.19733	0.348282	0.73578	0.000230273	0.0143749	0.0368958	0.48542	0.000707189
IGFBP2	0.938724	0.488422	0.98342	0.0602948	0.94901	0.000418108	0.967977	0.909548	0.403618	0.294611	0.119485	0.000500624	0.00394372	0.0724842	0.00859428	0.320141	0.697416	0.0514819	0.0045305	0.660633	0.00541784	0.4109	0.482643	0.626183	0.259762	0.483042	0.543739	0.467968	0.306183	0.476404	0.537549	0.35758	0.167236	0.861692	0.288028	0.92412	0.871468	0.923874	0.984666	0.0220776	2.94382e-05	6.46903e-05	0.739874	0.253796	0.00272078	0.303824	0.0151293	0.0886144	0.0976147
INPP4B	0.0153671	0.626037	0.0218007	0.205341	0.920691	0.522128	0.0196335	0.014331	0.201992	0.479995	0.240695	0.663714	0.0320025	0.0288828	0.935233	0.365578	0.00253711	0.031151	0.127011	0.0666067	0.214495	0.00478027	0.00150758	0.00522062	0.0196399	0.0179245	0.00358678	0.151616	0.00409385	0.0743871	0.0148472	0.0100815	0.253612	0.0635544	0.609943	0.239395	4.24477e-06	0.009097	0.0108515	0.0584001	0.828593	0.191622	0.382867	0.601576	0.000665348	0.00181616	0.759269	0.829113	0.0403149
IRS1	0.482697	0.12129	0.194035	0.0157496	0.61991	0.680483	0.993157	0.329295	0.484102	0.717591	0.00055278	0.0109462	0.0132924	0.15903	4.0665e-06	0.0459017	0.112033	0.00300548	0.00033201	0.448336	0.00131158	0.230109	0.216691	0.0499078	0.22876	0.901484	0.630322	0.140945	0.0853316	0.417383	0.00776223	0.22588	0.641106	0.000654944	0.0893011	0.20033	0.915624	0.601737	0.531182	0.101743	0.000170288	0.000688272	0.242448	0.321791	0.00138564	0.257323	0.00441783	0.00324441	0.0241276
KDR	0.00122751	0.760885	0.00849849	0.146686	0.397678	0.228348	0.00546218	0.00393598	0.022455	0.8137	0.113492	0.126224	0.0100479	0.0049606	0.673458	0.0128367	0.560405	0.572904	0.776715	0.942747	0.024736	0.0219819	0.0363898	0.0103283	0.00336106	0.181631	0.00638458	0.281786	0.00930352	0.0343754	0.0160218	0.0525042	0.0141316	0.452486	0.937338	0.869302	0.00106297	0.163303	0.0711071	0.0474102	0.0119165	0.0244494	0.987243	0.846647	0.195194	0.00378028	0.0816672	0.955285	0.617655
KIT	0.529711	0.131163	0.132345	0.467016	0.882239	0.973123	0.206523	0.797061	0.630874	0.722775	0.101541	0.547347	0.4252	0.00469937	0.36305	0.197823	0.451453	0.847101	0.957924	0.161975	0.672534	0.200824	0.16642	0.91702	0.643299	0.0102149	0.24431	0.972653	0.641163	0.112744	0.897571	0.131881	0.0599669	0.313395	0.18871	0.389557	0.103976	0.0363103	0.147151	0.115378	0.974029	0.774282	0.892303	0.167816	0.0690018	0.362895	0.105376	0.884994	0.229351
KRAS	0.0364434	0.96288	0.401968	0.851028	0.00658663	0.138265	0.000990552	0.0388258	0.0637521	0.189798	0.513584	0.00850309	0.419173	0.000311209	3.74623e-07	0.000428569	0.150351	0.173663	0.166746	0.532614	0.068162	0.00745627	0.136959	0.00429818	0.00708344	0.198149	0.0445906	0.404896	0.00541349	0.0809001	0.743846	0.0527349	0.0259134	0.351383	0.609102	0.151312	0.00234851	0.345292	0.408303	0.000449353	0.00101614	0.00198945	0.0306056	0.170983	0.00278412	0.0141661	0.0182516	0.304441	0.0071993
MAP2K1	0.0849755	0.623705	0.974111	0.788173	0.00145838	0.0149144	0.00361111	0.0196035	0.00581218	0.000278209	0.777426	0.099419	0.245058	0.00122288	0.00189095	0.000813449	0.653675	0.28004	0.0628135	0.147264	0.550676	0.00073881	0.0156085	0.00637124	0.000339268	0.223736	0.0338975	0.0306032	0.000625903	0.17765	0.161289	0.000893264	0.0031458	0.324368	0.386259	0.0938532	6.4643e-06	0.626346	0.0610995	0.0669176	0.0514271	0.0533727	0.0497646	0.147236	7.61641e-05	0.00393588	0.813084	0.76415	1.15393e-05
MAPK14	0.0956906	0.757271	0.221027	0.298216	0.0038207	0.000597377	0.00444907	0.00926952	0.000650163	0.000389249	0.795868	0.00488487	0.0188403	3.09052e-05	0.0499632	6.41547e-06	0.177124	0.656126	0.406684	0.249942	0.200776	0.31636	0.937525	0.000218138	0.00151272	0.357073	0.341149	0.0738966	0.000229099	0.573285	0.0646119	0.58909	0.0109147	0.299548	0.255992	0.0437651	2.2523e-06	0.799394	0.184165	0.0258919	0.000261444	0.0277559	0.990188	0.701996	0.0475417	0.00678975	0.0276843	0.640448	0.00138833
MAPK9	0.00413371	0.707728	0.000102231	0.000496932	0.179857	0.413167	0.231924	0.0650716	0.119305	0.793005	0.483461	0.576884	0.00535279	0.516322	0.832831	0.514404	0.630343	0.0628786	0.0952419	0.0592112	0.225083	0.073385	0.104402	0.154048	0.0836133	0.0308201	0.0408473	0.178422	0.0318608	0.184731	0.0793656	0.0216343	0.0293288	0.275582	0.169054	0.0202118	0.000525282	0.0890286	0.239488	0.677394	0.86472	0.557316	0.228726	0.680545	0.26144	0.0170206	0.909114	0.981895	0.94374
MAPT	0.106046	0.0421694	0.0038082	0.00489809	0.601249	0.100031	0.0296927	0.12189	0.68847	0.957725	0.189611	0.0441458	0.820248	0.670964	0.094164	0.950941	0.101835	0.499187	0.26675	0.271425	0.0808307	0.015098	0.155225	0.372851	0.0526199	0.353501	0.109822	0.422628	0.130073	0.0368445	0.0334379	0.936523	0.16389	0.257216	0.498687	0.86709	0.0936936	0.017316	0.135962	0.223437	0.00720511	0.26716	0.585757	0.611941	0.128175	0.0484404	0.000374122	0.123459	0.177012
MET	0.271951	0.00836309	0.0639903	0.000497265	0.714259	0.320064	0.559681	0.460268	0.890633	0.272054	0.041017	0.00451099	0.132903	0.0274019	0.00112305	0.0333286	0.126595	0.00244784	0.00137864	0.0524969	0.000135996	0.285308	0.358125	0.0395893	0.5943	0.298479	0.790381	0.128032	0.447285	0.68063	0.0129042	0.00540966	0.650232	0.0180718	0.168811	0.070116	0.352725	0.436217	0.875725	0.0220162	3.96426e-05	0.00112199	0.0200258	0.00220054	0.00109358	0.790907	0.0010241	0.0307328	0.0271419
MRE11A	0.486993	0.523089	0.247476	0.99449	0.647465	0.0387601	0.876071	0.661381	0.822089	0.582197	0.33032	0.00826154	0.47663	0.00985486	1.13008e-05	0.0215607	0.652414	0.0609605	0.301258	0.392469	0.565857	0.199139	0.701479	0.148973	0.113756	0.0143174	0.33015	0.10399	0.0481797	0.419239	0.612859	0.071508	0.040952	0.842977	0.32737	0.125765	0.00729519	0.538176	0.929453	0.886679	0.00513439	0.00804932	0.0482009	0.219222	0.00121994	0.15228	0.16671	0.0954972	0.000616944
MSH2	0.349123	0.613625	0.572259	0.0803243	0.0401421	0.943942	0.138834	0.129725	0.0570682	0.112421	0.163731	0.000531301	0.579773	0.0055402	0.00154004	0.00204702	0.111554	0.145669	0.0491264	0.127595	0.923178	0.344596	0.160455	0.0016504	0.0180347	0.900088	0.0850229	0.44186	0.0136459	0.0529275	0.704072	0.803946	0.615694	0.321375	0.499463	0.223077	0.0223741	0.41466	0.0745239	0.0314107	2.14351e-07	4.43119e-05	0.776816	0.975197	0.00126562	0.073652	0.000703409	0.0120502	0.000488125
MSH6	0.306204	0.500203	0.95807	0.0527584	0.000932899	0.046579	0.153743	0.259379	0.189823	0.018158	0.0023968	2.76893e-06	0.30811	0.000197336	2.1327e-12	1.04327e-05	0.0771168	9.20762e-06	1.63534e-06	0.439818	0.0289307	0.104717	0.378321	0.0663493	0.0519584	0.469529	0.276445	0.99732	0.0809623	0.184047	0.0582318	0.000643803	0.0732841	0.00605999	0.670372	0.586149	0.273546	0.820027	0.235452	0.00941076	2.72782e-12	2.1009e-09	0.0164544	0.048932	0.000134412	0.235466	3.29977e-05	0.00170837	0.000156896
MYC	0.260161	0.875265	0.255597	0.157627	0.921661	0.481868	0.232884	0.125738	0.295267	0.825086	0.0612513	0.445406	0.090468	0.363802	0.136783	0.398572	0.266553	0.252713	0.870838	0.0931879	0.322802	0.0677438	0.332503	0.00291253	0.0213143	0.0252796	0.0236466	0.0723064	0.00302851	0.335872	0.0333714	0.0767504	0.199053	0.529824	0.110978	0.325909	0.000111172	0.00267147	0.111565	0.847578	0.804907	0.107836	0.389402	0.535904	0.0762228	0.00620437	0.655504	0.13637	0.0719372
NCOA3	0.916187	0.545657	0.264543	0.156032	0.0916635	0.794022	0.281951	0.504489	0.334527	0.219784	0.282222	0.0184538	0.774211	0.00198504	0.0295454	0.00043528	0.469808	0.610856	0.988496	0.433627	0.287238	0.443248	0.765616	0.285849	0.0658437	0.882857	0.773576	0.296375	0.0446474	0.420479	0.0703376	0.0340998	0.81549	0.579513	0.397899	0.538579	0.214145	0.381299	0.295752	0.163099	0.00252098	0.077848	0.87073	0.914377	0.153651	0.145174	0.0642466	0.741915	0.0516578
NF2	0.0182108	0.654077	0.346949	0.663497	0.00156059	0.0242765	0.00211864	0.00717518	0.00362393	0.00346654	0.489574	2.29805e-05	0.014392	0.000125841	1.24465e-08	4.65443e-05	0.781658	0.202097	0.149883	0.77204	0.65443	0.011774	0.0090269	8.64867e-09	7.09138e-09	0.368144	0.00070646	0.00498459	9.47429e-10	0.0105457	0.0513991	0.0103371	0.00548055	0.307543	0.551923	0.0141027	1.38372e-06	0.014052	0.0199135	0.00710726	1.97149e-08	8.11664e-06	0.676183	0.420378	4.31513e-06	4.11926e-06	0.00391212	0.512953	2.39575e-06
NOTCH1	0.0942143	0.319631	0.0370482	0.0460161	0.894279	0.542685	0.384735	0.139774	0.937052	0.241694	0.363481	0.447592	0.295955	0.757379	0.164303	0.315943	0.516594	0.0779826	0.0346574	0.777097	0.00576129	0.963515	0.66008	0.818083	0.612984	0.241978	0.556422	0.018366	0.38485	0.412609	0.00346812	0.827131	0.165046	0.119626	0.119049	0.0401262	0.0374276	0.0542335	0.723259	0.999902	0.0653889	0.869031	0.988	0.648285	0.790583	0.211363	0.176494	0.471107	0.875197
NOTCH3	0.082252	0.859989	0.83844	0.0259147	0.00471155	0.690571	0.00980802	0.00829112	0.0207414	0.0272234	0.267778	9.45557e-08	0.449467	2.0219e-07	2.84332e-06	8.94279e-09	0.572006	0.00788797	0.000367847	0.581909	0.139995	0.00283284	0.0524094	3.44248e-05	6.10816e-05	0.391222	0.028611	0.62073	0.000176946	0.0153728	0.856444	0.35674	0.772008	0.0489079	0.54191	0.312112	0.00376951	0.149832	0.0681134	1.96161e-05	2.57018e-12	1.57753e-07	0.154782	0.406741	2.56264e-07	0.00841535	5.22238e-05	0.0211349	2.23446e-06
PARK7	0.00396515	0.152719	0.00100729	4.97309e-05	0.679144	0.0136874	0.244445	0.00724847	0.0822894	0.786896	8.08966e-05	0.00413114	1.1581e-07	0.323748	1.90969e-05	0.32192	0.0130314	1.25793e-06	4.97212e-05	0.387014	1.03068e-09	0.0607895	0.00255794	0.581917	0.444231	0.053264	0.386363	0.000644695	0.338098	0.938337	3.35332e-05	0.465518	0.00315974	0.00319087	0.0326197	0.000940447	0.0101644	0.0479333	0.317111	0.25834	0.000809109	0.212277	0.00164257	0.00161171	0.00607236	0.30728	0.0971485	0.00761273	0.238323
PCNA	0.0236782	0.0829615	0.00407522	7.31028e-05	0.966896	0.383526	0.472706	0.055749	0.229328	0.592566	0.00178766	0.0270459	0.00447555	0.310223	0.0602629	0.442796	0.0050569	0.0377353	0.264805	0.0801984	0.00298179	0.00546591	0.00035045	0.930276	0.0467283	0.140569	0.00433816	0.717739	0.249131	0.00642825	0.286831	0.422254	0.699641	0.273277	0.811484	0.753512	0.0566777	0.0589608	0.0277972	0.29925	0.00224667	0.368669	0.18764	0.0263638	0.673978	0.0112497	0.00481138	0.0419829	0.0342066
PECAM1	0.0439189	0.556999	0.249216	0.165095	0.08931	0.0658708	0.0241514	0.105675	0.333724	0.558793	0.483611	0.465966	0.835253	0.0455167	0.00903056	0.0147485	0.389902	0.803603	0.939914	0.25592	0.260058	0.0599929	0.375659	0.680307	0.466007	0.349322	0.306074	0.357371	0.523785	0.668264	0.735373	0.217155	0.0370896	0.601499	0.77654	0.274574	0.107082	0.649042	0.742516	0.101258	0.192224	0.0960986	0.763992	0.441568	0.243878	0.402765	0.249757	0.788759	0.0954961
PGR	0.355197	0.44954	0.759186	0.135378	0.361778	0.225727	0.869133	0.322517	0.23941	0.679033	0.324846	0.0136398	0.749264	0.11664	0.0291146	0.0484718	0.38179	0.0946713	0.0294452	0.235764	0.455511	0.109741	0.102487	0.0296291	0.126698	0.531246	0.182588	0.72737	0.0768837	0.449589	0.622982	0.0457819	0.231357	0.524407	0.0270552	0.61039	0.1588	0.25684	0.364142	0.350115	0.00466581	0.0310196	0.126508	0.51085	0.00155881	0.173255	0.0036168	0.388562	0.0687127
PIK3CA	0.174262	0.758359	0.58972	0.339236	0.0172601	0.155223	0.0237183	0.067933	0.0415676	0.0178448	0.760859	0.346936	0.287578	0.000197306	0.0819549	0.000238409	0.131071	0.239922	0.0450109	0.0241598	0.813117	0.05526	0.293147	0.00718715	0.0705715	0.590229	0.445565	0.115801	0.0140183	0.616992	0.384806	0.435543	0.0109524	0.967653	0.0303865	0.588846	0.00144483	0.429024	0.0876466	0.0128666	0.00974221	0.00627439	0.562947	0.773908	0.0363856	0.0985683	0.0261501	0.771528	0.0032318
PIK3R1	0.773906	0.807804	0.0620969	0.028558	0.393297	0.0250656	0.80222	0.540163	0.0286065	0.0202209	0.562534	2.60175e-05	0.00670474	0.00180125	0.653204	0.00102895	0.464153	0.476843	0.0656166	0.588491	0.920705	0.608468	0.952186	0.00063442	0.0246266	0.841772	0.552197	0.143885	0.00135856	0.488193	0.178329	0.298449	0.288692	0.259342	0.941649	0.343299	0.000306695	0.630911	0.881209	0.367984	1.82562e-05	0.0524288	0.931696	0.866435	0.0386887	0.0225251	0.0107984	0.333947	0.0245486
PRKCA	0.850821	0.271542	0.654303	0.0059581	0.495073	0.0522806	0.610845	0.583036	0.113219	0.116146	0.000680869	0.0108001	0.000800648	0.0621316	0.00246513	0.325942	0.796799	0.164407	0.30091	0.855613	0.00533126	0.523698	0.345815	0.633272	0.484084	0.114947	0.946593	0.384826	0.706042	0.912711	0.120351	0.659695	0.26874	0.236105	0.462652	0.405648	0.802298	0.947439	0.681584	0.00908949	3.05499e-05	0.00482085	0.910767	0.25948	0.000344029	0.457543	0.00884899	0.00374705	0.00578268
PRKAA1	8.72169e-07	0.124035	0.000594697	0.000187233	0.00176507	0.745012	0.00480061	5.00959e-06	0.00350773	0.0254359	0.011785	0.106395	7.01143e-05	0.985937	0.116576	0.608755	0.00154891	2.20654e-05	0.00712485	0.296565	8.52109e-05	0.0493732	0.195369	0.0277562	0.000366084	0.499909	0.00803007	0.00465432	0.000289626	0.0469407	8.24947e-05	0.19843	0.0129296	0.020745	0.277684	0.00456956	6.79479e-05	0.0165887	0.000903726	0.255778	0.0623558	0.239664	0.0104313	0.0114768	0.553554	0.000368888	0.23095	0.0755739	0.563026
PTCH1	0.268708	0.746102	0.555588	0.207106	0.186924	0.215151	0.169772	0.0618642	0.0519839	0.112976	0.411317	0.0126545	0.193315	0.00106846	0.00993591	0.00178349	0.663477	0.154261	0.0791772	0.204793	0.343432	0.0691044	0.0805465	0.000233801	0.00321088	0.836163	0.0723922	0.443388	0.00151324	0.195347	0.855641	0.326021	0.653104	0.411417	0.727155	0.771191	0.00403483	0.132746	0.070691	0.108835	0.000596416	0.157474	0.762651	0.303265	0.00259632	0.00827617	0.0180621	0.629674	0.0036247
PTEN	0.329153	0.073721	0.520438	0.402102	0.773799	0.187568	0.765418	0.184343	0.187613	0.310457	0.00735317	0.050791	0.0927965	0.131643	1.3114e-05	0.173552	0.538824	0.000396528	0.0104773	0.423167	0.0388252	0.619541	0.976962	0.69885	0.918211	0.237176	0.513399	0.0836837	0.916314	0.93276	0.000630849	0.0507357	0.267242	0.000224725	0.305545	0.128384	0.706174	0.498392	0.284675	0.676144	0.00207081	0.00076506	0.00458582	0.00526926	0.0439108	0.78791	0.705967	0.00967068	0.0333085
PTGS2	0.145157	0.356278	0.457123	0.18588	0.0827433	0.24611	0.087253	0.030083	0.00609628	0.0547056	0.71424	0.124174	0.181598	0.00127986	0.00687955	0.0043199	0.877152	0.929165	0.453377	0.533044	0.974648	0.0241407	0.124619	0.00019682	0.00401915	0.293672	0.0393861	0.0203798	0.000178333	0.139732	0.129643	0.568605	0.108661	0.733236	0.352541	0.256809	1.90132e-06	0.0256019	0.0565119	0.125513	0.0181901	0.110705	0.47967	0.800447	0.000617621	0.0067793	0.00329127	0.278708	0.00194126
PTK2	0.000227986	0.126966	0.0168768	0.150052	0.0013265	0.643067	7.09231e-06	7.26602e-05	0.00367096	0.0160661	0.257535	0.27163	0.0730317	3.67791e-05	0.0317144	0.000203421	0.954353	0.64468	0.247361	0.0641686	0.608397	1.93316e-07	8.18304e-05	4.49931e-05	0.000446239	0.648024	0.00157579	0.488409	5.40304e-05	0.0406677	0.417333	0.0402672	0.0831604	0.526528	0.372906	0.744005	2.22637e-09	0.0482001	0.000132969	7.21611e-06	0.132598	0.0326384	0.681496	0.729551	2.60601e-07	0.000365531	0.371787	0.803451	2.08042e-06
PXN	0.405182	0.300849	0.945423	0.260051	0.0254181	0.160903	0.151738	0.375307	0.323455	0.227732	0.0304039	0.00302697	0.841922	8.63464e-05	1.19068e-07	1.24455e-05	0.7422	0.0335316	0.000222968	0.312786	0.19649	0.00191606	0.00733319	0.000757675	0.00181525	0.00658873	0.00171322	0.306132	0.000800665	0.0686671	0.707283	4.46382e-05	0.00326592	0.527782	0.855905	0.831139	0.00102788	0.732798	0.113102	0.112076	4.29279e-05	1.55584e-05	0.387904	0.107836	5.11144e-05	0.00292771	0.0102396	0.130792	5.65063e-05
RAB25	0.841196	0.00437934	0.647994	0.685504	0.663688	0.756175	0.260206	0.868804	0.812254	0.30203	0.0678202	0.0439363	0.642456	0.0182374	0.130357	0.085684	0.85552	0.900155	0.658316	0.792064	0.246929	0.532424	0.749926	0.545118	0.754327	0.09484	0.67716	0.95037	0.798295	0.999536	0.72481	0.198905	0.739008	0.564688	0.772011	0.505736	0.0621139	0.837255	0.81331	0.251613	0.077913	0.389341	0.843298	0.029411	0.269546	0.73107	0.0571559	0.0479698	0.256674
RAD50	0.648931	0.508302	0.172134	0.254037	0.14719	0.276048	0.750465	0.405388	0.990344	0.131496	0.951898	0.753666	0.568984	0.970766	0.0374738	0.251695	0.0383279	0.0783083	0.0661206	0.203596	0.159237	0.209368	0.379403	0.956122	0.603093	0.34657	0.512121	0.841989	0.991639	0.500528	0.668267	0.0190631	0.547766	0.257696	0.378764	0.456496	0.959899	0.92889	0.0520494	0.180067	0.222623	0.0496583	0.820296	0.60011	0.057367	0.827542	0.385108	0.687263	0.112632
RAD51	5.73973e-07	0.218681	2.11224e-05	0.000200944	0.000689381	0.0567847	0.000438997	7.97866e-06	0.000837938	0.0714082	0.175863	0.00630381	0.00966486	0.000152058	0.819598	0.000220897	0.551562	0.958583	0.0518042	0.0915128	0.0612635	5.81626e-07	0.000333382	6.0626e-06	9.60332e-07	0.0209964	3.03577e-05	0.321021	6.40648e-07	0.0162895	0.547049	0.0310623	0.0289278	0.457789	0.965872	0.770248	1.12857e-11	0.0209146	0.000522659	0.00107578	0.00399109	0.00112987	0.966605	0.459069	3.55392e-06	1.03747e-06	0.181003	0.126256	0.00154101
RAF1	0.381512	0.440612	0.814958	0.0408397	0.0182308	0.190505	0.228983	0.247615	0.0675801	0.0330338	0.395689	3.87841e-08	0.9391	0.000113274	4.44e-09	1.50452e-05	0.140744	2.30666e-05	8.09702e-07	0.0666213	0.0235557	0.00059063	0.00220517	8.20106e-05	0.000675649	0.00409601	0.0105056	0.941788	0.000665301	0.272356	0.354913	0.00152016	0.0663516	0.0529955	0.35592	0.537872	0.000188631	0.607464	0.0265081	0.0390792	1.61153e-11	1.20746e-08	0.62694	0.11029	1.18995e-09	0.00214554	4.65388e-05	0.0235945	1.64119e-08
RB1	0.303183	0.0224532	0.239326	0.0246337	0.0052519	0.220795	0.012587	0.111013	0.0407704	0.00481132	0.0783479	1.04932e-05	0.578513	2.85783e-06	0.000205809	8.44312e-07	0.108586	0.00520417	3.05769e-06	0.453316	0.0195	0.00190182	0.0506647	4.70794e-06	0.00161438	0.396988	0.218413	0.542768	0.000252831	0.918304	0.240238	0.0056807	0.391428	0.0235538	0.635193	0.186179	5.78621e-06	0.303982	0.246709	0.00132537	3.1046e-07	0.00716947	0.013383	0.00115769	1.72341e-06	0.0245801	0.00133381	0.0363235	5.71929e-06
RPS6KB1	0.751875	0.00742905	0.0916348	0.000744546	0.0079558	0.166968	0.0125903	0.273784	0.0822955	0.000304821	0.0737865	0.000120038	0.232124	6.09976e-06	2.02866e-11	8.8045e-06	0.824306	0.00110435	5.54751e-05	0.866993	0.0370017	0.0552369	0.0704483	0.00394792	0.000478584	0.141451	0.126724	0.831139	0.00166433	0.0608299	0.540968	0.0205363	0.155569	0.0666912	0.908308	0.757238	0.00605177	0.301174	0.0828925	0.000751903	3.19669e-09	2.32558e-09	0.41898	0.0550839	2.00275e-07	0.0084126	0.0171961	0.0243741	2.0614e-09
SMAD1	0.264732	0.348212	0.958357	0.266421	0.0452303	0.0655044	0.145675	0.206193	0.235931	0.429441	0.0423516	0.0370516	0.0602867	0.00236613	3.47482e-06	0.00541247	0.404181	0.00901809	0.00427326	0.498447	0.00651308	0.0196303	0.00712473	0.142577	0.232246	0.860395	0.189679	0.209411	0.206929	0.0506459	0.0229834	0.276506	0.921411	0.0451296	0.427983	0.0536583	0.427452	0.291916	0.113333	0.00251024	0.000963853	9.79728e-05	0.455273	0.552303	0.00464733	0.334112	0.0494774	0.0163814	0.0330033
SMAD3	0.980664	0.508771	0.284876	0.0934306	0.357456	0.326878	0.0924405	0.658692	0.25291	0.0625494	0.579033	0.126145	0.0135582	0.0109124	0.00834664	0.0160504	0.283253	0.442855	0.870307	0.950856	0.977836	0.889168	0.55543	0.00787756	0.00530454	0.204201	0.559515	0.367953	0.000381414	0.814685	0.160199	0.341533	0.052974	0.301824	0.606658	0.174342	0.00330742	0.116529	0.888809	0.0174623	0.0166842	0.060153	0.511782	0.302054	0.058694	0.0178581	0.0934161	0.940033	0.052809
SMAD4	0.045883	0.143248	0.0721273	0.0551673	0.614305	0.52209	0.362415	0.159115	0.169512	0.792635	0.298936	0.163097	0.176349	0.859296	0.567575	0.648102	0.812108	0.0709237	0.0139297	0.835954	0.0346774	0.627369	0.369281	0.139809	0.061599	0.135212	0.245006	0.474806	0.066865	0.0119428	0.278381	0.0193937	0.576163	0.682277	0.761959	0.256256	0.579468	0.0350006	0.0737566	0.73742	0.321022	0.627461	0.0589305	0.0462567	0.204791	0.110383	0.490411	0.0108657	0.222978
SNAI1	0.814932	0.00474483	0.415823	0.112837	0.71308	0.226237	0.308882	0.998902	0.380047	0.886879	0.084347	0.0471627	0.308557	0.00254895	0.000468181	0.0181661	0.874485	0.826615	0.483005	0.995275	0.728512	0.399984	0.528793	0.117387	0.406878	0.251623	0.610906	0.119161	0.191272	0.897108	0.727651	0.0376706	0.457656	0.997737	0.72648	0.148855	0.0481091	0.835636	0.937228	0.236361	0.00812329	0.0472578	0.939701	0.116082	0.0103878	0.319535	0.0211444	0.0558287	0.013622
SRC	0.122625	0.682824	0.110117	0.093557	0.0851602	0.900588	0.00916304	0.0132959	0.00467897	0.0174387	0.00499264	0.0556613	0.0287127	0.000459837	0.887304	3.60054e-05	0.562745	0.106302	0.984652	0.919159	0.125363	0.774696	0.203828	0.0121052	0.0115028	0.998443	0.0908583	0.762154	0.0151447	0.0886068	0.209728	0.512692	0.54888	0.621975	0.915684	0.510014	0.012911	0.0373271	0.00732282	0.00453055	0.00964172	0.0194764	0.0172263	0.178147	0.139984	0.0285594	0.0227767	0.139275	0.150736
STAT5A	0.67091	0.180373	0.506501	0.0774707	0.0157486	0.257297	0.33176	0.500199	0.0419515	0.013228	0.00249257	0.00014865	0.771031	0.000199218	1.06262e-06	3.61433e-05	0.625004	0.00273982	1.53567e-05	0.350111	0.0177933	0.00537556	0.00928475	0.0204064	0.0766699	0.0898649	0.0513691	0.897204	0.0317274	0.339534	0.0836201	0.000172273	0.0648053	0.0420202	0.804961	0.798016	0.00259787	0.967282	0.23564	0.132322	9.49215e-07	0.000285335	0.103878	0.0273832	0.00025806	0.116289	0.00104736	0.00526777	0.00290504
STMN1	0.0164694	0.84888	0.0169704	0.321142	0.111473	0.00656777	0.01986	0.0216314	0.0721718	0.56222	0.775614	0.000538362	0.00292239	1.28118e-06	9.18446e-06	2.88167e-05	0.766509	0.991135	0.411779	0.915481	0.471655	0.00351488	0.0491029	0.000158951	0.000305873	0.0205687	0.0105504	0.0599891	1.85986e-05	0.123575	0.109736	0.0179315	0.00029003	0.565706	0.610548	0.144263	2.08923e-08	0.16547	0.0412229	0.0673184	7.04768e-05	0.000229383	0.595668	0.920618	1.37273e-05	0.000428797	0.0445775	0.433602	6.00795e-06
SYK	0.113517	0.0138167	0.0345135	5.57637e-07	0.0526765	0.518205	0.887341	0.349858	0.71449	0.0225214	1.54278e-05	2.02046e-12	0.0038501	0.000325825	4.48822e-11	0.000109952	0.0421519	1.99951e-08	7.53821e-08	0.404104	0.00275986	0.509673	0.387054	0.343955	0.734577	0.814318	0.273287	0.106176	0.872704	0.655051	0.000254978	0.176417	0.745592	0.000430274	0.098014	0.105235	0.366761	0.0639568	0.410953	0.119398	1.24462e-20	1.36977e-10	0.000148656	0.000345394	0.00490078	0.368031	1.3592e-06	0.000504232	0.00166275
TP53	0.0198073	0.629788	0.0011464	0.000232383	0.958744	0.655126	0.741936	0.128206	0.321525	0.307991	0.927969	0.481472	0.0553074	0.871785	0.103618	0.864441	0.00967728	0.000100097	0.0126914	0.895361	0.0415586	0.387115	0.673369	0.786863	0.92838	0.0977708	0.224334	0.104786	0.702122	0.69492	0.0484744	0.27652	0.875124	0.0581568	0.886224	0.294561	0.0947819	0.468915	0.917862	0.32344	0.0380801	0.238825	0.047725	0.543971	0.567888	0.410691	0.574473	0.412286	0.0635553
TP53BP1	0.001533	0.708502	0.144196	0.634991	0.00448439	0.163583	0.00117923	0.00200003	0.00297552	0.131101	0.231261	0.00163805	0.0023253	5.04496e-06	1.40555e-06	9.67772e-07	0.070235	0.683751	0.304112	0.902889	0.173564	0.00447661	0.00777566	0.000685908	0.000632393	0.0419089	0.00658635	0.00195914	0.000201209	0.0321295	0.0440993	0.0156056	0.000125899	0.0180977	0.239777	0.00537744	1.87701e-07	0.235883	0.00436293	0.0401184	1.74691e-05	1.65916e-05	0.240423	0.653411	0.000301003	0.00354129	0.000677153	0.307887	5.33227e-05
TSC2	0.0149998	0.371208	0.612716	0.962547	0.00235734	0.614366	0.0205767	0.00577262	0.0042404	0.00192111	0.557105	0.0319977	0.150628	0.000573242	0.00191242	0.000290993	0.0772598	0.064336	0.00256527	0.143362	0.749357	0.000236048	0.000204814	9.74222e-05	0.000240432	0.0165801	0.00296268	0.067487	0.000154864	0.0556577	0.215248	0.00124148	0.0190053	0.423696	0.268122	0.22304	2.2984e-06	0.164987	0.00194184	0.0548841	0.00282311	0.00051352	0.449359	0.629472	8.67484e-07	0.000567528	0.250496	0.609916	1.35594e-06
VASP	0.831838	0.108072	0.368171	0.357784	0.337967	0.300712	0.636828	0.981645	0.806846	0.192431	0.97881	0.287046	0.959341	0.446259	0.259866	0.964972	0.0087394	0.121711	0.0882426	0.118055	0.944406	0.382996	0.339661	0.207635	0.232264	0.986872	0.883437	0.796413	0.134907	0.701155	0.947684	0.442016	0.171462	0.228344	0.36193	0.880491	0.291292	0.420735	0.460921	0.427961	0.252067	0.662545	0.541913	0.122674	0.15906	0.461053	0.426903	0.460306	0.316136
XIAP	0.0310069	0.803673	0.968824	0.0537764	0.0199411	0.690599	0.0122246	0.00852995	0.0106554	0.00391393	0.463967	4.23992e-05	0.764524	9.81667e-05	0.00711742	3.24514e-05	0.224515	0.583417	0.0272767	0.9326	0.243552	0.00469562	0.00872734	3.51693e-06	8.9636e-06	0.259434	0.00512269	0.964153	1.0784e-05	0.0538819	0.884763	0.0347205	0.866487	0.219562	0.157506	0.497054	0.000422338	0.0901402	0.0150328	0.000717693	2.10308e-07	2.10658e-05	0.581416	0.551706	3.81649e-07	0.000119789	0.000820479	0.00225241	0.000225485
XRCC1	0.640784	0.597381	0.988984	0.12924	0.771036	0.293633	0.537885	0.461711	0.379982	0.956515	0.368894	0.00323284	0.53828	0.028682	0.150351	0.0637753	0.366739	0.870678	0.527165	0.221954	0.456761	0.550099	0.474949	0.0825681	0.267998	0.0586588	0.904483	0.250464	0.183702	0.45613	0.157266	0.0896853	0.687659	0.211701	0.814365	0.213058	0.227617	0.156863	0.119253	0.0930353	0.000322595	0.0536894	0.617355	0.909739	0.505182	0.416564	0.00181376	0.477551	0.902824
YAP1	0.252273	0.499449	0.262873	0.0558618	0.00607397	0.0166628	0.29712	0.0786104	0.0166399	0.00218892	0.0793137	0.013713	0.320842	0.00312425	9.62875e-10	0.000177771	0.841363	0.0343375	0.046122	0.0697484	0.0160101	0.000715704	0.00125805	9.59931e-05	0.00105786	0.630058	0.00349548	0.0458096	0.000599043	0.0203448	0.929684	0.00357278	0.00175076	0.186945	0.0570212	0.487525	0.000571848	0.756047	0.00728119	0.155485	1.74359e-07	3.64803e-05	0.18757	0.119197	5.8127e-08	0.0114376	0.00011681	0.00469057	6.77837e-11
YBX1	0.00441296	0.631143	0.767698	0.00880407	0.0037872	0.307871	0.00141032	0.000316423	5.68993e-05	0.0370804	0.879841	1.48688e-07	0.0144435	4.52163e-08	4.01968e-12	6.04724e-09	0.177923	0.00309545	1.70084e-05	0.0109182	0.435763	1.91652e-06	7.33585e-05	9.43646e-08	3.21187e-05	0.0153154	0.000150702	0.0342011	1.62411e-05	0.00115076	0.391357	0.00156563	0.0394763	0.687548	0.388883	0.82025	1.45218e-08	0.0537903	3.14713e-05	0.000114054	3.93108e-19	3.37098e-15	0.503559	0.959674	4.67676e-13	3.27344e-05	1.03326e-13	0.107496	6.54388e-12
YWHAE	0.343182	0.867268	0.358489	0.522102	0.0674001	0.259328	0.11949	0.287605	0.633715	0.400947	0.00370931	0.00216703	0.414836	0.000513148	0.00288478	0.00354562	0.623286	0.176308	0.0942581	0.165469	0.0122146	0.00118723	0.0388771	0.0285174	0.107359	0.0551684	0.231402	0.786086	0.0498656	0.543658	0.13036	4.56044e-05	0.046322	0.168985	0.301643	0.515587	0.00109587	0.970626	0.234798	0.0260775	0.00152694	0.0147044	0.114268	0.243668	2.69781e-06	0.128448	0.335119	0.0239462	1.58714e-06
[truncated: 372 more columns]

## Sheet: E. coef_const
E, estimated constants (univariate analysis)
Gene	hsa-let-7a	hsa-let-7a*	hsa-let-7b	hsa-let-7c	hsa-let-7d	hsa-let-7d*	hsa-let-7e	hsa-let-7f	hsa-let-7g	hsa-let-7i	hsa-miR-1	hsa-miR-100	hsa-miR-101	hsa-miR-103	hsa-miR-106b	hsa-miR-107	hsa-miR-10a	hsa-miR-10b	hsa-miR-10b*	hsa-miR-1180	hsa-miR-1181	hsa-miR-1182	hsa-miR-1183	hsa-miR-1202	hsa-miR-1207-5p	hsa-miR-1208	hsa-miR-1224-5p	hsa-miR-1225-3p	hsa-miR-1225-5p	hsa-miR-1226*	hsa-miR-1228	hsa-miR-1228*	hsa-miR-1229	hsa-miR-1234	hsa-miR-1237	hsa-miR-1238	hsa-miR-1246	hsa-miR-1249	hsa-miR-125a-3p	hsa-miR-125a-5p	hsa-miR-125b	hsa-miR-125b-2*	hsa-miR-126	hsa-miR-126*	hsa-miR-1260	hsa-miR-1268	hsa-miR-127-3p	hsa-miR-1271	hsa-miR-1274a
ACACA	-0.469621	-0.743039	-0.60622	-0.642349	-0.368596	-0.905829	-0.316867	-0.428627	-0.386475	-0.336052	-1.01539	-0.768383	-0.530805	-0.240139	-0.209039	-0.229989	-0.379264	-0.373332	-0.563194	-0.558707	-0.290731	-0.706073	-0.625055	-0.961421	-0.902244	-0.585433	-0.529288	-0.801292	-1.00611	-0.596224	-0.63237	-0.644031	-0.967677	-0.440356	-0.75385	-0.624475	-0.923195	-0.76591	-0.679171	-0.254478	-0.889753	-0.84332	-0.212437	-0.427994	-0.130125	-0.887625	-0.734307	-0.636479	0.022146
AKT1	-0.728146	-0.885428	-0.646142	-0.684571	-0.746798	-1.08011	-0.759218	-0.763454	-0.765288	-0.764684	-0.745023	-0.897176	-0.66341	-0.731604	-0.66459	-0.733968	-0.638435	-0.848745	-0.820761	-0.867966	-0.810489	-0.725463	-0.75862	-0.675755	-0.851235	-0.971451	-0.776768	-0.677141	-0.8112	-0.795928	-0.752738	-1.15521	-1.17979	-0.722615	-0.775177	-0.795625	-0.885598	-0.815824	-0.825015	-0.783267	-0.895063	-1.05035	-0.815291	-0.801199	-0.791943	-0.854648	-0.766752	-0.735738	-0.806307
AKT2	-1.33972	-1.48436	-1.32021	-1.36203	-1.31392	-1.54109	-1.32728	-1.35671	-1.36415	-1.35403	-1.45865	-1.69109	-1.38457	-1.27166	-1.1748	-1.28871	-1.1906	-1.47494	-1.53709	-1.56792	-1.42048	-1.55061	-1.52606	-1.4446	-1.62898	-1.65829	-1.51546	-1.33101	-1.56175	-1.68344	-1.38345	-1.87934	-1.72684	-1.29867	-1.40199	-1.40345	-1.64569	-1.57689	-1.59156	-1.32365	-1.61988	-1.81934	-1.43789	-1.40819	-1.28447	-1.59501	-1.44042	-1.41344	-1.33778
AKT3	-1.35328	-1.56266	-1.33238	-1.42205	-1.36867	-1.61227	-1.35941	-1.38271	-1.40514	-1.44302	-1.51931	-1.6959	-1.44407	-1.20415	-1.17854	-1.23771	-1.27654	-1.54274	-1.59583	-1.64198	-1.51688	-1.58916	-1.58114	-1.53082	-1.70231	-1.68417	-1.58166	-1.42824	-1.63457	-1.75645	-1.46731	-1.93786	-1.81495	-1.36746	-1.47908	-1.48261	-1.67833	-1.65662	-1.64616	-1.35209	-1.62359	-1.79958	-1.51328	-1.48205	-1.28279	-1.66377	-1.51641	-1.4908	-1.4091
ANXA1	-0.487992	-0.298088	-0.395178	-0.29661	-0.384202	-0.666289	-0.489024	-0.451681	-0.37773	-0.327442	-0.355325	-0.313083	-0.331687	-0.54843	-0.690417	-0.468907	-0.363864	-0.340332	-0.377613	-0.182	-0.396795	-0.158144	-0.0579811	-0.134542	-0.117005	-0.150622	-0.0994669	-0.255145	-0.110157	0.256026	-0.340576	-0.0671918	-0.103563	-0.378636	-0.229402	-0.302741	-0.120254	-0.0240082	-0.0807058	-0.629244	-0.194321	-0.0761614	-0.519457	-0.402713	-0.773894	-0.06767	-0.181259	-0.240913	-0.628485
AR	-0.788015	-0.799807	-0.794587	-0.790094	-0.796893	-0.627471	-0.764585	-0.779757	-0.787394	-0.819109	-0.782243	-0.721929	-0.822969	-0.786792	-0.773488	-0.825554	-0.796461	-0.766678	-0.717638	-0.740747	-0.782255	-0.734832	-0.743094	-0.761528	-0.766915	-0.831483	-0.738994	-0.83084	-0.804715	-0.741865	-0.852704	-0.807402	-0.797927	-0.835221	-0.753009	-0.783979	-0.78772	-0.870737	-0.778533	-0.703194	-0.771195	-0.807774	-0.797505	-0.754941	-0.741664	-0.791664	-0.798595	-0.838435	-0.738106
BAK1	-1.00283	-0.795847	-1.20258	-1.01222	-0.769908	-0.640557	-0.899933	-0.9169	-0.814906	-0.64575	-1.11369	-0.482592	-1.03704	-0.977544	-0.912844	-0.93367	-1.06111	-0.889118	-0.781319	-0.688595	-0.491452	-0.432581	-0.313064	-0.585978	-0.565105	-0.362305	-0.434817	-0.469361	-0.588192	-0.0681854	-0.690964	0.143913	-0.330979	-0.687041	-0.736269	-0.683291	-0.361087	-0.435446	-0.489421	-0.822539	-0.463709	-0.321674	-1.01537	-0.925269	-1.09333	-0.400614	-0.493576	-0.659766	-0.97541
BAX	-0.530424	-0.706069	-0.719474	-0.75617	-0.413897	-1.31046	-0.439228	-0.497599	-0.469194	-0.370395	-0.822259	-0.953144	-0.433481	-0.335416	-0.458322	-0.303931	-0.500999	-0.618685	-0.851544	-0.835801	-0.825905	-0.697547	-0.619804	-1.10429	-1.24422	-0.582874	-0.747368	-1.07662	-1.24537	-0.692131	-0.990515	-0.941108	-1.24505	-0.82917	-0.874463	-0.971995	-1.08313	-0.83232	-0.898685	-0.479855	-1.06316	-1.06968	-0.668804	-0.847355	-0.47433	-1.06092	-0.93937	-0.615327	-0.316594
BCL2	-0.398872	-0.443819	-0.412396	-0.402571	-0.406833	-0.395084	-0.418502	-0.388148	-0.374567	-0.352766	-0.402985	-0.369073	-0.339258	-0.413379	-0.311929	-0.42399	-0.383596	-0.315057	-0.314464	-0.432506	-0.526418	-0.449568	-0.417181	-0.568457	-0.612371	-0.384735	-0.454559	-0.689712	-0.654989	-0.430756	-0.622937	-0.458279	-0.450011	-0.604995	-0.56421	-0.568456	-0.622362	-0.657038	-0.439811	-0.408618	-0.408044	-0.352991	-0.388733	-0.430884	-0.262138	-0.596403	-0.444404	-0.411606	-0.231018
BCL2L1	-1.06302	-1.08557	-1.10293	-1.09789	-1.03009	-0.876042	-1.02712	-1.04128	-1.03044	-0.998382	-1.03465	-1.04498	-1.10381	-0.975539	-1.07611	-0.980436	-1.13674	-0.969327	-1.04347	-1.03579	-0.983334	-0.759852	-0.632862	-0.967588	-0.855674	-0.778429	-0.733284	-0.98269	-0.91454	-0.713311	-1.04053	-0.660287	-0.764146	-0.909549	-1.04556	-1.06955	-0.794119	-0.957225	-0.825266	-0.954605	-1.03132	-0.908257	-0.951242	-1.02692	-1.09901	-0.82184	-1.04658	-1.00246	-1.09904
BCL2L11	-0.91481	-1.19168	-0.971524	-1.09119	-1.14108	-1.24825	-0.86579	-0.960764	-1.00432	-1.26326	-0.76763	-1.28937	-0.673653	-0.822945	-1.11198	-0.851009	-1.00566	-0.712716	-0.840308	-1.42201	-1.6433	-1.44836	-1.37067	-1.43987	-1.43859	-1.42075	-1.49429	-1.86209	-1.53228	-1.52498	-1.74092	-1.38527	-1.77168	-1.77405	-1.51083	-1.57848	-1.62788	-1.42551	-1.41773	-0.986446	-1.32767	-1.32908	-0.795142	-1.14234	-1.1679	-1.61096	-1.54873	-1.16353	-1.24167
BECN1	-1.99913	-2.0251	-2.05211	-1.98935	-1.98031	-1.82309	-1.97087	-1.97037	-1.94506	-1.95694	-2.20635	-1.64684	-1.97275	-2.00276	-2.11389	-2.00445	-1.77774	-1.88368	-1.83634	-2.06995	-2.02994	-2.09816	-2.02821	-2.05271	-2.02766	-1.94581	-1.97119	-2.48183	-2.05434	-2.28051	-2.39904	-1.90327	-2.14031	-2.40731	-2.35462	-2.22406	-2.12092	-2.18521	-2.09716	-2.05067	-1.68535	-1.89056	-1.91293	-1.89086	-1.96701	-1.96085	-1.83464	-1.88893	-1.89206
BID	-1.57608	-1.40795	-1.47245	-1.40645	-1.5394	-0.809175	-1.60378	-1.55978	-1.54246	-1.55962	-1.47813	-1.18011	-1.60691	-1.65606	-1.5561	-1.66117	-1.33252	-1.18087	-1.09502	-1.13956	-1.44656	-1.06686	-1.15373	-0.855552	-0.764513	-1.17723	-1.13897	-1.24897	-0.750816	-1.23803	-1.32135	-0.848259	-0.872363	-1.42236	-1.1816	-1.3475	-0.824132	-1.00547	-1.16767	-1.57306	-1.11337	-1.16568	-1.31191	-1.20908	-1.74413	-0.890959	-1.19938	-1.38146	-1.70061
BIRC2	-0.46299	-0.647095	-0.574451	-0.641651	-0.504581	-0.458921	-0.355183	-0.456287	-0.486873	-0.560718	-0.60162	-0.904118	-0.523794	-0.286975	-0.38083	-0.295464	-0.492662	-0.671497	-0.795951	-0.895968	-0.623181	-0.909337	-0.918236	-1.08547	-1.21313	-0.703925	-0.929238	-0.905039	-1.1568	-1.18732	-0.845943	-0.803721	-0.847811	-0.73771	-0.777468	-0.696434	-1.09004	-1.10668	-0.921449	-0.282663	-0.902656	-0.99167	-0.557815	-0.629729	-0.181527	-1.10591	-0.7944	-0.689185	-0.308921
BRAF	-1.50374	-1.90927	-1.86663	-2.0309	-1.48215	-1.5714	-1.33894	-1.49163	-1.52231	-1.64025	-1.96857	-2.6046	-1.7621	-1.12492	-1.29933	-1.01588	-1.81517	-1.9434	-2.24503	-2.25685	-1.57956	-2.40454	-2.46679	-2.76046	-2.90522	-2.25166	-2.50146	-2.14105	-2.84413	-2.84861	-1.99958	-2.87587	-2.19711	-1.83711	-1.82086	-1.83618	-2.4923	-2.37121	-2.4506	-1.12106	-2.71509	-2.72228	-1.70026	-1.8566	-0.847364	-2.72891	-2.59293	-2.08687	-1.21627
CASP8	-2.23144	-2.11173	-2.3042	-2.20812	-2.28193	-2.25773	-2.29518	-2.22346	-2.25261	-2.27766	-1.98537	-1.99108	-2.16093	-2.48694	-2.47592	-2.4162	-2.03833	-2.02576	-1.97053	-2.21721	-2.69131	-2.21046	-2.31117	-2.19841	-2.40966	-2.14303	-2.33367	-2.67885	-2.30935	-2.54581	-2.66606	-2.01401	-2.41463	-2.74348	-2.41716	-2.56933	-2.27289	-2.53948	-2.42802	-2.44125	-2.01304	-2.12167	-2.13346	-1.99179	-2.44398	-2.40101	-2.22061	-2.13717	-2.36678
CAV1	-1.2453	-0.944072	-1.07625	-1.14786	-1.4068	-1.10738	-1.37144	-1.27119	-1.28321	-1.41823	-1.07943	-1.1325	-1.01797	-1.42743	-1.7371	-1.55278	-1.17936	-1.10144	-1.14599	-0.963664	-1.74967	-1.02016	-0.962968	-1.02736	-0.960451	-1.20724	-1.01817	-1.26536	-1.00244	-0.955497	-1.31433	-0.928775	-1.3001	-1.4307	-1.24069	-1.2649	-1.07145	-1.0676	-0.912379	-1.57831	-1.17775	-1.02049	-1.16669	-1.17944	-1.61084	-1.03064	-1.12196	-1.16501	-1.55493
CCNB1	-1.42616	-1.42468	-1.64262	-1.69919	-1.21161	-1.86963	-1.34236	-1.35808	-1.30303	-1.18333	-2.01047	-1.68585	-1.57013	-1.34327	-1.017	-1.25229	-1.56024	-1.73951	-1.51788	-0.776263	-0.943573	-0.910839	-0.910269	-1.37607	-1.07132	-0.944615	-1.03527	-1.10228	-1.19934	-0.806962	-1.00406	-0.855154	-1.1895	-0.965004	-1.20289	-1.1273	-0.968457	-0.837724	-1.06127	-1.2943	-2.0927	-1.60149	-1.32852	-1.40221	-1.26262	-0.971014	-1.79895	-1.42762	-1.03127
CCND1	-1.36032	-1.35575	-1.38956	-1.35234	-1.36273	-1.21181	-1.32833	-1.34261	-1.32868	-1.36075	-1.36556	-1.14458	-1.43618	-1.31538	-1.56723	-1.33377	-1.20418	-1.0495	-1.06862	-1.13046	-1.33586	-1.08215	-1.05529	-1.03611	-0.902948	-1.09573	-0.980331	-1.38583	-0.977344	-0.931231	-1.39637	-0.950857	-1.05294	-1.40865	-1.40072	-1.34352	-0.992195	-1.09247	-1.12268	-1.29515	-1.15494	-1.09563	-1.13492	-1.09316	-1.48371	-0.979876	-1.23287	-1.31142	-1.42211
CCNE1	-0.421736	-0.560955	-0.500833	-0.285178	-0.449912	-0.642431	-0.457938	-0.445712	-0.430464	-0.403825	-0.205151	-0.0983665	-0.320782	-0.660886	-0.566319	-0.58499	-0.475119	-0.131086	-0.265337	-0.581981	-0.642702	-0.370893	-0.401993	-0.349976	-0.335153	-0.411847	-0.424249	-0.504009	-0.320591	-0.207918	-0.542424	-0.293641	-0.553856	-0.614249	-0.591597	-0.602195	-0.407593	-0.357751	-0.48924	-0.572418	-0.0407293	-0.171986	-0.227836	-0.335665	-0.701714	-0.378599	-0.343	-0.351032	-0.56937
CDH1	-0.519717	-0.900018	-0.528299	-0.612494	-0.637034	-1.1164	-0.662485	-0.609699	-0.654443	-0.721263	-0.427199	-1.00445	-0.579526	-0.779824	-0.940423	-0.746475	-1.03504	-0.72399	-0.993733	-1.23526	-1.47275	-1.19308	-1.13008	-1.34412	-1.46859	-1.13566	-1.30872	-1.25119	-1.41914	-1.71649	-1.23493	-1.23759	-1.335	-1.03977	-0.955004	-1.01857	-1.35531	-1.41459	-1.34824	-0.754614	-1.05928	-1.3699	-0.679459	-0.767337	-0.791258	-1.41508	-1.16783	-0.784636	-0.858875
CDH2	-1.65825	-1.5934	-1.68624	-1.64611	-1.62238	-1.5191	-1.63589	-1.65548	-1.61478	-1.55115	-1.55124	-1.45248	-1.62934	-1.66033	-1.53303	-1.6537	-1.56941	-1.6701	-1.60489	-1.7167	-1.45011	-1.55922	-1.61354	-1.49951	-1.4541	-1.34025	-1.51697	-1.74692	-1.47657	-1.58921	-1.62463	-1.2643	-1.62006	-1.72593	-1.81534	-1.73214	-1.45823	-1.5012	-1.592	-1.63452	-1.53505	-1.50682	-1.48036	-1.61831	-1.64161	-1.51791	-1.57663	-1.53452	-1.61212
CDH3	-1.03995	-1.07116	-1.48578	-1.2992	-0.704242	-1.11717	-0.814402	-0.901284	-0.799721	-0.655525	-1.36378	-1.30956	-1.10415	-0.66035	-0.468992	-0.526853	-1.24727	-1.41483	-1.5125	-0.908201	-0.385268	-0.951749	-0.92781	-1.29383	-1.29217	-0.842107	-0.926657	-0.7856	-1.22246	-0.688422	-0.745053	-0.910401	-0.377062	-0.657028	-0.661313	-0.831356	-1.08509	-0.631875	-0.894484	-0.637252	-1.34637	-1.22442	-0.989961	-1.07237	-0.365987	-1.02638	-1.1327	-0.956985	-0.314215
CDK1	-3.55059	-3.45959	-3.61132	-3.55625	-3.54788	-3.44235	-3.56931	-3.54888	-3.54603	-3.53761	-3.43112	-3.32689	-3.58429	-3.63472	-3.57915	-3.60652	-3.59186	-3.3944	-3.38347	-3.36652	-3.53421	-3.45565	-3.44691	-3.46178	-3.47534	-3.48811	-3.50454	-3.48896	-3.46539	-3.42108	-3.5458	-3.44724	-3.32002	-3.56794	-3.45565	-3.52088	-3.431	-3.52394	-3.50035	-3.56023	-3.2774	-3.36816	-3.43401	-3.37808	-3.60045	-3.49463	-3.52518	-3.4559	-3.59413
CDKN1B	0.258192	0.148601	0.224093	0.206209	0.215876	-0.272528	0.161884	0.223765	0.257759	0.235859	0.653625	0.23195	0.401008	0.0137599	-0.298014	0.0572916	0.291024	0.469884	0.18739	-0.212299	-0.812985	-0.117578	-0.0950463	-0.225993	-0.418412	-0.0121643	-0.322497	-0.700629	-0.36664	-0.324525	-0.682203	-0.164703	-0.175543	-0.630621	-0.222899	-0.441613	-0.356559	-0.345808	-0.336544	-0.0549577	0.238685	0.0899441	0.331123	0.274792	-0.106937	-0.587812	0.00381359	0.164988	-0.191881
CHEK1	-0.763911	-0.793502	-0.876817	-0.808716	-0.689348	-0.543975	-0.754049	-0.748292	-0.71097	-0.650198	-0.702716	-0.425466	-0.889178	-0.817365	-0.786454	-0.770186	-0.708175	-0.646512	-0.668427	-0.80638	-0.632976	-0.639055	-0.659082	-0.56744	-0.515258	-0.545818	-0.607119	-0.602044	-0.517622	-0.561992	-0.610694	-0.603999	-0.520804	-0.666434	-0.755147	-0.650838	-0.511873	-0.584336	-0.677545	-0.70801	-0.52456	-0.538172	-0.632022	-0.627144	-0.811121	-0.501141	-0.672326	-0.709465	-0.804949
CHEK2	-0.633694	-0.842497	-0.677388	-0.608168	-0.690989	-1.30736	-0.626404	-0.685127	-0.68998	-0.778115	-0.795281	-0.846881	-0.488975	-0.825302	-0.811206	-0.773687	-0.822521	-0.628741	-0.789282	-0.988696	-1.16237	-1.0394	-1.05118	-1.30327	-1.40423	-0.892866	-1.0857	-1.18359	-1.40775	-1.23951	-1.13566	-1.08132	-1.33711	-0.98332	-1.06651	-1.12756	-1.27106	-1.27899	-1.09196	-0.784828	-0.945691	-1.0536	-0.784593	-0.792483	-0.834395	-1.30935	-1.12713	-0.879423	-0.81667
CLDN7	-1.94105	-2.08367	-1.93886	-2.07468	-1.9933	-2.27191	-1.91646	-1.9917	-2.03332	-2.15246	-1.66118	-2.33027	-1.82896	-1.89861	-2.13308	-1.89473	-2.3012	-2.05328	-2.16985	-2.03295	-2.82822	-2.26007	-2.25268	-2.50382	-2.7219	-2.32388	-2.47578	-2.28488	-2.62809	-2.83751	-2.36758	-2.21113	-2.18567	-2.08826	-2.03972	-2.06904	-2.42099	-2.47525	-2.52137	-1.84548	-2.48535	-2.64988	-1.95951	-1.92076	-2.05546	-2.62034	-2.56092	-2.15291	-2.08382
COL6A1	-3.96682	-3.84595	-3.89289	-3.83406	-4.04353	-3.29949	-4.00812	-3.97799	-4.0123	-4.0522	-3.6753	-3.5608	-3.99286	-4.24073	-4.51855	-4.3273	-3.87555	-3.63432	-3.58513	-3.61784	-4.1599	-3.57642	-3.63178	-3.36348	-3.14316	-3.7966	-3.56294	-3.68625	-3.23008	-3.49059	-3.81422	-3.15747	-3.30487	-4.08494	-3.86505	-3.8754	-3.36103	-3.77217	-3.64519	-4.1035	-3.53625	-3.36069	-3.69992	-3.66933	-4.44582	-3.3616	-3.73926	-3.85613	-4.42505
CTNNA1	-0.765703	-0.828737	-0.820314	-0.81859	-0.769822	-0.567673	-0.736094	-0.771786	-0.779446	-0.782513	-0.607235	-0.845453	-0.779739	-0.784659	-0.911099	-0.766234	-0.955366	-0.813257	-0.898548	-1.02046	-1.03933	-0.976519	-0.98828	-0.980689	-1.01081	-0.759578	-0.958872	-0.889127	-0.96381	-1.0968	-0.949767	-0.747596	-0.804484	-0.949642	-0.788545	-0.830214	-0.966565	-1.05487	-1.05695	-0.724823	-0.851453	-0.927174	-0.784254	-0.753957	-0.852764	-0.958358	-0.905494	-0.790489	-0.891413
CTNNB1	-1.22175	-1.58896	-1.33964	-1.42522	-1.25271	-1.46266	-1.13329	-1.26722	-1.33059	-1.40405	-1.28118	-1.70791	-1.2961	-1.16615	-1.2356	-1.1287	-1.84115	-1.54881	-1.71234	-2.04984	-1.83229	-1.94467	-1.96606	-2.10918	-2.3081	-1.77464	-2.08693	-1.88958	-2.17512	-2.43595	-1.86744	-2.20338	-2.05216	-1.78521	-1.53235	-1.6477	-2.06247	-2.01799	-2.02199	-1.15186	-1.70852	-1.94065	-1.41042	-1.41189	-1.06818	-2.20682	-1.74979	-1.48609	-1.16991
DIABLO	-1.46008	-1.60432	-1.49248	-1.60591	-1.60356	-1.89169	-1.42953	-1.49274	-1.50761	-1.64042	-1.61069	-1.90723	-1.34507	-1.22168	-1.42988	-1.30681	-1.32043	-1.49152	-1.71005	-1.65739	-1.65698	-1.93806	-1.76303	-2.05211	-2.03245	-1.62261	-1.74048	-2.03685	-2.05731	-1.86313	-1.92856	-1.72052	-2.28645	-1.82931	-1.74224	-1.79566	-2.12545	-1.81062	-1.85893	-1.4619	-1.96459	-1.95653	-1.56231	-1.63917	-1.41428	-1.97606	-1.95729	-1.81014	-1.39694
DVL3	-0.758115	-1.16518	-0.749171	-0.833694	-0.690663	-1.15556	-0.659343	-0.806515	-0.844047	-0.686616	-1.2124	-0.980277	-1.0629	-0.677915	-0.596444	-0.681629	-0.76852	-1.08341	-1.21079	-0.929779	-0.614193	-1.08436	-0.997305	-1.06841	-1.25115	-1.04047	-1.03755	-0.693094	-1.1138	-0.976499	-0.615282	-1.51424	-1.38541	-0.628695	-0.707995	-0.752928	-1.10111	-0.778464	-1.00313	-0.608672	-1.05502	-1.23664	-1.07769	-1.13122	-0.697575	-1.11733	-0.772031	-0.830852	-0.672303
EEF2	-2.34201	-2.51093	-2.49752	-2.4665	-2.20185	-2.73278	-2.24041	-2.31068	-2.24875	-2.12549	-2.67336	-2.7353	-2.33138	-2.14122	-1.62169	-2.10078	-2.53557	-2.62934	-2.61294	-2.51391	-1.73963	-2.46263	-2.50638	-2.71572	-2.76695	-2.3104	-2.45933	-2.58809	-2.76068	-2.5542	-2.31749	-2.6678	-2.79549	-2.29434	-2.38549	-2.61832	-2.69343	-2.21971	-2.41858	-2.23213	-2.77248	-2.90856	-2.45897	-2.57602	-2.01871	-2.64934	-2.66177	-2.36411	-1.88478
EEF2K	-1.14413	-1.29348	-1.17037	-1.20865	-1.08169	-0.855948	-1.04135	-1.14852	-1.15086	-1.11619	-1.27249	-1.3657	-1.26912	-0.919369	-0.906771	-0.944086	-1.12446	-1.26519	-1.30741	-1.13984	-0.940298	-1.45736	-1.41491	-1.47862	-1.52754	-1.35139	-1.41195	-1.15278	-1.58124	-1.44771	-1.21875	-1.53857	-1.16255	-1.11294	-1.03236	-1.24614	-1.53102	-1.51931	-1.34611	-0.922615	-1.42721	-1.60698	-1.28065	-1.31631	-0.902514	-1.49985	-1.38341	-1.28875	-1.08484
EGFR	-2.45688	-2.46434	-2.6157	-2.47523	-2.30267	-2.34943	-2.23284	-2.37512	-2.33869	-2.38977	-2.24804	-2.48256	-2.50506	-2.01376	-2.29012	-2.08604	-2.33654	-2.41246	-2.43817	-2.56674	-2.3991	-2.33793	-2.42627	-2.49621	-2.54218	-2.50979	-2.44679	-2.47666	-2.52553	-2.70221	-2.43861	-2.46328	-2.4411	-2.41235	-2.54138	-2.39498	-2.39526	-2.61677	-2.44441	-2.31961	-2.426	-2.45042	-2.13352	-2.319	-2.17611	-2.53107	-2.4071	-2.35465	-2.18945
EIF4E	-1.01776	-1.20143	-1.16095	-1.11507	-0.970639	-1.81489	-0.897547	-1.02879	-1.00183	-0.975104	-0.971649	-1.21528	-0.927092	-0.938809	-1.01178	-0.870996	-1.19907	-1.05701	-1.25034	-1.30849	-1.28207	-1.34347	-1.23543	-1.51894	-1.66476	-1.17591	-1.26298	-1.36949	-1.61426	-1.27217	-1.27324	-1.4657	-1.99069	-1.11669	-1.3659	-1.24148	-1.59359	-1.41138	-1.36028	-0.878436	-1.33134	-1.49465	-0.989391	-1.07359	-1.01662	-1.48226	-1.35533	-1.14079	-0.909808
EIF4EBP1	-0.0214584	-0.356633	0.119258	0.0267627	-0.0822509	-0.245337	-0.0391714	-0.0785481	-0.0902298	-0.119487	-0.0829588	-0.0743723	-0.0900176	0.0210415	-0.0247085	-0.0337873	-0.122483	-0.0509254	-0.140114	0.139024	-0.19079	0.0655385	0.0818847	0.0312554	-0.039212	-0.112115	-0.0101244	0.144261	-0.033472	-0.223332	-0.000511039	-0.00334743	-0.279524	0.204623	-0.0126634	0.0493126	-0.0852967	-0.25983	-0.0413064	-0.0920191	-0.103522	-0.25814	-0.0585505	-0.115232	-0.162361	-0.0670701	-0.0891904	-0.12268	-0.181678
ERBB2	-1.07416	-1.27971	-1.21086	-1.19435	-1.00807	-1.20135	-1.00689	-1.07059	-1.04629	-1.0043	-1.21846	-1.20989	-1.16765	-1.03825	-0.937204	-1.01291	-1.11198	-1.16697	-1.25174	-1.22933	-0.985614	-1.32881	-1.39068	-1.44055	-1.39489	-1.25381	-1.36392	-1.32924	-1.42917	-1.30742	-1.15008	-1.35	-1.2329	-1.14292	-1.23562	-1.1778	-1.3867	-1.23548	-1.30289	-0.973493	-1.29227	-1.33487	-0.985973	-1.09519	-0.947954	-1.41153	-1.28127	-1.14192	-0.908905
ERBB3	-2.10618	-2.29448	-2.11755	-2.17077	-2.06328	-1.99716	-2.05415	-2.10985	-2.1055	-2.12569	-2.22444	-2.33566	-2.22383	-1.87426	-1.79672	-1.87107	-2.18693	-2.1769	-2.1301	-1.99729	-1.85976	-2.14814	-2.18773	-2.3347	-2.19451	-2.17199	-2.18264	-1.99842	-2.32757	-2.15012	-1.98307	-2.23727	-1.93686	-1.86008	-1.93019	-1.86143	-2.13104	-2.06212	-2.0802	-1.95275	-2.42462	-2.41036	-2.05418	-2.10924	-1.95246	-2.23328	-2.40714	-2.23384	-1.97851
ERCC1	-1.80211	-1.66751	-1.77937	-1.77923	-1.82159	-1.70961	-1.80007	-1.81169	-1.81335	-1.82121	-1.69911	-1.64241	-1.78238	-1.96432	-1.91947	-1.92948	-1.80798	-1.7012	-1.6433	-1.81715	-1.92725	-1.83976	-1.85887	-1.81543	-1.83063	-1.75788	-1.84324	-1.91035	-1.84782	-1.83695	-2.01467	-1.59396	-1.82803	-2.01936	-1.86415	-1.87787	-1.834	-1.89399	-1.82498	-1.85377	-1.66677	-1.65958	-1.82221	-1.73683	-1.8977	-1.86611	-1.74876	-1.79537	-1.88451
ERRFI1	-1.0669	-1.11147	-1.19756	-1.17476	-0.953861	-1.16581	-0.945196	-1.02833	-1.00266	-0.97793	-1.14614	-1.24205	-1.10756	-0.867557	-0.684989	-0.822948	-1.1394	-1.18929	-1.15865	-1.09904	-0.792993	-1.0767	-1.10737	-1.16357	-1.2179	-1.01082	-1.09458	-1.11125	-1.12208	-1.11282	-0.990887	-1.01532	-1.2447	-1.04814	-1.08468	-1.11147	-1.02018	-0.997781	-1.15098	-0.876343	-1.29743	-1.35204	-1.11263	-1.04098	-1.00138	-1.12905	-1.25623	-1.09005	-0.971804
ESR1	-0.287393	-0.35553	-0.27193	-0.333255	-0.404998	-0.106839	-0.363065	-0.299486	-0.324708	-0.423652	-0.186596	-0.3967	-0.218814	-0.34698	-0.242612	-0.387694	-0.394669	-0.310455	-0.203305	-0.4537	-0.561516	-0.455234	-0.493585	-0.580444	-0.689249	-0.578834	-0.539191	-0.583296	-0.678868	-0.676641	-0.682364	-0.772999	-0.298037	-0.589473	-0.303563	-0.435279	-0.644574	-0.69219	-0.515287	-0.384611	-0.450407	-0.444975	-0.347004	-0.320772	-0.108415	-0.675121	-0.446162	-0.404504	-0.176123
FN1	-0.295959	-0.192369	-0.295959	-0.338305	-0.350845	-0.191367	-0.271966	-0.286939	-0.390847	-0.487708	-0.233487	-0.676413	-0.368266	-0.184771	-0.190586	-0.15997	-0.106095	-0.362809	-0.254889	-0.568696	-0.508597	-0.42383	-0.494023	-0.295232	-0.318188	-0.443393	-0.496576	-0.687627	-0.255222	-0.588097	-0.520471	-0.310919	-0.490509	-0.702914	-0.451302	-0.581515	-0.403196	-0.341779	-0.482928	-0.362723	-0.521275	-0.710765	-0.535973	-0.365183	-0.30846	-0.374142	-0.346964	-0.273294	-0.362996
FOXO3	-0.879579	-0.845547	-0.85343	-0.79947	-0.858927	-0.139942	-0.829596	-0.861223	-0.840223	-0.849412	-0.666233	-0.570837	-0.897677	-0.860282	-0.925175	-0.920118	-0.873142	-0.924406	-0.795003	-0.622256	-0.716411	-0.594931	-0.644463	-0.441501	-0.356214	-0.638969	-0.538318	-0.534298	-0.380479	-0.652864	-0.742353	-0.106217	-0.258345	-0.725243	-0.811774	-0.647107	-0.431588	-0.845051	-0.658434	-0.793579	-0.641116	-0.605319	-0.665611	-0.779017	-0.991696	-0.385479	-0.665588	-0.795434	-0.994447
GAB2	-0.307488	-0.280391	-0.339892	-0.412326	-0.23326	-0.147025	-0.306713	-0.293071	-0.267609	-0.225181	-0.674619	-0.60952	-0.46146	-0.150974	0.0701726	-0.140731	-0.299031	-0.613073	-0.593304	0.0103152	0.0698892	-0.223609	-0.20061	-0.232672	-0.21015	-0.253088	-0.168577	-0.0440142	-0.179952	-0.170446	0.0412175	-0.184551	-0.0375665	0.00978257	-0.0553799	-0.0829494	-0.0417556	-0.0389231	-0.146488	-0.18866	-0.745999	-0.641354	-0.390543	-0.475146	-0.130469	-0.131995	-0.543918	-0.373965	-0.0826088
GATA3	-0.462877	-0.602754	-0.487956	-0.528249	-0.44365	-0.563244	-0.419555	-0.458687	-0.440782	-0.437138	-0.677614	-0.780859	-0.450277	-0.296004	-0.137411	-0.3416	-0.464762	-0.528565	-0.488598	-0.454173	-0.441599	-0.576952	-0.590163	-0.754131	-0.82687	-0.593455	-0.620189	-0.691409	-0.85814	-0.82917	-0.610126	-0.832066	-0.765103	-0.512291	-0.466569	-0.514329	-0.831121	-0.801667	-0.630086	-0.361701	-0.784247	-0.859274	-0.511256	-0.54127	-0.234108	-0.763056	-0.699662	-0.583944	-0.211924
GSK3A	-0.637081	-0.78736	-0.787276	-0.804175	-0.578668	-1.37106	-0.563449	-0.630345	-0.617693	-0.549881	-0.690347	-1.08766	-0.542391	-0.502237	-0.604343	-0.4922	-0.653787	-0.710604	-0.818135	-0.843696	-0.776814	-0.895392	-0.860021	-1.32869	-1.39398	-0.739205	-0.883459	-1.09259	-1.34175	-0.797765	-1.01144	-0.949326	-1.41546	-0.908741	-0.867021	-0.894422	-1.25607	-0.873231	-1.06353	-0.574238	-1.18659	-1.21713	-0.643588	-0.709208	-0.589611	-1.18863	-1.0116	-0.738018	-0.443335
GSK3B	-0.711812	-0.944198	-0.941417	-0.969609	-0.678906	-1.48185	-0.604911	-0.695269	-0.704027	-0.69911	-0.76415	-1.31779	-0.621892	-0.576989	-0.75499	-0.518652	-0.737717	-0.7968	-1.02404	-1.07042	-1.04632	-1.12829	-1.10451	-1.50569	-1.61385	-0.98234	-1.12626	-1.32589	-1.54477	-1.15392	-1.21986	-1.2131	-1.63219	-1.13655	-1.06709	-1.09833	-1.42232	-1.1716	-1.26929	-0.666671	-1.40749	-1.42818	-0.705355	-0.82408	-0.715744	-1.41811	-1.21889	-0.912327	-0.60094
IGF1R	-1.424	-1.46138	-1.47283	-1.46244	-1.40291	-1.41617	-1.37307	-1.41923	-1.41224	-1.38932	-1.4358	-1.45812	-1.4528	-1.45378	-1.33862	-1.42036	-1.44742	-1.44739	-1.45663	-1.51192	-1.33333	-1.53561	-1.56514	-1.55573	-1.59709	-1.53453	-1.54268	-1.50052	-1.56761	-1.57397	-1.4805	-1.68377	-1.54393	-1.49868	-1.49382	-1.48613	-1.57301	-1.50173	-1.54208	-1.33895	-1.50018	-1.52339	-1.42373	-1.43611	-1.28395	-1.58441	-1.52606	-1.43439	-1.28562
IGFBP2	-0.824752	-0.893549	-0.827514	-0.907758	-0.833013	-0.0358068	-0.831494	-0.823124	-0.87393	-0.895931	-1.05671	-1.17084	-1.05214	-0.70069	-0.562136	-0.754264	-0.78791	-1.00893	-1.06737	-0.778492	-0.440168	-0.893989	-0.886683	-0.779415	-0.663471	-0.895975	-0.774247	-0.726643	-0.698324	-0.68374	-0.759687	-0.996525	-0.532968	-0.849085	-0.703934	-0.818944	-0.812504	-0.813594	-0.826728	-0.641716	-1.15963	-1.27893	-0.854274	-0.946942	-0.573767	-0.694846	-1.01207	-0.924649	-0.674009
INPP4B	0.205995	0.0295771	0.193535	0.122537	0.0844908	0.233762	0.256847	0.204946	0.151154	0.0222715	0.246762	0.0320015	0.239727	0.249767	0.0863168	0.152691	0.417281	0.289325	0.201311	-0.148965	-0.130324	-0.147224	-0.178437	-0.208993	-0.276338	-0.158391	-0.180002	-0.142393	-0.290833	-0.301851	-0.220431	-0.393281	-0.189465	-0.159801	0.0100125	-0.0585385	-0.378967	-0.355212	-0.175182	0.253457	0.0602866	-0.0679181	0.143835	0.13179	0.4358	-0.336549	0.0548645	0.0660176	0.298292
IRS1	-1.59533	-1.71839	-1.63187	-1.64779	-1.53224	-1.66025	-1.5644	-1.60486	-1.59747	-1.54033	-2.03186	-1.80614	-1.73284	-1.45073	-1.08833	-1.40678	-1.7327	-1.83148	-1.84581	-1.47106	-1.07233	-1.66669	-1.67887	-1.7798	-1.74984	-1.55161	-1.6129	-1.34877	-1.79771	-1.73616	-1.2332	-1.78303	-1.45779	-1.14227	-1.35877	-1.42313	-1.55216	-1.47641	-1.49725	-1.4209	-1.83147	-1.92099	-1.64135	-1.65798	-1.28198	-1.7227	-1.766	-1.69635	-1.34738
KDR	-1.75388	-1.86498	-1.71394	-1.83974	-1.85112	-2.25941	-1.6899	-1.78307	-1.78261	-1.92116	-1.62462	-2.08615	-1.63458	-1.63072	-1.85167	-1.66882	-1.82897	-1.8443	-1.93069	-1.91663	-2.31883	-2.18854	-2.1804	-2.29249	-2.51332	-2.0725	-2.26679	-2.10542	-2.38233	-2.48825	-2.27513	-2.3373	-2.58311	-2.02107	-1.91662	-1.92697	-2.4046	-2.2183	-2.16568	-1.70863	-2.14082	-2.21643	-1.90364	-1.88338	-1.76529	-2.44195	-2.07128	-1.90172	-1.8491
KIT	-0.0253041	0.179918	-0.0985553	-0.011302	0.0287443	0.0266424	-0.105316	0.00176665	0.044803	0.0409039	0.270275	0.0556508	0.0802998	-0.369099	-0.0808895	-0.152523	-0.0817513	0.0361814	0.0145654	0.200555	-0.0474766	0.0934066	0.115303	0.00821032	0.0856338	0.253557	0.122387	0.023577	0.0752918	0.336966	0.00220189	0.292224	0.443448	-0.117166	0.20295	-0.0896765	0.149412	0.344636	0.144348	-0.178019	0.0196558	0.0407267	0.0285829	0.154395	-0.207681	0.131704	-0.0862282	0.0129553	-0.123885
KRAS	-2.19041	-2.06204	-2.12251	-2.0717	-2.22938	-1.74817	-2.32325	-2.16811	-2.16094	-2.13504	-1.96286	-1.72661	-2.12947	-2.2953	-2.35208	-2.28139	-1.91348	-1.8854	-1.91038	-1.9889	-2.23937	-1.85	-1.9408	-1.76628	-1.6924	-1.95038	-1.90523	-1.95649	-1.73257	-1.74329	-2.02917	-1.73816	-1.62856	-2.15365	-2.00863	-1.93271	-1.7746	-1.93397	-1.98565	-2.34348	-1.69021	-1.68729	-1.8595	-1.9163	-2.20214	-1.77041	-1.84936	-1.99527	-2.18744
MAP2K1	-1.16939	-1.29778	-1.25255	-1.2644	-1.07192	-1.79072	-1.04639	-1.15967	-1.14715	-1.05945	-1.29086	-1.43141	-1.16361	-1.00836	-1.01167	-1.0116	-1.19961	-1.35814	-1.41562	-1.44939	-1.17274	-1.59193	-1.53827	-1.57923	-1.81409	-1.38355	-1.4945	-1.56748	-1.72244	-1.54364	-1.41267	-1.86893	-1.88191	-1.3716	-1.35733	-1.43144	-1.76706	-1.33052	-1.4582	-1.09578	-1.43687	-1.48775	-1.38024	-1.39599	-0.980766	-1.66374	-1.27323	-1.26669	-0.915429
MAPK14	-0.948891	-1.13041	-1.22556	-1.19635	-0.859185	-1.96079	-0.787384	-0.898611	-0.847483	-0.853914	-1.04981	-1.46148	-0.826255	-0.693484	-0.938367	-0.671251	-0.904761	-1.03705	-1.1884	-1.24615	-0.919418	-1.16852	-1.10317	-1.49747	-1.59131	-1.00883	-1.18006	-1.36946	-1.57923	-0.974299	-1.30755	-1.19974	-1.68473	-1.22257	-1.2481	-1.32446	-1.49467	-1.1385	-1.22069	-0.85082	-1.51222	-1.37855	-1.09529	-1.1442	-0.901148	-1.45069	-1.32631	-1.13087	-0.791871
MAPK9	-0.175882	-0.342257	-0.0920052	-0.101775	-0.268443	-0.649749	-0.264282	-0.263974	-0.256238	-0.360598	-0.226533	-0.498417	-0.0136284	-0.344865	-0.365999	-0.3376	-0.310629	-0.0848622	-0.15212	-0.702339	-0.627125	-0.588427	-0.575047	-0.613137	-0.765777	-0.713676	-0.62283	-0.656025	-0.79328	-0.778341	-0.653451	-1.01082	-1.07695	-0.556733	-0.622456	-0.719277	-0.860045	-0.775647	-0.55867	-0.342781	-0.35765	-0.501807	-0.249322	-0.321349	-0.286321	-0.828288	-0.37187	-0.385033	-0.381102
MAPT	-2.19195	-2.03391	-2.12788	-2.18541	-2.22983	-1.74009	-2.07644	-2.19702	-2.24716	-2.26693	-2.02757	-1.98581	-2.29225	-2.23093	-2.52188	-2.26567	-2.0432	-2.18759	-2.15094	-2.46319	-2.6785	-2.56852	-2.44927	-2.40785	-2.69985	-2.40659	-2.49748	-2.4387	-2.56283	-2.89936	-2.63347	-2.29163	-1.82527	-2.46353	-2.38743	-2.24567	-2.53678	-2.82693	-2.49176	-2.12962	-1.98902	-2.09453	-2.32494	-2.20488	-2.08935	-2.66277	-1.91961	-2.17164	-2.08863
MET	-2.07846	-1.89343	-1.96729	-1.88851	-2.20001	-2.40108	-2.23504	-2.11805	-2.18107	-2.23329	-1.87297	-1.92867	-2.04723	-2.4414	-2.43488	-2.40151	-1.97011	-1.83585	-1.89859	-1.94038	-2.62484	-2.11166	-2.10222	-1.96171	-2.09757	-2.08534	-2.15046	-2.38106	-2.0816	-2.24955	-2.44232	-1.70178	-2.26746	-2.452	-2.33343	-2.36926	-2.09799	-2.28605	-2.18528	-2.44694	-1.87518	-1.86683	-2.00792	-1.86758	-2.46834	-2.14042	-1.91483	-2.06895	-2.33737
MRE11A	-1.48348	-1.48238	-1.51263	-1.42336	-1.45572	-0.973794	-1.43874	-1.45845	-1.40646	-1.38844	-1.27402	-1.17156	-1.49017	-1.65402	-1.76553	-1.63729	-1.37035	-1.21923	-1.33716	-1.49982	-1.49071	-1.37831	-1.4075	-1.30965	-1.23467	-1.25598	-1.36841	-1.22919	-1.22726	-1.28938	-1.37728	-1.16228	-1.04065	-1.44227	-1.32495	-1.2822	-1.27347	-1.34686	-1.41732	-1.40774	-1.20824	-1.18137	-1.24484	-1.29452	-1.76349	-1.28313	-1.33054	-1.32938	-1.71565
MSH2	-0.912584	-0.922079	-1.02125	-1.10867	-0.853832	-0.98933	-0.842423	-0.891783	-0.869098	-0.871097	-1.20528	-1.44962	-1.02753	-0.766962	-0.802652	-0.756403	-1.1815	-1.17666	-1.20445	-0.759154	-0.960987	-1.06234	-1.11374	-1.37556	-1.36684	-0.985694	-1.15639	-1.08419	-1.32475	-1.3964	-0.930897	-1.02123	-0.861118	-0.855458	-0.893683	-0.853224	-1.20518	-1.10406	-1.16716	-0.762708	-1.66002	-1.53165	-0.945091	-0.969034	-0.759984	-1.2238	-1.37714	-1.13526	-0.727874
MSH6	-0.701098	-0.874362	-0.79171	-0.981918	-0.556803	-1.34669	-0.636025	-0.709076	-0.703683	-0.622064	-1.41379	-1.55057	-0.910691	-0.461955	-0.34036	-0.414384	-1.07705	-1.52352	-1.46814	-0.913741	-0.471133	-0.973219	-0.895438	-1.08904	-1.18625	-0.877853	-0.929306	-0.785188	-1.0956	-1.13369	-0.535377	-1.57135	-1.26454	-0.386251	-0.724896	-0.718428	-0.926385	-0.742353	-0.941179	-0.488269	-1.8798	-1.74231	-1.07658	-1.08443	-0.48638	-0.990818	-1.36904	-1.04792	-0.466798
MYC	-1.8486	-1.7809	-1.86976	-1.86445	-1.76821	-1.53104	-1.89275	-1.86962	-1.83451	-1.77815	-2.13025	-1.65969	-1.94677	-1.87288	-1.57493	-1.86329	-1.56986	-1.91417	-1.7411	-1.48064	-1.57069	-1.5878	-1.65485	-1.35278	-1.30292	-1.47276	-1.48129	-1.39958	-1.26248	-1.49399	-1.43051	-1.33089	-1.36997	-1.65408	-1.49438	-1.61025	-1.29899	-1.13595	-1.55455	-1.7849	-1.78646	-1.9972	-1.84669	-1.84581	-2.01378	-1.2882	-1.81116	-1.65721	-2.00982
NCOA3	-0.954161	-0.889208	-1.05823	-1.0672	-0.859686	-1.02779	-0.880002	-0.930182	-0.921403	-0.887973	-1.15062	-1.30606	-0.932149	-0.751552	-0.787867	-0.726971	-1.05845	-1.02445	-0.958526	-0.825263	-1.11197	-0.85295	-0.915762	-1.12554	-1.31546	-0.97849	-0.998801	-1.13765	-1.29995	-1.16848	-1.19685	-1.43438	-0.902481	-1.0348	-0.842162	-1.03447	-1.13849	-1.12783	-1.10212	-0.83862	-1.34784	-1.22069	-0.946561	-0.946895	-0.859035	-1.21211	-1.18744	-0.937986	-0.801021
NF2	-0.728629	-0.896352	-0.774927	-0.875534	-0.649517	-1.45606	-0.574003	-0.723942	-0.692781	-0.66356	-0.971835	-1.405	-0.566714	-0.395112	-0.327733	-0.429679	-0.806776	-1.03359	-1.02801	-0.899868	-0.913785	-1.15498	-1.21458	-1.74778	-2.01175	-0.965366	-1.3057	-1.28314	-1.90667	-1.51846	-1.08834	-1.43715	-1.54626	-0.975908	-0.931544	-1.11482	-1.48199	-1.34421	-1.15464	-0.586456	-1.51893	-1.54375	-0.885654	-0.948251	-0.478595	-1.65438	-1.1891	-0.887024	-0.413223
NOTCH1	-0.683105	-0.662727	-0.768094	-0.714096	-0.574554	-0.446286	-0.638425	-0.653618	-0.571477	-0.508549	-0.704968	-0.636917	-0.676246	-0.536999	-0.474021	-0.483459	-0.645127	-0.764432	-0.761795	-0.594159	-0.281293	-0.564691	-0.593964	-0.586443	-0.505694	-0.489409	-0.528743	-0.287474	-0.478751	-0.428918	-0.313143	-0.598963	-0.321151	-0.417706	-0.415709	-0.380747	-0.435303	-0.317491	-0.541395	-0.567066	-0.721278	-0.550346	-0.568195	-0.611666	-0.545229	-0.444402	-0.674358	-0.606458	-0.57837
NOTCH3	-2.07217	-1.93337	-1.93544	-1.81743	-2.13614	-1.84913	-2.17077	-2.10949	-2.11441	-2.10038	-1.77043	-1.40364	-1.86889	-2.46233	-2.42956	-2.5152	-2.0213	-1.65959	-1.62299	-1.88308	-2.17853	-1.71384	-1.78411	-1.46004	-1.27761	-2.03379	-1.73586	-1.87093	-1.4243	-1.41817	-1.93032	-1.77438	-1.88525	-2.22271	-2.03149	-2.08064	-1.66714	-1.71008	-1.76148	-2.37885	-1.43055	-1.36559	-1.83493	-1.86311	-2.47204	-1.572	-1.68058	-1.84543	-2.35582
PARK7	0.0149204	0.0490092	0.059027	0.0342394	-0.0522494	-0.620078	-0.00297744	-0.00156349	-0.0176805	-0.0594216	0.446686	0.231063	0.231649	-0.144188	-0.451447	-0.146739	0.19734	0.371632	0.268764	0.0583916	-0.898932	0.176158	0.349298	-0.00094271	-0.209041	0.151495	0.0360393	-0.586121	-0.225842	-0.0578128	-0.588849	0.0703016	-0.731658	-0.451745	-0.346327	-0.437883	-0.481956	-0.439266	-0.203138	-0.165394	0.216034	0.0818632	0.111158	0.231595	-0.224966	-0.240516	0.0682009	0.0547745	-0.167046
PCNA	-1.71655	-1.7561	-1.85727	-1.95371	-1.57463	-1.76211	-1.62593	-1.66359	-1.62523	-1.54459	-2.10106	-1.90855	-1.85992	-1.51597	-1.49286	-1.53166	-1.95048	-1.86848	-1.71622	-1.32878	-1.26565	-1.26719	-1.1465	-1.56073	-1.25266	-1.424	-1.27027	-1.52179	-1.40996	-0.998859	-1.46168	-1.41454	-1.49243	-1.44546	-1.59914	-1.60381	-1.36766	-1.28391	-1.33271	-1.49453	-2.02187	-1.70507	-1.69616	-1.84331	-1.59252	-1.22078	-1.92837	-1.72161	-1.4528
PECAM1	-0.674128	-0.478362	-0.632303	-0.61676	-0.643854	-0.144402	-0.717819	-0.634066	-0.589916	-0.569775	-0.446882	-0.48044	-0.523601	-0.706534	-0.799038	-0.73611	-0.622784	-0.562535	-0.546746	-0.658807	-0.68204	-0.435052	-0.484398	-0.505591	-0.448171	-0.467089	-0.469582	-0.424168	-0.472264	-0.46556	-0.506941	-0.351032	-0.155789	-0.485765	-0.511548	-0.438742	-0.413724	-0.603467	-0.515284	-0.686857	-0.454745	-0.391447	-0.527888	-0.477946	-0.648183	-0.451091	-0.46686	-0.529405	-0.682132
PGR	-1.27327	-1.35802	-1.30974	-1.32669	-1.25427	-1.0654	-1.29202	-1.26895	-1.25355	-1.27772	-1.41659	-1.52023	-1.28474	-1.2054	-1.11922	-1.17379	-1.37922	-1.43608	-1.45109	-1.42103	-1.19834	-1.41253	-1.42118	-1.49288	-1.49769	-1.35628	-1.41166	-1.2609	-1.49895	-1.43678	-1.25471	-1.59247	-1.07536	-1.24203	-1.08093	-1.25673	-1.42874	-1.46086	-1.3797	-1.22986	-1.48772	-1.50801	-1.40043	-1.35799	-1.0639	-1.45479	-1.48469	-1.34103	-1.13493
PIK3CA	-0.629383	-0.706166	-0.718484	-0.732364	-0.606801	-0.889473	-0.576555	-0.629886	-0.636979	-0.636779	-0.656222	-0.747548	-0.637756	-0.525031	-0.611359	-0.532639	-0.814583	-0.759807	-0.791997	-0.902526	-0.666645	-0.788453	-0.751114	-0.891835	-0.866876	-0.649837	-0.736578	-0.838938	-0.900155	-0.748648	-0.753797	-0.786613	-1.02719	-0.688091	-0.840618	-0.723144	-0.903282	-0.757985	-0.797751	-0.537115	-0.842398	-0.875701	-0.658562	-0.703633	-0.596019	-0.829627	-0.812361	-0.677917	-0.573103
PIK3R1	-0.986511	-0.997408	-1.09317	-1.04883	-0.884524	-1.62329	-0.993624	-0.922502	-0.808753	-0.774195	-1.0664	-1.40011	-0.726395	-0.566316	-0.897489	-0.535196	-1.06249	-1.04397	-1.12869	-1.04966	-0.985379	-1.01159	-0.971987	-1.39364	-1.37568	-0.990451	-1.03305	-1.22984	-1.47119	-0.790102	-1.16936	-1.19488	-1.2563	-1.13956	-0.977684	-1.09699	-1.39545	-1.06481	-0.98346	-1.093	-1.26723	-1.18836	-0.958882	-0.946115	-0.696373	-1.33793	-1.15506	-1.02028	-0.652885
PRKCA	0.0738471	0.163376	0.111222	0.295759	0.112427	-0.383398	-0.00814622	0.0999017	0.16496	0.114157	0.484342	0.151083	0.296577	-0.237502	-0.218468	-0.084048	0.0883203	0.198136	0.128814	0.0325718	-0.297531	0.0817081	0.111932	0.0990464	-0.0405467	0.18488	0.0501249	-0.0724061	0.0113983	0.0738748	-0.126922	0.130913	-0.185328	-0.12016	-0.038342	-0.0480289	0.0354428	0.046039	0.0872915	-0.311076	0.217654	0.238353	0.0648401	0.146588	-0.295432	-0.0342132	0.206962	0.102572	-0.160929
PRKAA1	-2.30652	-2.39747	-2.31733	-2.38005	-2.35031	-2.5621	-2.31301	-2.34456	-2.39938	-2.40247	-2.23647	-2.39066	-2.27278	-2.50304	-2.62101	-2.46413	-2.24238	-2.16425	-2.31987	-2.39798	-2.94204	-2.63686	-2.60378	-2.69929	-2.94808	-2.55608	-2.71778	-2.83592	-2.88302	-2.84061	-2.87491	-2.68753	-2.92568	-2.73468	-2.60706	-2.75025	-2.81547	-2.81368	-2.78869	-2.41081	-2.39945	-2.60081	-2.36397	-2.32303	-2.46442	-2.88978	-2.43085	-2.44596	-2.4645
PTCH1	-1.90194	-1.78272	-1.76459	-1.73927	-1.91725	-1.47755	-1.96519	-1.93851	-1.94236	-1.92826	-1.68427	-1.55641	-1.94826	-2.23621	-2.09581	-2.17329	-1.76051	-1.65548	-1.66386	-1.63861	-1.97686	-1.6752	-1.66164	-1.36805	-1.29475	-1.84307	-1.63094	-1.68785	-1.3408	-1.51769	-1.84715	-1.61678	-1.7067	-1.94573	-1.86996	-1.86085	-1.52816	-1.54538	-1.62173	-2.02367	-1.52451	-1.65148	-1.8479	-1.93695	-2.18391	-1.41939	-1.60735	-1.79957	-2.14443
PTEN	-1.0599	-1.21017	-0.96846	-1.04064	-0.986275	-1.37201	-1.03387	-1.07381	-1.0765	-0.935019	-1.45219	-1.23026	-1.14271	-0.858526	-0.490873	-0.876481	-0.931454	-1.37551	-1.23875	-0.878066	-0.632945	-0.954724	-1.00453	-0.958134	-1.02687	-1.16145	-0.924913	-0.69613	-0.991025	-1.02999	-0.511587	-1.42757	-1.31169	-0.444768	-0.847541	-0.805246	-0.956562	-0.871479	-0.867198	-0.961241	-1.26877	-1.45472	-1.22433	-1.32246	-0.794347	-0.961919	-0.975954	-1.14495	-0.754804
PTGS2	-1.92144	-1.66221	-1.68975	-1.65579	-1.94179	-1.46634	-1.98472	-1.96222	-1.99698	-1.90823	-1.84296	-1.65766	-1.93675	-2.32387	-2.10556	-2.21517	-1.75978	-1.79401	-1.72403	-1.8667	-1.78789	-1.68472	-1.69639	-1.38989	-1.34837	-1.70422	-1.63267	-1.42328	-1.32352	-1.47616	-1.59394	-1.67314	-1.40277	-1.73702	-1.65464	-1.6414	-1.44318	-1.41917	-1.60904	-1.97449	-1.60698	-1.63682	-1.839	-1.75671	-2.25824	-1.4501	-1.52767	-1.72943	-2.13153
PTK2	-2.27071	-2.2184	-2.26006	-2.1534	-2.24778	-2.16695	-2.40454	-2.23716	-2.19343	-2.21005	-2.243	-1.85537	-2.24926	-2.37958	-2.22496	-2.33704	-2.04193	-2.0975	-1.88635	-1.74335	-2.11852	-1.41807	-1.55533	-1.3833	-1.2953	-1.97892	-1.6156	-1.90057	-1.29774	-1.47251	-1.91361	-1.5756	-1.5686	-2.12991	-1.90382	-2.07599	-1.26087	-1.62864	-1.52539	-2.45289	-1.79912	-1.65814	-1.99102	-1.98803	-2.50302	-1.38707	-1.90485	-2.05204	-2.49248
PXN	-0.552433	-0.774801	-0.64183	-0.724953	-0.437035	-1.01644	-0.482749	-0.555938	-0.546135	-0.535585	-1.07946	-0.991558	-0.664392	-0.203878	0.00384703	-0.121584	-0.591481	-0.895559	-1.00695	-0.794171	-0.441164	-0.921858	-0.888824	-1.05476	-1.17171	-0.965038	-0.930973	-0.807747	-1.12944	-1.07214	-0.585776	-1.48821	-1.38199	-0.546377	-0.662312	-0.661556	-1.00998	-0.699176	-0.803104	-0.44576	-0.998831	-1.15794	-0.716967	-0.840166	-0.21091	-1.0721	-0.838276	-0.741885	-0.210813
RAB25	-2.81484	-2.63224	-2.8281	-2.79451	-2.82589	-2.7593	-2.86494	-2.80415	-2.81527	-2.76685	-2.62458	-2.64896	-2.78301	-2.93203	-2.89161	-2.89851	-2.82256	-2.81749	-2.83655	-2.78345	-2.92025	-2.76055	-2.78083	-2.75694	-2.84546	-2.68736	-2.84332	-2.81498	-2.78263	-2.80841	-2.83787	-2.63826	-2.75762	-2.85901	-2.78377	-2.75722	-2.65357	-2.83323	-2.82841	-2.87687	-2.69211	-2.733	-2.8195	-2.65269	-2.86344	-2.84633	-2.69307	-2.73596	-2.87105
RAD50	-0.792689	-0.828526	-0.723704	-0.744481	-0.851521	-0.991495	-0.796998	-0.801253	-0.778992	-0.862592	-0.771349	-0.807889	-0.745781	-0.780691	-0.935762	-0.847926	-0.592167	-0.641529	-0.655819	-0.625207	-0.965473	-0.664168	-0.690334	-0.772726	-0.702296	-0.687202	-0.710361	-0.805869	-0.777236	-0.642526	-0.829271	-0.375428	-0.89898	-0.911484	-0.682497	-0.853671	-0.784247	-0.764511	-0.568371	-0.87399	-0.685046	-0.56454	-0.765436	-0.734345	-0.89583	-0.808181	-0.714136	-0.760954	-0.894112
RAD51	-2.18606	-1.91024	-2.30829	-2.25872	-1.97385	-1.25219	-2.07961	-2.0466	-1.94639	-1.84756	-2.03613	-1.2553	-2.09786	-2.04682	-1.76053	-2.02224	-1.85251	-1.75889	-1.43908	-1.47897	-1.51347	-1.19298	-1.30984	-1.05369	-0.833764	-1.47995	-1.26973	-1.58569	-0.938043	-1.15991	-1.6778	-1.26692	-1.21574	-1.84673	-1.75522	-1.71515	-0.986378	-1.33459	-1.3349	-2.05254	-1.20857	-1.13918	-1.7544	-1.86307	-2.02969	-0.980921	-1.54597	-1.89165	-1.96442
RAF1	-1.55782	-1.66706	-1.58367	-1.70304	-1.47055	-1.88216	-1.51448	-1.55281	-1.52681	-1.47881	-1.71167	-2.15715	-1.59217	-1.30151	-1.15777	-1.2758	-1.77287	-2.03528	-2.00251	-1.8321	-1.31522	-1.91359	-1.90478	-2.02054	-2.10075	-1.87221	-1.86729	-1.58783	-2.02673	-1.8162	-1.49715	-2.13013	-1.97231	-1.3686	-1.70501	-1.53514	-1.96437	-1.67616	-1.82111	-1.4326	-2.19231	-2.23794	-1.63387	-1.75294	-1.1771	-2.00686	-1.97151	-1.70035	-1.18123
RB1	-2.31011	-1.96953	-2.15631	-2.12005	-2.47305	-1.89229	-2.48264	-2.33264	-2.35743	-2.46406	-1.92874	-1.66208	-2.1963	-2.66643	-2.66658	-2.70638	-2.0323	-1.91938	-1.77113	-2.11258	-2.67716	-1.88834	-1.9982	-1.59144	-1.63076	-2.13564	-2.08699	-2.35849	-1.61474	-2.21741	-2.42545	-1.5768	-2.00525	-2.62024	-2.32114	-2.42981	-1.57289	-2.03072	-2.07937	-2.60926	-1.70915	-1.85601	-2.04425	-1.85461	-2.68291	-1.85312	-1.9139	-2.11641	-2.7095
RPS6KB1	0.227246	-0.06256	0.0615138	-0.088228	0.376676	-0.0554307	0.368293	0.25949	0.280655	0.415896	-0.0673407	-0.311366	0.106081	0.422402	0.588771	0.432415	0.179207	-0.151871	-0.194572	0.186149	0.42173	0.0204937	0.0264494	-0.120278	-0.25035	0.0626085	0.0766901	0.179807	-0.164607	-0.144284	0.270863	-0.198146	-0.0502249	0.440193	0.219479	0.236154	-0.0588606	0.0586098	0.0299612	0.410163	-0.542335	-0.60264	0.151598	0.0116978	0.482913	-0.102092	-0.0976233	0.0731746	0.59527
SMAD1	-0.822612	-0.910358	-0.84934	-0.869154	-0.768705	-0.537923	-0.785521	-0.820731	-0.811945	-0.815538	-1.05575	-0.993991	-0.96088	-0.684799	-0.529323	-0.694356	-0.905829	-1.01218	-1.00454	-0.918226	-0.544782	-1.03219	-1.06073	-0.984828	-1.00283	-0.865164	-0.958536	-0.701499	-0.990641	-1.17712	-0.631878	-1.00058	-0.868289	-0.636063	-0.777012	-0.682384	-0.929234	-0.993283	-0.995395	-0.659989	-1.01915	-1.17246	-0.888598	-0.891939	-0.700938	-0.961943	-0.947151	-0.904097	-0.727188
SMAD3	-0.614327	-0.681146	-0.656998	-0.666533	-0.574294	-0.833017	-0.547958	-0.606671	-0.591189	-0.518015	-0.685362	-0.785021	-0.496292	-0.505118	-0.391989	-0.518835	-0.735833	-0.679424	-0.627468	-0.606206	-0.610374	-0.628958	-0.678758	-0.936584	-1.06132	-0.761888	-0.683869	-0.76188	-1.11331	-0.668759	-0.794041	-0.801332	-1.04269	-0.754988	-0.682868	-0.774917	-0.99137	-0.878091	-0.631768	-0.478773	-0.848946	-0.880706	-0.645341	-0.710028	-0.467924	-0.983811	-0.788423	-0.617762	-0.42826
SMAD4	-1.29836	-1.25084	-1.2891	-1.31855	-1.36712	-1.55869	-1.32459	-1.33487	-1.33394	-1.38286	-1.24272	-1.25229	-1.29671	-1.41735	-1.45727	-1.44235	-1.42919	-1.2126	-1.18941	-1.43049	-1.7386	-1.44618	-1.49466	-1.57165	-1.71144	-1.23012	-1.53386	-1.51371	-1.66179	-1.97525	-1.54157	-0.926685	-1.53727	-1.45834	-1.44113	-1.53345	-1.4626	-1.77223	-1.61076	-1.36682	-1.31571	-1.45916	-1.25196	-1.18488	-1.52262	-1.63815	-1.46204	-1.27666	-1.52899
SNAI1	-3.02763	-2.74403	-2.97245	-2.93373	-3.06077	-2.77639	-3.11414	-3.04217	-3.08851	-3.04844	-2.78006	-2.85247	-3.14494	-3.29413	-3.29798	-3.22591	-3.05891	-3.01913	-2.98286	-3.04293	-3.07966	-2.98742	-2.9965	-2.88113	-2.9267	-2.95022	-3.00419	-2.83834	-2.88619	-3.06529	-3.00707	-2.69899	-2.89537	-3.04194	-3.00518	-2.89605	-2.87682	-3.07062	-3.0488	-3.13476	-2.82712	-2.84176	-3.04757	-2.88346	-3.23304	-2.92778	-2.87328	-2.96137	-3.20731
SRC	-0.940242	-1.01719	-1.21041	-1.20745	-0.9439	-1.03049	-0.839005	-0.896893	-0.884543	-0.918254	-0.577211	-1.29503	-0.829298	-0.806596	-1.0498	-0.77184	-0.982847	-0.840672	-1.05656	-1.0707	-1.23291	-1.08055	-1.16046	-1.32744	-1.42246	-1.05897	-1.19733	-1.09885	-1.35393	-1.38501	-1.18017	-1.16752	-0.936657	-1.00746	-1.04691	-0.994709	-1.26425	-1.35199	-1.28868	-0.822011	-1.35872	-1.33896	-0.853588	-0.910196	-0.94932	-1.322	-1.27419	-0.958331	-0.961148
STAT5A	-0.498082	-0.665435	-0.55949	-0.572265	-0.335805	-0.842677	-0.420151	-0.484741	-0.414782	-0.364917	-0.976196	-0.844377	-0.499954	-0.0593691	0.148246	-0.0185557	-0.574586	-0.791723	-0.824584	-0.649872	-0.0597905	-0.740601	-0.761064	-0.790947	-0.831949	-0.712733	-0.738573	-0.498489	-0.848905	-0.750133	-0.268892	-1.23527	-0.999381	-0.228561	-0.558805	-0.485376	-0.852013	-0.513668	-0.652654	-0.320017	-0.799759	-0.898291	-0.642411	-0.750382	-0.0487746	-0.769155	-0.733141	-0.652726	-0.132299
STMN1	-1.76113	-1.62291	-1.81824	-1.68658	-1.68943	-1.0561	-1.77712	-1.72502	-1.68997	-1.63267	-1.55956	-1.16658	-1.88177	-1.92009	-1.83101	-1.86143	-1.64289	-1.60662	-1.50422	-1.61697	-1.52782	-1.38849	-1.44365	-1.21493	-1.10961	-1.40949	-1.39031	-1.36495	-1.10716	-1.32454	-1.45457	-1.21458	-0.931002	-1.54614	-1.55272	-1.46793	-1.15549	-1.41864	-1.43104	-1.74787	-1.12024	-1.14683	-1.55611	-1.59367	-1.87246	-1.20207	-1.40226	-1.55592	-1.88592
SYK	-1.31699	-1.53879	-1.43688	-1.65913	-1.04076	-1.38165	-1.19422	-1.24376	-1.15865	-1.0543	-2.07361	-2.10982	-1.49642	-0.79623	-0.568232	-0.774359	-1.51761	-2.00458	-1.87673	-1.03301	-0.670066	-1.10904	-1.07071	-1.32244	-1.25052	-1.21086	-1.03388	-0.866264	-1.20772	-1.0563	-0.649026	-1.51369	-1.08325	-0.644204	-0.897652	-0.943581	-1.06003	-0.801921	-1.07147	-0.99425	-2.25073	-2.1423	-1.55935	-1.68667	-0.887991	-1.01361	-1.73182	-1.44319	-0.875145
TP53	-1.7887	-1.73658	-1.87093	-1.85254	-1.7004	-1.78241	-1.71819	-1.74857	-1.73242	-1.64755	-1.70885	-1.76212	-1.82403	-1.68698	-1.59054	-1.70908	-1.9663	-2.04441	-1.88829	-1.71238	-1.47084	-1.62752	-1.66054	-1.72476	-1.7098	-1.55376	-1.58755	-1.49544	-1.6538	-1.6269	-1.50424	-1.5318	-1.66886	-1.49792	-1.6828	-1.59803	-1.54966	-1.59607	-1.68825	-1.62635	-1.85998	-1.81724	-1.81934	-1.74992	-1.66115	-1.60077	-1.74406	-1.66072	-1.56974
TP53BP1	-0.482428	-0.677632	-0.559111	-0.620247	-0.443838	-0.999109	-0.377818	-0.49796	-0.477189	-0.53179	-0.831841	-1.01814	-0.385867	-0.258194	-0.140462	-0.217252	-0.420401	-0.595654	-0.736616	-0.62161	-0.87319	-0.941045	-0.943031	-1.08293	-1.2529	-0.877688	-0.961905	-1.16942	-1.21889	-1.17475	-0.917485	-1.15278	-1.61061	-0.981332	-0.814063	-0.98764	-1.29672	-0.874819	-0.999088	-0.438451	-1.04868	-1.2313	-0.539007	-0.693905	-0.320184	-1.11561	-0.9364	-0.694622	-0.246988
TSC2	-0.372469	-0.546134	-0.45751	-0.482089	-0.312414	-0.576613	-0.349189	-0.369154	-0.345486	-0.301804	-0.406207	-0.691394	-0.372552	-0.297262	-0.205766	-0.26726	-0.31906	-0.635357	-0.706955	-0.601018	-0.437844	-0.684937	-0.675204	-0.79135	-0.916157	-0.664795	-0.66573	-0.691638	-0.866838	-0.799937	-0.594281	-0.936375	-0.881087	-0.551194	-0.580959	-0.581816	-0.818082	-0.664957	-0.702415	-0.363207	-0.716137	-0.833002	-0.427909	-0.521738	-0.13807	-0.825892	-0.559129	-0.51065	-0.110829
VASP	-0.843128	-1.01967	-0.943953	-0.933783	-0.796004	-1.09829	-0.904181	-0.859009	-0.844012	-0.786456	-0.855999	-0.983785	-0.855089	-0.927144	-0.772411	-0.864322	-1.18458	-1.04788	-1.03462	-1.03306	-0.869238	-0.801302	-0.794546	-0.994794	-1.03785	-0.861937	-0.871766	-0.825474	-1.04889	-0.787242	-0.85392	-0.993991	-1.13991	-0.726008	-0.961738	-0.876115	-0.94693	-0.976663	-0.798647	-0.936963	-0.97325	-0.910805	-0.918692	-1.02672	-0.972206	-0.952464	-0.921253	-0.815108	-0.932235
XIAP	-0.705649	-0.808032	-0.834296	-0.931601	-0.667005	-0.736882	-0.63773	-0.691594	-0.682257	-0.633386	-0.942595	-1.32519	-0.856109	-0.553474	-0.581303	-0.535138	-0.699385	-0.89056	-1.04124	-0.842412	-0.664284	-1.08919	-1.07296	-1.37869	-1.54441	-0.951701	-1.09786	-0.838508	-1.44344	-1.24718	-0.849421	-1.22581	-0.869611	-0.676456	-0.652676	-0.756107	-1.22342	-1.11579	-1.08239	-0.533745	-1.33062	-1.33957	-0.875608	-0.896333	-0.446848	-1.37358	-1.11908	-1.01491	-0.524089
XRCC1	-0.722853	-0.682825	-0.743182	-0.820719	-0.761009	-0.45995	-0.69617	-0.71627	-0.707332	-0.740767	-0.584026	-1.16595	-0.690822	-0.580624	-0.623239	-0.607352	-0.621655	-0.76463	-0.819612	-0.532039	-0.872982	-0.828743	-0.852255	-1.03059	-0.97679	-0.481298	-0.762486	-0.960944	-0.993551	-0.953455	-0.946711	-0.327704	-0.635227	-0.93266	-0.70741	-0.912265	-0.940052	-1.04913	-0.982475	-0.578767	-1.1883	-1.05724	-0.698141	-0.759017	-0.69153	-0.901446	-1.10874	-0.789939	-0.732853
YAP1	-1.51497	-1.35844	-1.34461	-1.32714	-1.63456	-0.812069	-1.53369	-1.5455	-1.59281	-1.63413	-1.13592	-1.17036	-1.52921	-1.75461	-2.07319	-1.84181	-1.45788	-1.19249	-1.24508	-1.18586	-1.80414	-1.15806	-1.14649	-0.99935	-0.90082	-1.38388	-1.14808	-1.11602	-0.962512	-0.916599	-1.44357	-0.85643	-0.682019	-1.60681	-1.17764	-1.3481	-1.08622	-1.37917	-1.15523	-1.59813	-1.00782	-0.961967	-1.31022	-1.24888	-1.96445	-1.07663	-1.1453	-1.275	-2.01637
YBX1	-1.88086	-1.62265	-1.60034	-1.21658	-1.79959	-1.26008	-1.93791	-1.88821	-1.87183	-1.6874	-1.58736	-0.846068	-1.88635	-2.20376	-2.08474	-2.20958	-1.30864	-1.02907	-0.933742	-1.16584	-1.66727	-1.15676	-1.15786	-0.852852	-0.80633	-1.26503	-1.14537	-1.18895	-0.900341	-0.767363	-1.44769	-0.837591	-1.01723	-1.61157	-1.42982	-1.52655	-0.987687	-1.20964	-1.11192	-2.03436	-0.445946	-0.432966	-1.63584	-1.56348	-2.2212	-0.931443	-0.72045	-1.42873	-2.11878
YWHAE	-2.25272	-2.1837	-2.25664	-2.15628	-2.31487	-1.96684	-2.32408	-2.25385	-2.22501	-2.25568	-1.79406	-1.79694	-2.12285	-2.44982	-2.41345	-2.40486	-2.13431	-2.03518	-2.02647	-2.04573	-2.48233	-1.98232	-2.04694	-1.97009	-1.98491	-2.02907	-2.10468	-2.16449	-1.97278	-2.08773	-2.33576	-1.55411	-1.8218	-2.33531	-2.089	-2.25559	-1.94129	-2.19243	-2.10017	-2.38114	-1.84009	-1.90977	-2.07814	-2.08216	-2.52054	-2.02611	-2.10198	-2.07432	-2.53834
[truncated: 372 more columns]

## Sheet: F. pval_const
F, p-values for estimated constants (univariate analysis)
Gene	hsa-let-7a	hsa-let-7a*	hsa-let-7b	hsa-let-7c	hsa-let-7d	hsa-let-7d*	hsa-let-7e	hsa-let-7f	hsa-let-7g	hsa-let-7i	hsa-miR-1	hsa-miR-100	hsa-miR-101	hsa-miR-103	hsa-miR-106b	hsa-miR-107	hsa-miR-10a	hsa-miR-10b	hsa-miR-10b*	hsa-miR-1180	hsa-miR-1181	hsa-miR-1182	hsa-miR-1183	hsa-miR-1202	hsa-miR-1207-5p	hsa-miR-1208	hsa-miR-1224-5p	hsa-miR-1225-3p	hsa-miR-1225-5p	hsa-miR-1226*	hsa-miR-1228	hsa-miR-1228*	hsa-miR-1229	hsa-miR-1234	hsa-miR-1237	hsa-miR-1238	hsa-miR-1246	hsa-miR-1249	hsa-miR-125a-3p	hsa-miR-125a-5p	hsa-miR-125b	hsa-miR-125b-2*	hsa-miR-126	hsa-miR-126*	hsa-miR-1260	hsa-miR-1268	hsa-miR-127-3p	hsa-miR-1271	hsa-miR-1274a
ACACA	0.00149532	1.79031e-05	7.81967e-05	1.60771e-05	0.0181352	0.0034813	0.0483046	0.00310898	0.00831873	0.0330712	5.19843e-06	0.000194891	0.00197193	0.117065	0.212307	0.139805	0.0436628	0.0429445	0.00127417	0.00621956	0.171614	6.78758e-05	0.000540129	1.42417e-06	0.000194855	0.00160749	0.00392181	0.000352346	5.19204e-06	0.0451457	0.00140059	0.0125186	0.00136237	0.0259934	0.000231662	0.000918647	3.92415e-07	0.00128767	0.000284469	0.123011	1.47936e-06	4.80979e-05	0.185985	0.0194292	0.401704	7.53262e-05	3.8757e-05	3.48561e-05	0.885865
AKT1	4.1064e-08	2.89277e-08	6.37265e-06	7.97596e-07	2.38187e-08	3.94462e-05	6.50363e-08	3.74947e-09	5.40755e-09	2.30271e-08	0.000335403	4.32333e-06	3.8694e-05	1.14837e-07	3.82796e-06	1.2434e-07	0.000126594	4.11625e-07	2.03451e-06	4.42956e-06	2.65813e-05	4.44496e-05	1.25465e-05	0.000323321	0.000131529	8.09961e-09	8.54067e-06	0.000820194	6.38683e-05	0.00394829	1.9418e-05	8.66278e-07	3.59999e-06	3.46571e-05	1.54778e-05	2.5121e-06	8.86634e-07	0.000278526	6.24221e-06	7.59446e-08	3.05135e-07	1.2479e-07	5.92994e-08	1.17507e-06	9.36723e-09	2.46908e-05	1.94264e-06	3.87189e-07	2.55654e-08
AKT2	8.0729e-25	7.01918e-20	1.27771e-22	3.23125e-25	8.39454e-22	4.71376e-08	4.61042e-21	1.01192e-25	2.36205e-25	2.47399e-21	1.37003e-13	3.08536e-19	2.75778e-21	6.59007e-20	3.77334e-14	1.5037e-20	8.93687e-12	7.65401e-19	1.11503e-21	1.83094e-14	3.21272e-11	4.7163e-18	1.34156e-16	3.12491e-14	8.55558e-13	1.25301e-19	6.46004e-16	7.26363e-10	1.23727e-13	6.82438e-09	8.91794e-14	5.94592e-13	8.04879e-10	3.77498e-12	3.0602e-14	2.68955e-15	5.42894e-18	2.02896e-11	1.27481e-17	1.33169e-18	1.65674e-21	3.68923e-20	8.18511e-22	5.34473e-17	5.65192e-18	1.67269e-13	1.58819e-17	9.3339e-24	6.46218e-17
AKT3	1.49225e-23	2.59713e-21	1.92334e-20	1.90769e-28	1.04514e-23	4.84324e-08	9.20321e-20	1.79998e-25	1.31458e-25	1.30397e-27	4.22875e-14	5.31182e-29	5.36286e-22	3.52181e-13	2.25531e-12	3.77185e-14	1.33386e-14	5.20327e-23	1.54722e-27	4.93154e-19	1.57754e-13	3.25461e-28	4.97125e-26	2.80442e-20	5.17841e-16	3.59603e-27	5.89585e-24	4.37806e-12	3.64557e-18	4.18141e-12	2.10267e-15	8.2209e-16	6.46209e-11	1.95982e-12	7.19794e-16	4.38643e-16	2.32543e-25	9.46054e-15	5.11814e-24	3.68972e-16	9.34557e-33	4.35242e-29	1.77565e-24	8.97345e-20	3.21824e-14	3.36968e-18	2.74469e-28	1.39097e-32	7.58002e-18
ANXA1	0.000251222	0.0551989	0.00661229	0.0164146	0.00244026	0.0130169	0.00068436	0.000348541	0.00216199	0.00462669	0.0542075	0.013965	0.0182431	0.000984481	4.37213e-06	0.00377493	0.0254138	0.0199957	0.0036786	0.243371	0.0196928	0.166384	0.627588	0.334271	0.50066	0.251763	0.432244	0.151281	0.478281	0.230715	0.0275338	0.73974	0.667134	0.0190862	0.160924	0.0531229	0.348014	0.892182	0.533097	4.9359e-05	0.094299	0.561747	5.66688e-05	0.00623479	1.8521e-07	0.663246	0.116462	0.0280942	3.09017e-06
AR	3.78019e-18	9.37253e-15	1.74054e-18	8.07426e-19	7.0154e-17	0.000142407	8.34547e-16	7.04711e-18	8.08357e-18	1.63639e-16	6.5625e-11	1.1749e-10	7.00407e-18	6.81915e-17	3.237e-13	9.16148e-18	5.73901e-15	1.84741e-14	2.32992e-13	4.63328e-10	1.99205e-09	1.25695e-10	1.67887e-11	4.42976e-11	1.53392e-08	2.00289e-13	2.16848e-11	1.24923e-10	2.34721e-10	4.94007e-06	7.8542e-13	1.19103e-08	2.37815e-06	1.40453e-12	3.27533e-10	3.28926e-12	8.30862e-11	1.96534e-10	1.6643e-11	1.61241e-12	3.06164e-14	2.12362e-12	5.51831e-17	1.30501e-13	3.10367e-14	1.28202e-09	1.99596e-15	6.59936e-19	1.83956e-13
BAK1	2.69647e-09	0.000129083	1.31215e-09	1.16224e-07	1.06665e-06	0.0594603	1.4617e-07	5.15179e-09	8.23105e-08	1.39238e-05	3.03496e-05	0.0273241	1.86516e-07	2.43794e-09	1.07954e-08	1.41293e-08	3.434e-06	6.29895e-05	0.000122357	0.00418673	0.0161456	0.0199839	0.111245	0.00686779	0.0261733	0.0642755	0.0244694	0.0491568	0.0104178	0.825401	0.00051853	0.634991	0.302224	0.000974089	0.000750977	0.0006374	0.0592238	0.082106	0.010526	3.36669e-06	0.028711	0.1453	8.23345e-08	3.0968e-05	3.32969e-11	0.0804731	0.0123574	6.5336e-05	6.0527e-09
BAX	3.06259e-06	9.16684e-06	5.6838e-08	8.63222e-10	7.83375e-05	1.66683e-06	0.000268304	2.18454e-06	2.18002e-06	0.000140067	5.68096e-05	2.97239e-09	0.00174112	0.00578951	0.000112858	0.00937155	0.00226729	0.000108624	1.58535e-08	8.15713e-07	9.42822e-07	6.57688e-08	4.69679e-06	8.51198e-13	1.3592e-10	2.14836e-05	2.7406e-08	4.21561e-09	3.8522e-13	0.00467582	7.12928e-11	3.94327e-05	9.026e-07	1.31444e-07	4.16089e-08	7.2203e-11	4.68717e-15	2.01818e-05	3.41839e-10	0.000190635	6.33806e-13	8.19238e-11	4.12244e-07	1.9062e-07	0.000156986	5.21391e-10	3.96447e-11	1.44075e-07	0.0117653
BCL2	9.51692e-07	7.79395e-06	3.36375e-07	4.39785e-07	4.73805e-06	0.0305154	3.57711e-06	2.08317e-06	6.28715e-06	0.000114016	0.0010271	0.0004079	6.45422e-05	6.57155e-06	0.00371903	4.41646e-06	0.00038239	0.00103888	0.000731995	0.000458609	0.000882276	2.70205e-05	0.000122211	3.56555e-07	1.10263e-05	0.00077515	0.000103132	1.2827e-06	3.08711e-07	0.0174729	4.37354e-07	0.00340109	0.0153802	1.38164e-06	5.50319e-06	1.64068e-06	1.76284e-07	1.47902e-05	0.000159078	3.52163e-05	2.12918e-05	0.00234918	1.67216e-05	5.24843e-05	0.0094021	9.26082e-06	6.86859e-06	1.42439e-06	0.0359767
BCL2L1	2.29226e-32	2.09993e-21	5.89333e-30	2.87527e-32	3.94306e-28	9.30472e-06	3.82475e-26	6.41228e-33	7.76991e-32	7.14464e-27	2.49042e-13	1.2949e-16	2.85841e-25	8.05932e-24	2.21153e-24	5.75152e-24	4.89514e-20	3.97412e-17	2.25569e-21	1.73361e-13	1.14203e-12	2.44374e-10	2.14178e-07	4.72024e-14	4.10925e-08	4.62479e-11	8.42215e-10	2.70921e-11	1.05678e-10	0.000319812	9.35942e-16	0.000130776	6.17267e-05	9.11003e-13	2.85947e-15	3.6175e-18	1.01809e-10	4.15367e-09	2.06878e-11	4.52217e-21	3.37648e-19	1.51947e-12	1.70806e-21	3.77673e-18	9.91592e-28	1.0842e-08	1.7294e-20	7.73696e-27	2.47725e-24
BCL2L11	6.6815e-12	1.46666e-12	3.95034e-12	1.12454e-16	1.07388e-15	0.000174449	3.66815e-08	1.03612e-13	1.15662e-14	2.76189e-19	0.00108121	8.82752e-11	2.88264e-06	5.55406e-08	8.35562e-13	2.68735e-08	1.81254e-07	4.89242e-05	1.81165e-07	3.42411e-13	6.23816e-13	4.38618e-21	2.85634e-18	3.09792e-14	2.54544e-09	1.49651e-16	1.90219e-18	4.11507e-15	1.09789e-12	4.63569e-07	2.37611e-18	1.81101e-07	1.14471e-08	1.2638e-17	3.34414e-14	1.37987e-16	2.60393e-21	4.06058e-09	3.32711e-16	9.87645e-09	5.16171e-15	2.21288e-11	5.49251e-07	6.70227e-10	2.47778e-13	8.87788e-14	1.25389e-21	1.85411e-17	3.75949e-14
BECN1	3.18801e-54	3.82259e-38	1.32882e-53	1.39916e-53	2.49069e-47	1.52063e-10	6.34888e-43	2.69353e-54	8.61323e-52	1.18709e-45	4.182e-27	1.08481e-20	6.38017e-41	3.89975e-47	4.0642e-40	8.93527e-47	1.60189e-27	1.48297e-31	1.74951e-33	2.81071e-29	4.55969e-23	1.36563e-38	4.74605e-36	6.32536e-29	2.57201e-20	5.98944e-32	1.10454e-32	1.3671e-32	5.65724e-24	5.1635e-17	2.59413e-39	6.9709e-16	9.92467e-15	2.63477e-40	3.06941e-36	6.77363e-38	3.55972e-34	3.32873e-22	5.06394e-35	3.7266e-41	1.02296e-25	2.24105e-24	2.03175e-40	1.81027e-30	5.48059e-41	2.44819e-22	1.72058e-32	1.59203e-43	9.11359e-36
BID	1.27913e-26	3.78086e-16	2.03892e-19	4.8367e-21	4.93062e-28	0.00287143	2.01341e-24	8.46059e-29	2.49698e-30	1.56273e-31	1.30434e-11	1.94989e-12	5.4836e-22	8.48304e-26	2.28657e-28	4.33148e-26	2.6282e-13	5.85943e-11	4.91957e-12	6.027e-10	5.80017e-17	3.58779e-14	1.88675e-14	6.06735e-08	6.76738e-05	8.04239e-15	1.57154e-14	3.60291e-11	1.07918e-05	3.4886e-07	4.8495e-16	0.000181177	0.000541673	1.44119e-16	7.43928e-12	2.39758e-16	2.46185e-09	2.87252e-07	6.48265e-15	1.20976e-22	7.02734e-13	2.04268e-12	5.19133e-18	9.09475e-13	4.00747e-31	3.99412e-07	1.81022e-15	6.75667e-25	2.2126e-30
BIRC2	1.80336e-08	8.96965e-10	1.01853e-10	5.88602e-16	4.91887e-10	0.0279216	0.000194338	1.98472e-09	6.17625e-11	1.28164e-13	2.62118e-05	9.09123e-18	1.65696e-08	0.00380773	6.94169e-05	0.00268955	1.49188e-05	2.03044e-10	4.7727e-17	5.16096e-14	6.32263e-06	6.44219e-27	1.57309e-24	2.10738e-23	2.77158e-17	6.31114e-13	3.51481e-21	1.37126e-10	7.45462e-20	4.89182e-11	4.06679e-12	6.58349e-07	1.42586e-05	3.75872e-09	9.7376e-11	1.55784e-09	5.37947e-28	5.50658e-14	1.53194e-19	0.00786874	2.31009e-22	1.16558e-19	3.54604e-09	8.24165e-09	0.0519539	3.07647e-18	2.58451e-19	7.29286e-20	0.000734389
BRAF	6.6771e-19	1.21318e-21	7.73949e-25	2.47529e-31	1.95018e-18	6.82915e-06	5.57728e-14	7.81492e-20	2.02467e-20	1.33668e-20	3.59056e-14	9.38133e-34	2.26921e-20	6.91004e-12	4.95082e-15	1.55155e-10	2.04532e-15	2.52813e-20	3.66136e-30	3.41599e-27	2.92175e-11	3.99451e-46	5.68998e-47	1.2776e-43	1.78778e-31	2.22413e-32	3.9343e-43	6.19286e-18	3.63008e-37	2.13245e-20	1.28159e-20	4.94433e-25	1.84256e-11	6.7001e-17	1.09171e-17	1.20703e-18	2.70655e-43	5.19141e-21	4.85762e-38	6.74159e-10	1.80413e-43	4.03531e-37	8.27994e-20	1.78285e-19	1.14895e-06	6.23389e-34	1.8322e-41	2.36211e-32	8.75756e-12
CASP8	7.58579e-77	4.31701e-51	1.68382e-68	1.60555e-70	1.15316e-79	2.3569e-22	4.29913e-67	1.36671e-83	9.02678e-90	3.53932e-86	1.65886e-31	4.52906e-43	1.846e-64	2.58692e-81	5.41826e-81	1.95916e-77	2.94586e-45	8.34291e-45	1.90085e-49	3.59389e-42	1.77024e-59	2.3451e-58	4.77563e-60	3.24807e-46	5.35431e-39	4.67954e-54	9.70219e-59	2.89194e-50	1.32679e-42	5.22549e-30	2.85514e-65	5.14857e-25	4.81593e-27	7.21116e-66	1.15332e-52	2.89575e-64	1.4742e-51	2.59071e-42	4.79888e-61	9.66484e-68	2.38428e-48	1.23129e-43	4.77538e-64	6.20573e-46	1.46671e-83	2.56635e-45	4.70534e-58	1.02693e-75	8.64691e-78
CAV1	6.24172e-08	0.000162329	3.32877e-06	2.75437e-07	1.45166e-09	0.00121472	1.08837e-08	2.86721e-08	2.84845e-08	1.17204e-09	1.70995e-05	5.57629e-07	1.1396e-05	9.54116e-08	4.10092e-09	2.91063e-09	1.28662e-06	1.13323e-06	2.82363e-07	0.000205097	2.99116e-09	7.33574e-06	3.59623e-05	1.68502e-05	0.000258533	7.78468e-07	2.41297e-05	8.79792e-06	7.34909e-05	0.00177931	1.69679e-06	0.00129279	5.93145e-05	3.01833e-07	2.61007e-06	1.81217e-06	1.06165e-05	0.000158903	0.000145442	7.42362e-10	1.17061e-07	7.06284e-06	1.9509e-07	3.9386e-07	2.82006e-09	6.27428e-05	6.0285e-07	2.0149e-07	2.87456e-09
CCNB1	4.21873e-26	8.10326e-18	1.73201e-25	2.09692e-26	2.20035e-21	1.74705e-10	3.17625e-21	2.78688e-27	5.67792e-26	1.99666e-21	1.79305e-17	1.37796e-14	1.36209e-20	1.56009e-23	7.36622e-17	2.56992e-21	1.56508e-15	1.07647e-17	5.86508e-16	2.37444e-05	7.136e-08	2.2552e-09	1.18688e-08	1.07392e-12	1.19764e-06	1.72849e-09	6.01942e-11	3.50647e-08	2.32591e-09	0.00277773	9.087e-10	0.000588835	1.57204e-05	1.94834e-08	6.4638e-12	3.46324e-12	1.12725e-09	6.0373e-05	6.31432e-11	1.29126e-19	2.01481e-21	7.18265e-14	2.09478e-17	3.40963e-14	1.74237e-22	4.84359e-07	3.43748e-21	9.38492e-24	6.22608e-16
CCND1	3.88084e-38	3.57878e-26	1.31708e-37	2.47659e-37	9.01188e-34	1.44925e-08	6.72443e-32	2.62868e-38	1.29022e-36	5.85653e-33	3.753e-18	2.02127e-17	1.93602e-34	2.1603e-31	1.25821e-34	7.58848e-32	2.73229e-17	1.05506e-16	4.74206e-19	2.56867e-14	1.51366e-16	1.78969e-18	1.89416e-16	4.54401e-15	1.17565e-08	4.05996e-17	4.20997e-15	2.58751e-17	1.86954e-11	7.83929e-06	5.83905e-22	1.60508e-07	5.01958e-07	1.87642e-20	1.72272e-21	3.15341e-22	1.92377e-14	5.87659e-10	4.82817e-17	2.74537e-28	2.22073e-20	1.08729e-13	2.68707e-24	2.06129e-17	1.01208e-33	4.77771e-11	2.00814e-22	1.20955e-33	6.45572e-27
CCNE1	0.00485451	0.00028328	0.00392331	0.0944535	0.000705601	0.00278456	0.00199511	0.00140063	0.00128928	0.00135658	0.316689	0.550801	0.059875	2.33805e-06	3.29149e-06	1.86571e-05	0.0078791	0.484305	0.114575	0.000190873	3.44394e-06	0.00515116	0.00324569	0.0201635	0.0448952	0.00297878	0.00173444	0.00149666	0.0369788	0.275634	9.31635e-05	0.119785	0.00493587	2.5996e-05	3.19707e-05	2.07789e-05	0.00212903	0.0267517	0.000377469	6.86423e-05	0.806099	0.282656	0.140347	0.0456718	3.03485e-08	0.012086	0.0271069	0.00996909	6.15441e-06
CDH1	2.03819e-06	6.65074e-09	2.92873e-05	3.07243e-07	3.47224e-08	6.13691e-05	3.80469e-08	7.32463e-09	1.29741e-09	7.14964e-10	0.0309285	1.75601e-09	3.02849e-05	1.99437e-10	5.14279e-13	1.52858e-09	4.01867e-09	3.97866e-06	3.03429e-11	4.51354e-12	4.89464e-16	5.82711e-15	1.1346e-13	3.27968e-15	2.01193e-12	1.08502e-13	5.0833e-18	2.24153e-10	3.60452e-14	8.72164e-11	1.31904e-13	1.97029e-07	6.40302e-07	1.22488e-09	2.56543e-08	1.22147e-10	1.46762e-17	2.87061e-11	8.60392e-18	4.56597e-09	2.8635e-12	1.8993e-15	1.05624e-07	6.70518e-07	3.26524e-10	9.1088e-14	4.51498e-16	4.41799e-11	2.7945e-11
CDH2	5.92442e-09	1.00438e-07	5.83118e-09	7.2909e-09	4.85709e-09	4.18118e-05	6.86841e-09	4.44663e-09	1.0051e-08	1.36618e-08	5.21943e-06	5.49738e-07	1.5128e-07	4.6298e-09	3.62616e-08	5.87294e-09	2.69018e-07	9.28761e-08	1.04731e-07	2.24785e-08	8.70622e-07	6.26278e-08	3.63502e-08	4.03063e-07	6.48957e-06	3.54193e-06	1.67881e-07	1.3901e-08	1.26876e-06	1.08044e-05	1.37558e-08	0.000168549	6.62906e-06	4.38029e-09	1.44371e-09	1.39551e-09	4.4594e-07	1.40011e-06	4.61326e-08	7.68375e-09	9.73801e-08	7.62612e-07	1.20681e-06	2.81224e-07	3.63296e-09	4.92946e-07	1.18597e-08	3.01553e-08	4.78777e-09
CDH3	1.05094e-11	2.83896e-10	1.24191e-18	8.37813e-19	5.75792e-07	0.000226608	6.85425e-07	3.89166e-10	7.67079e-09	2.03328e-07	8.57612e-10	1.90984e-17	1.7713e-11	0.000259723	0.00148861	0.0018669	2.64267e-10	1.76453e-15	2.46058e-22	6.27564e-07	0.0338499	2.21257e-12	7.42282e-11	2.31033e-15	2.64695e-10	2.81335e-08	5.48696e-10	6.58862e-05	1.67604e-11	0.00614586	8.54364e-06	9.05371e-05	0.163079	0.000152505	0.000158747	8.7127e-07	1.36786e-13	0.00170184	2.12769e-09	0.000224204	2.06685e-21	9.06931e-14	4.38641e-10	1.10481e-09	0.0187593	2.57381e-08	2.14112e-15	9.20037e-14	0.0247888
CDK1	1.16566e-116	4.23167e-104	3.11157e-100	4.35481e-95	2.68588e-126	4.05799e-59	1.36138e-115	1.19858e-125	1.50598e-128	5.28466e-129	5.33938e-68	5.52254e-71	1.47953e-99	1.0263e-129	4.07731e-137	5.24635e-130	1.76538e-88	4.31386e-76	4.31438e-83	4.70088e-94	1.0295e-106	4.69806e-111	1.04692e-107	2.55271e-92	2.50536e-81	2.8963e-109	9.46874e-111	3.34371e-90	4.23962e-89	1.32038e-63	6.40239e-110	2.60931e-71	1.50328e-60	3.20965e-106	1.1634e-101	2.82659e-109	7.77276e-109	2.18213e-86	3.12525e-109	1.67308e-118	3.24841e-68	1.79718e-76	7.90418e-105	5.34664e-92	2.28702e-133	5.25455e-93	1.6006e-91	2.43448e-112	7.52521e-133
CDKN1B	0.0325746	0.325516	0.0771127	0.0804635	0.0998411	0.327096	0.248096	0.0587115	0.0270858	0.0708014	0.000486508	0.148759	0.00175688	0.922646	0.0515149	0.68394	0.0735468	0.00135836	0.180578	0.217204	7.45011e-05	0.405907	0.514677	0.1625	0.0381765	0.937045	0.0361068	0.000896403	0.0454152	0.218676	0.000162312	0.478622	0.513006	0.000938679	0.220448	0.010869	0.0223249	0.104916	0.0357597	0.723975	0.0963281	0.593572	0.0155974	0.0769869	0.483786	0.00131007	0.979466	0.186352	0.224851
CHEK1	2.46553e-15	9.32346e-13	8.83594e-14	5.80957e-12	1.42247e-15	0.00285864	2.60336e-14	2.41369e-17	7.95471e-17	3.11115e-15	7.33417e-06	0.00137048	8.19126e-14	1.22622e-18	3.3356e-21	2.11775e-17	3.787e-08	3.50378e-06	2.07805e-07	2.1575e-11	1.27563e-08	4.76802e-11	1.01003e-10	1.41823e-06	0.000163471	3.01558e-08	2.08165e-09	1.93458e-06	2.35705e-05	0.000827162	5.70536e-09	9.42519e-05	0.0022071	1.73329e-09	1.55551e-11	5.30459e-10	1.58221e-07	1.16823e-05	4.97224e-11	5.24988e-13	0.000123522	4.09631e-05	7.76539e-09	3.92222e-07	3.51273e-20	2.74846e-05	1.30233e-08	7.53977e-14	5.45331e-20
CHEK2	2.73181e-08	9.17693e-11	1.15058e-07	2.51125e-06	1.55626e-10	1.93529e-09	2.75633e-07	2.25593e-10	3.5777e-11	1.74919e-13	1.22292e-05	2.13421e-07	0.000199088	1.13044e-12	3.91057e-15	8.36911e-12	1.26333e-07	0.0001204	1.08893e-07	2.25072e-12	5.04325e-18	3.59501e-18	6.89275e-18	8.93288e-20	1.38322e-17	3.07157e-13	6.38893e-19	4.89072e-15	9.19245e-21	3.40106e-10	7.85189e-19	6.05225e-09	3.47937e-11	7.8947e-14	3.294e-15	2.01097e-18	2.92594e-25	1.7599e-15	1.97453e-18	8.60855e-11	9.84091e-09	3.50978e-11	2.80622e-09	3.87766e-08	1.64575e-14	3.77297e-19	4.51936e-15	1.25068e-13	5.29107e-14
CLDN7	1.13189e-41	3.42895e-30	1.37927e-36	2.28251e-43	7.96086e-37	1.29448e-12	4.81205e-33	1.41279e-44	2.59753e-44	5.82068e-42	1.6103e-14	6.83728e-31	1.9326e-28	1.46171e-30	6.73699e-35	7.6505e-31	5.42786e-29	3.07222e-27	2.90101e-33	3.80093e-21	5.38338e-36	1.2985e-32	1.91685e-30	1.54045e-34	9.49215e-28	2.75667e-32	3.50427e-36	2.8473e-23	1.78357e-31	3.19643e-19	2.04049e-31	4.68209e-16	1.61256e-12	3.00241e-24	6.16443e-23	5.41825e-27	2.31802e-34	2.94044e-22	8.11543e-36	8.10884e-29	6.85468e-40	1.03588e-34	7.97975e-34	2.82566e-25	2.23041e-35	2.50914e-29	6.03246e-43	1.5669e-44	1.90794e-32
COL6A1	3.92933e-111	1.37007e-85	8.95161e-104	1.36322e-112	1.0316e-112	1.91257e-31	4.9542e-106	2.27515e-113	1.13508e-109	7.5372e-115	5.18452e-59	5.1398e-85	4.99767e-90	3.71284e-102	5.34999e-94	1.82462e-103	3.78896e-83	3.90193e-85	2.50977e-90	2.90831e-65	6.32549e-69	4.23781e-85	1.33544e-83	1.4162e-70	2.71213e-47	6.16351e-82	6.88158e-82	2.76227e-60	3.67575e-57	2.21152e-40	4.62571e-73	4.59265e-41	5.36262e-33	6.79147e-76	1.15776e-71	8.04765e-78	3.38858e-69	9.56169e-56	7.43207e-77	2.91682e-99	3.80221e-102	3.54846e-78	5.22895e-90	1.24573e-75	4.18482e-107	2.01751e-59	9.10356e-108	4.58182e-112	7.86473e-110
CTNNA1	5.78139e-26	2.59109e-18	5.04849e-26	2.41387e-29	2.82061e-22	0.00151262	6.16909e-20	3.95596e-27	1.85432e-25	1.44521e-21	6.63895e-07	1.35226e-16	4.73155e-18	6.8184e-20	6.12949e-21	7.97348e-19	1.36679e-20	1.67389e-17	5.20811e-23	3.84936e-16	3.50753e-16	4.28435e-19	2.61986e-19	8.22153e-19	3.30671e-13	6.28947e-13	1.83105e-18	1.7673e-11	6.84332e-15	8.87969e-10	1.38225e-16	3.07961e-06	5.64826e-06	1.51457e-15	8.22567e-12	8.09828e-15	2.01706e-17	1.3585e-13	1.66616e-20	7.13396e-17	9.14823e-21	7.11696e-17	6.58694e-20	2.13915e-14	9.45448e-23	2.09217e-13	3.78671e-24	1.23254e-25	5.71854e-23
CTNNB1	1.53896e-18	1.0156e-17	6.12101e-20	3.48976e-26	5.23126e-17	1.57185e-05	1.32395e-12	2.95217e-20	2.70464e-21	6.13671e-21	1.5317e-08	2.47578e-22	1.09246e-15	2.46614e-10	6.43156e-11	7.46841e-10	1.32561e-20	5.2633e-17	2.48435e-25	3.77707e-21	8.84943e-15	3.29622e-34	4.82462e-31	2.80608e-30	2.87537e-22	2.19112e-22	1.18022e-31	2.53282e-15	1.01749e-24	1.07023e-15	8.65351e-19	1.08945e-15	4.17533e-10	2.57174e-15	6.65039e-13	3.41785e-16	1.27141e-31	7.91231e-16	3.91815e-28	2.66054e-10	7.15324e-28	6.73884e-25	4.33766e-18	3.49035e-14	1.28999e-08	2.41025e-24	7.77827e-29	2.36722e-28	8.80631e-10
DIABLO	4.67087e-28	7.38865e-22	7.22603e-25	3.70282e-32	7.58421e-32	1.0336e-09	1.49152e-22	1.29431e-31	7.09162e-33	8.20692e-35	5.27279e-12	5.25681e-26	7.18698e-19	9.01172e-19	1.27055e-23	8.14834e-20	6.35868e-13	1.59712e-17	3.02556e-25	4.46397e-19	2.74205e-16	1.55442e-38	5.32863e-31	2.39392e-29	2.61819e-19	2.93886e-24	1.34695e-28	2.99618e-20	5.61805e-24	3.81992e-11	8.24975e-25	8.14057e-12	5.31622e-15	1.73139e-21	2.68867e-20	1.30563e-22	8.6659e-38	4.06121e-15	2.66781e-29	3.36351e-21	5.2794e-34	7.61076e-25	3.26022e-25	6.41233e-20	1.14863e-22	1.46095e-22	8.73912e-36	4.13425e-38	7.60787e-22
DVL3	3.78676e-10	4.27615e-12	8.50741e-08	8.07666e-11	8.46081e-09	0.000289247	7.24271e-07	3.19179e-12	1.11783e-12	2.39307e-08	1.19041e-07	1.38817e-07	6.6684e-11	3.899e-07	1.91326e-05	3.48087e-07	3.18739e-05	3.79129e-10	9.81054e-14	4.05029e-06	0.00214691	2.94543e-10	9.56264e-09	2.58404e-08	2.06329e-07	2.91128e-10	3.26949e-09	0.00180852	1.77533e-07	0.00118928	0.000716017	9.49997e-09	5.29005e-06	0.000574991	0.000167559	1.92876e-05	1.2589e-09	0.00111694	1.95889e-08	2.50468e-05	3.49822e-10	2.00484e-10	6.26687e-13	1.49709e-10	5.19605e-07	1.94143e-07	4.7974e-07	2.77134e-10	1.35519e-06
EEF2	2.88249e-74	3.37034e-52	3.58359e-75	9.3426e-85	5.23278e-62	4.63179e-21	1.68839e-55	9.29273e-75	3.98841e-71	1.93869e-59	6.21717e-40	6.61509e-61	2.51114e-58	8.52805e-46	1.07495e-31	5.16587e-46	1.02791e-46	8.37195e-57	3.21997e-62	3.1144e-36	8.70796e-19	1.13355e-50	5.08136e-45	7.90032e-50	1.28321e-34	3.12409e-41	1.00622e-41	1.89278e-33	6.0642e-41	2.06787e-19	1.06926e-36	3.57036e-27	2.51634e-22	4.54663e-35	4.37715e-36	3.12232e-46	1.2994e-47	2.94362e-22	5.22561e-41	1.77598e-46	8.02024e-75	8.14506e-56	8.2098e-64	1.62343e-52	5.61e-43	2.32473e-35	3.35093e-67	1.34092e-73	1.64485e-35
EEF2K	1.019e-24	6.88739e-21	3.8904e-25	1.53554e-28	3.43346e-19	0.000718422	5.96222e-16	9.81152e-25	1.20247e-23	2.49262e-19	4.11995e-14	7.60537e-22	1.29026e-23	3.83446e-12	4.56299e-10	9.67812e-13	1.23132e-13	1.36903e-19	1.36633e-23	3.93155e-12	1.59707e-06	2.36936e-24	9.89708e-23	8.27045e-22	1.20351e-15	2.02926e-20	1.38508e-20	5.00967e-10	2.03119e-19	3.18534e-09	1.59554e-13	6.14054e-13	3.07839e-06	3.45582e-11	2.16916e-10	2.66365e-15	2.56965e-22	1.5758e-13	6.4486e-18	1.05154e-10	5.66305e-28	4.52529e-25	2.11828e-22	5.18586e-20	3.70145e-12	3.9697e-17	1.2969e-25	6.7842e-29	3.58e-14
EGFR	7.67212e-23	9.19068e-28	8.22361e-31	1.12549e-29	9.623e-22	2.33362e-15	1.77247e-17	2.10782e-21	9.57531e-22	1.40139e-26	1.29793e-18	2.68309e-29	1.34587e-26	3.24236e-17	5.13442e-26	3.40104e-18	6.26531e-21	3.91016e-23	4.55897e-29	1.10118e-32	3.64162e-26	1.84173e-31	5.27167e-34	2.57447e-34	3.89447e-32	7.05372e-32	2.28603e-33	1.33474e-28	1.80436e-33	5.76718e-28	9.39775e-31	1.92466e-25	1.83306e-19	2.15725e-28	3.77219e-28	5.65344e-29	7.46388e-33	2.37192e-30	2.55267e-33	1.89725e-19	3.12857e-30	2.05742e-30	4.05689e-22	6.48893e-24	7.34386e-20	1.44105e-33	1.86202e-31	1.24353e-29	2.8376e-23
EIF4E	2.45898e-27	2.99567e-20	8.97083e-28	5.36689e-29	4.3051e-23	1.21881e-13	1.43943e-18	3.32833e-30	6.32648e-29	1.68435e-23	7.74772e-09	7.0263e-17	6.0627e-16	2.87383e-20	2.82834e-20	1.30926e-17	2.92313e-17	4.1347e-15	2.14366e-23	1.75592e-16	1.82065e-16	5.70491e-25	8.22792e-20	6.42372e-23	1.03737e-19	6.30834e-18	8.67332e-22	5.39691e-16	3.77746e-22	2.75116e-08	3.31254e-19	1.13358e-12	8.29086e-17	3.63018e-14	7.84644e-20	3.20957e-20	1.15787e-29	2.29743e-14	8.07638e-24	4.50247e-16	1.66306e-23	1.09735e-22	4.66435e-20	2.32081e-15	4.1682e-22	2.00476e-19	4.65845e-26	1.22262e-30	8.42865e-18
EIF4EBP1	0.901364	0.0670402	0.531378	0.886516	0.615096	0.391901	0.816932	0.637744	0.583721	0.462135	0.733312	0.720288	0.673053	0.900789	0.87896	0.841346	0.560534	0.811433	0.506945	0.474078	0.304291	0.710653	0.643642	0.877685	0.862174	0.5209	0.954122	0.495632	0.873198	0.391528	0.997763	0.988783	0.298318	0.272185	0.948016	0.788305	0.634113	0.233745	0.817613	0.583976	0.612219	0.218144	0.748809	0.572048	0.335315	0.741954	0.64496	0.467805	0.274417
ERBB2	6.44397e-22	1.69817e-24	1.56673e-23	1.26045e-25	8.95942e-21	1.50379e-09	2.74518e-19	3.82289e-23	1.41995e-22	1.21148e-20	5.22917e-16	7.84432e-20	4.95758e-20	1.85363e-20	6.73527e-17	3.00383e-19	6.77672e-18	1.68515e-19	9.30478e-24	3.03418e-18	2.96043e-12	8.00851e-28	3.08202e-29	1.29774e-26	1.98155e-18	2.10092e-22	2.40048e-27	1.24323e-18	2.5906e-22	4.33891e-12	3.2649e-18	2.60127e-15	1.0675e-10	1.50435e-17	1.5509e-19	2.67727e-20	9.1846e-28	4.44652e-15	7.64663e-24	1.49992e-17	1.38292e-25	6.20498e-23	5.19133e-18	7.82993e-18	1.06616e-16	2.16395e-21	2.65281e-27	3.12384e-25	3.51662e-16
ERBB3	1.53852e-75	4.02246e-55	2.31914e-68	1.56987e-79	5.96122e-64	3.9736e-14	1.7521e-58	2.66944e-78	7.97634e-75	7.13618e-62	2.54766e-33	3.83688e-46	1.11601e-61	2.70504e-53	1.08453e-39	1.50651e-52	6.82661e-43	5.61594e-49	1.33134e-52	1.28158e-31	9.31578e-22	1.74864e-43	3.1488e-45	1.44095e-41	1.148e-24	3.62244e-45	1.5894e-41	4.16245e-24	1.79338e-32	3.1859e-16	9.49743e-30	8.12476e-24	6.36172e-14	1.20336e-27	1.85211e-30	1.05758e-31	8.8445e-36	1.89214e-21	1.52976e-35	5.55735e-48	1.18781e-59	6.75697e-43	1.9597e-56	2.91302e-46	8.13732e-49	4.05133e-29	1.27436e-59	3.11377e-75	4.40675e-45
ERCC1	5.55553e-87	8.42415e-55	3.49886e-80	4.69257e-88	8.70684e-81	5.9568e-21	1.64744e-73	2.13081e-89	7.98293e-87	1.79328e-79	3.67653e-38	2.35887e-48	5.10543e-68	1.90367e-74	6.78269e-64	4.04647e-72	5.73881e-55	4.8537e-55	1.41429e-57	3.57559e-41	4.05254e-41	2.31785e-55	1.16026e-50	5.99321e-48	3.40232e-35	4.94118e-49	7.31821e-50	5.6892e-41	2.11989e-41	1.59751e-23	2.31049e-55	2.6934e-24	4.00911e-23	2.24944e-53	1.38071e-45	9.69001e-53	1.88005e-47	2.37133e-33	3.21072e-48	3.58477e-66	9.06498e-60	2.34601e-43	1.13301e-70	3.34764e-52	6.11727e-71	2.06959e-39	1.06349e-64	2.98058e-82	1.71412e-65
ERRFI1	1.47645e-29	4.11162e-21	1.09895e-33	8.92505e-38	1.16061e-21	8.09505e-08	1.71862e-18	2.14196e-28	2.92338e-26	2.76803e-23	1.70126e-15	2.21904e-27	3.09411e-26	9.3174e-14	5.05873e-10	2.19319e-13	1.02981e-17	1.55796e-23	5.10976e-26	9.75761e-15	1.99886e-07	1.07653e-23	3.23024e-22	8.69147e-21	1.13609e-14	1.23214e-17	6.5337e-19	1.04726e-12	1.30994e-15	3.22001e-08	1.30989e-13	1.44323e-08	3.65888e-09	8.10349e-14	1.21913e-15	2.73376e-17	3.07911e-18	1.30254e-09	2.37566e-20	5.568e-14	2.48627e-35	2.7538e-26	2.65165e-27	5.7706e-19	4.98004e-17	7.42124e-15	8.06802e-32	5.80414e-33	1.15626e-15
ESR1	0.00323203	0.00559046	0.00566214	0.000467854	0.000302865	0.686152	0.00153501	0.00197628	0.00133522	0.000381513	0.281121	0.00952919	0.0557993	0.00207804	0.0858072	0.00074705	0.00687817	0.0213369	0.110689	0.00326965	0.00355219	0.00037816	8.51211e-05	6.66114e-05	0.000237708	3.20226e-05	6.63428e-05	0.00176677	5.72082e-05	0.00584502	2.32159e-05	0.000224033	0.244657	0.000276557	0.0611655	0.00383379	9.48492e-06	0.000550905	0.000322528	0.00189422	0.000731205	0.00574013	0.00284207	0.0194431	0.388385	9.40446e-05	0.000540276	0.000189606	0.194816
FN1	0.0560379	0.288693	0.0601006	0.0214842	0.0188092	0.553031	0.086495	0.0569573	0.0115006	0.000671716	0.349155	0.000198237	0.0570433	0.256273	0.270845	0.337721	0.569517	0.0529783	0.139814	0.00281837	0.0157868	0.00580288	0.0014468	0.0881403	0.153651	0.00875739	0.00160948	0.00137726	0.194848	0.0310217	0.00475092	0.220712	0.102407	0.000283192	0.0209279	0.00156044	0.0160867	0.124303	0.00434231	0.0294461	0.00118839	0.000140251	0.0043043	0.0761034	0.0826316	0.0575752	0.0168326	0.0543611	0.0310208
FOXO3	1.82999e-16	4.89707e-10	5.53817e-14	5.05792e-15	1.80445e-14	0.593411	1.63737e-11	1.78546e-16	2.54234e-15	2.48132e-13	0.00014366	3.41633e-05	4.82716e-13	4.47954e-11	4.46493e-12	1.18917e-12	8.43647e-09	4.7473e-11	7.7591e-10	0.000111565	6.95768e-05	3.44625e-06	2.17207e-06	0.00335494	0.0604208	3.73291e-06	0.000186185	0.00314607	0.0246012	0.00633526	2.52472e-06	0.611206	0.29587	7.50287e-06	1.89806e-07	1.66647e-05	0.00193213	1.00888e-05	4.95991e-06	5.88351e-09	1.75319e-07	2.48854e-05	5.51392e-08	1.73383e-08	4.34196e-14	0.0261431	1.11171e-07	5.67083e-14	2.20799e-14
GAB2	0.0228604	0.0680841	0.0188869	0.0028472	0.0888997	0.530191	0.0295963	0.0267348	0.0424905	0.0984341	8.36896e-05	0.000209963	0.000880851	0.279913	0.615633	0.299997	0.06669	7.6749e-05	6.22925e-05	0.946924	0.678015	0.114975	0.173838	0.158417	0.25506	0.0823369	0.262275	0.801918	0.294685	0.436591	0.795155	0.330692	0.86094	0.950767	0.718795	0.601173	0.779805	0.833668	0.332535	0.188393	1.45373e-06	0.000171631	0.00483843	0.00121881	0.357059	0.43053	0.000793972	0.00525128	0.571369
GATA3	5.63022e-08	6.46451e-08	1.88527e-08	2.00187e-10	4.14753e-06	0.0136382	1.63408e-05	6.06287e-08	5.41456e-07	2.09709e-05	4.22542e-06	1.30719e-09	5.03643e-06	0.00217336	0.260928	0.000565731	0.000189837	2.15339e-06	3.22881e-06	0.0011912	0.0141627	2.12962e-06	1.41036e-06	1.70351e-08	1.5e-06	2.90959e-06	1.48555e-06	4.09776e-05	3.36403e-08	0.000179503	3.83373e-05	9.18836e-06	0.00077841	0.00065103	0.00100183	0.000168683	2.53343e-09	1.35867e-05	2.50316e-06	0.000763828	1.49434e-12	4.36379e-10	5.38234e-07	5.89142e-06	0.031934	2.32542e-06	1.18075e-10	1.47138e-10	0.0714408
GSK3A	3.07747e-11	8.20049e-11	4.87642e-13	2.22076e-14	1.4639e-09	1.68303e-10	1.88519e-08	6.24147e-12	2.23703e-11	1.63315e-08	1.05547e-05	2.65345e-12	2.24633e-06	1.21875e-07	5.24077e-09	1.24046e-07	7.76287e-07	4.32616e-08	5.91764e-10	1.08947e-08	1.43774e-07	4.05805e-11	5.59616e-10	1.4256e-17	6.63116e-15	1.53641e-08	2.01373e-10	1.08679e-11	2.88969e-16	0.000253894	5.27824e-14	7.04722e-07	1.25979e-11	4.39298e-11	4.16302e-10	4.92506e-12	1.51964e-19	7.01318e-07	1.15887e-14	6.21055e-08	9.3472e-17	1.91327e-14	2.97843e-09	2.38474e-08	4.24926e-09	7.17e-13	7.3049e-14	1.43298e-12	6.72427e-06
GSK3B	6.7878e-14	3.29597e-15	5.30609e-18	3.77996e-20	1.83733e-13	2.53993e-11	2.32534e-09	4.60961e-15	1.95379e-15	2.62244e-14	4.61632e-06	8.99915e-19	1.3074e-07	3.1615e-10	1.37455e-14	1.44233e-08	1.05445e-07	1.06145e-08	6.87592e-16	1.13106e-14	1.77728e-14	1.2559e-21	1.18859e-19	1.24814e-28	6.70246e-23	6.49263e-17	1.06745e-20	1.09378e-18	1.0934e-25	1.02635e-08	1.67319e-22	2.41068e-11	2.72654e-15	4.5161e-19	8.0478e-16	1.23063e-19	4.15492e-32	2.74501e-13	7.60956e-26	2.40785e-10	2.08803e-24	3.64291e-23	5.37078e-10	3.504e-10	8.55584e-14	1.21143e-21	2.14711e-24	4.08868e-20	5.97035e-11
IGF1R	1.18923e-35	3.0589e-35	1.02697e-37	1.45435e-37	3.34607e-33	1.40037e-20	2.59163e-32	1.33542e-35	1.32503e-34	1.14684e-31	5.99904e-29	7.70483e-32	4.94033e-36	5.5985e-34	5.1436e-29	3.08547e-33	2.17364e-31	1.23189e-33	9.39118e-35	7.10738e-34	6.04188e-24	8.74153e-40	1.08974e-40	1.04062e-37	2.30476e-34	1.40001e-36	6.8922e-38	5.67249e-30	3.21243e-35	4.83487e-27	3.38708e-31	2.13754e-33	2.62839e-24	4.87345e-31	4.3347e-33	4.20204e-32	9.20051e-39	6.52489e-29	1.0215e-36	1.89286e-30	1.3763e-35	3.21577e-32	1.59371e-34	2.72126e-33	6.96376e-28	4.55782e-35	8.65345e-37	1.31352e-35	3.28261e-27
IGFBP2	2.07414e-13	1.00911e-10	2.69886e-13	1.18351e-16	9.17898e-12	0.881727	1.97908e-11	1.54347e-13	2.68705e-14	8.46696e-14	3.87411e-09	2.35657e-16	2.61157e-16	7.86217e-09	5.52821e-05	1.34687e-09	5.30135e-08	2.86709e-13	8.88839e-16	2.87876e-07	0.00885759	4.09715e-12	1.24999e-11	4.11857e-08	0.000168387	1.46666e-10	7.77073e-09	2.38189e-05	1.45499e-05	0.0024879	3.91845e-07	1.99152e-06	0.0231064	4.34473e-08	4.4269e-06	9.62985e-09	9.04961e-09	1.27267e-05	3.36545e-09	4.25531e-07	3.43278e-19	8.36821e-17	1.88965e-11	7.77477e-11	7.21385e-06	2.07478e-05	1.70054e-15	1.68379e-15	6.36077e-07
INPP4B	0.0265014	0.811273	0.0344686	0.147138	0.430333	0.362367	0.0178114	0.0263399	0.115753	0.837971	0.131864	0.803774	0.0258968	0.0230102	0.530224	0.178319	0.00214504	0.020288	0.0716825	0.303084	0.477705	0.178355	0.104477	0.0997747	0.102283	0.204537	0.12021	0.404616	0.0500286	0.180487	0.12441	0.0464893	0.440262	0.281686	0.94749	0.671786	0.00208227	0.0508092	0.159051	0.0355382	0.579813	0.6139	0.184285	0.310404	0.000786111	0.0269639	0.602591	0.473392	0.0241041
IRS1	1.13085e-45	5.97716e-32	1.12424e-44	1.45308e-51	3.64525e-37	1.12413e-10	3.85274e-36	5.22608e-47	1.05878e-44	4.95545e-37	1.10868e-30	4.40909e-36	4.72812e-43	1.34847e-29	1.09402e-15	8.50178e-29	1.60912e-30	1.16884e-38	1.33974e-43	2.05221e-20	1.40786e-09	1.34372e-34	1.03636e-32	8.9451e-31	1.84887e-20	1.44986e-27	2.47507e-28	1.8005e-14	5.90591e-25	3.46851e-13	2.59624e-15	3.43879e-17	4.85474e-09	1.04975e-13	2.46637e-18	9.3454e-22	7.80142e-25	4.97114e-14	2.71207e-24	7.04892e-27	4.77594e-46	1.75926e-36	3.64875e-40	1.60258e-31	4.44609e-23	1.92101e-22	2.39342e-43	1.88696e-50	6.66568e-23
KDR	5.82937e-33	6.7541e-22	8.17453e-28	6.35608e-35	2.43499e-32	1.01981e-11	1.56189e-26	3.38495e-34	2.28518e-32	8.52067e-33	4.74049e-13	4.37418e-28	3.44201e-21	3.35365e-22	2.74698e-22	2.48498e-23	2.95253e-21	5.93349e-25	3.14198e-29	8.9211e-18	3.86762e-22	2.03561e-29	8.45855e-28	1.04593e-26	4.03611e-22	1.41042e-26	1.7137e-29	1.30645e-18	2.78672e-23	4.6799e-15	6.19809e-26	6.7e-18	5.49999e-16	3.72632e-21	1.65896e-19	4.78981e-22	1.07372e-28	3.10689e-16	2.56601e-25	1.77755e-23	2.89644e-34	2.34599e-27	2.00408e-35	2.21781e-25	2.86908e-23	5.25156e-24	4.75242e-32	8.0814e-36	2.15271e-24
KIT	0.87439	0.315622	0.546362	0.939879	0.858014	0.925968	0.545094	0.991079	0.771817	0.795443	0.199301	0.723103	0.624052	0.061647	0.654464	0.435777	0.676721	0.832996	0.927802	0.301598	0.82298	0.547976	0.471293	0.962324	0.675958	0.134878	0.470336	0.911083	0.690612	0.172629	0.9908	0.207474	0.097684	0.552021	0.312992	0.638909	0.364581	0.10362	0.390469	0.34939	0.895941	0.804082	0.860914	0.376232	0.273864	0.48953	0.584043	0.930714	0.50611
KRAS	8.01348e-48	8.06373e-39	6.01797e-42	9.8297e-42	2.47461e-49	1.05313e-12	2.16068e-47	1.00237e-49	7.29934e-49	4.22306e-47	3.61619e-23	4.0115e-22	3.77328e-39	4.30953e-51	1.68087e-56	2.69483e-51	7.83015e-31	5.89885e-25	2.06725e-29	2.93253e-30	2.75157e-39	1.16808e-34	1.66218e-36	2.4831e-27	5.80223e-20	1.42934e-35	2.51668e-36	2.65733e-27	8.71757e-24	3.23103e-15	2.61002e-36	8.34931e-17	1.30892e-12	3.4042e-36	7.13434e-34	2.81613e-34	1.96992e-29	4.5301e-25	1.71709e-35	7.50173e-48	6.632e-24	2.01878e-22	1.44471e-31	3.08932e-30	1.52163e-52	1.79428e-24	4.01614e-32	3.34015e-42	6.68107e-52
MAP2K1	1.87052e-28	4.39218e-21	3.43649e-26	1.80882e-30	2.03134e-23	4.04716e-13	1.06537e-19	4.54886e-30	4.84925e-30	6.68545e-24	1.09559e-13	7.34682e-22	5.72422e-22	8.31842e-18	1.59487e-17	1.4774e-18	6.3638e-16	4.8469e-22	3.45452e-26	1.9902e-17	3.718e-13	2.14458e-28	1.1731e-22	2.26772e-23	1.55774e-21	9.63352e-21	2.19026e-22	2.4123e-18	3.42871e-23	1.49852e-10	3.11098e-20	4.33975e-18	4.70542e-15	4.67574e-18	1.11596e-17	3.12796e-22	5.2078e-30	4.4692e-12	2.56779e-22	2.98951e-18	3.92503e-25	1.08668e-20	4.43247e-31	6.59537e-23	2.14209e-18	7.21318e-21	1.98798e-20	5.292e-30	2.62571e-15
MAPK14	5.61092e-12	2.47602e-13	9.61781e-16	2.36333e-16	6.62938e-11	2.20794e-12	1.21378e-07	2.94054e-12	1.47799e-11	3.65986e-12	6.19302e-07	2.07116e-17	8.5765e-08	4.93621e-07	1.4031e-12	7.27916e-07	3.01801e-07	1.50425e-09	2.52169e-14	2.98083e-13	1.24076e-07	4.16169e-19	8.07794e-16	1.06226e-21	2.21302e-16	1.81468e-12	4.23671e-17	5.26263e-13	1.02182e-19	5.6076e-05	2.47466e-16	5.31592e-08	8.01886e-11	9.44075e-14	6.18294e-13	7.4725e-17	8.77351e-27	8.5807e-09	2.9337e-17	1.81044e-08	4.39865e-21	6.06624e-16	6.91141e-13	4.81732e-12	3.50635e-10	5.00806e-17	3.70812e-18	7.09403e-18	1.25409e-08
MAPK9	0.412845	0.150041	0.665776	0.637854	0.228171	0.0883234	0.248316	0.218372	0.245771	0.11551	0.46124	0.0817493	0.955081	0.109197	0.109607	0.122854	0.231605	0.744316	0.539048	0.00793875	0.0279494	0.0118141	0.0145958	0.0181227	0.0107543	0.00505628	0.00801118	0.0221229	0.00447128	0.0304958	0.0104532	0.00299694	0.00434867	0.030752	0.0199115	0.00395397	0.000430532	0.0116148	0.026581	0.138552	0.183765	0.0767761	0.287437	0.216908	0.20019	0.00268096	0.13022	0.0911834	0.0878239
MAPT	1.31778e-49	1.28352e-29	3.29226e-48	9.5155e-54	9.50022e-43	5.88693e-07	9.77526e-37	5.62543e-50	4.674e-48	2.24056e-40	2.04344e-18	5.23139e-24	5.92656e-42	1.04411e-38	7.19484e-33	1.9983e-38	1.93771e-25	3.68348e-31	7.26858e-34	5.04745e-27	9.08184e-22	1.68275e-40	6.70251e-37	6.38797e-30	1.28616e-23	2.20328e-31	3.60877e-34	1.46216e-21	1.04915e-25	1.67921e-17	7.62307e-31	1.6112e-15	1.44704e-07	7.23649e-28	3.0749e-26	3.637e-26	2.32225e-31	9.33379e-24	1.19121e-32	1.23506e-31	2.87885e-31	5.04511e-23	8.55922e-41	5.40356e-30	3.86399e-30	2.13254e-26	2.7316e-31	3.00392e-45	5.17735e-27
MET	1.72512e-39	3.61957e-30	1.26293e-30	4.19061e-36	2.90446e-45	8.56012e-19	1.82561e-37	8.55747e-44	7.856e-48	3.80032e-52	6.42549e-22	7.71496e-36	2.73143e-39	6.66868e-39	1.62352e-51	7.42014e-42	3.53121e-26	8.30425e-28	3.08749e-35	3.98466e-28	7.55645e-45	3.65361e-48	1.35432e-42	1.93762e-32	3.53242e-27	3.82684e-40	2.19316e-42	1.19399e-33	3.5133e-31	7.12248e-22	9.87144e-43	4.00232e-16	2.76422e-19	3.41531e-40	1.76522e-37	1.12294e-40	1.81276e-41	1.15978e-29	1.37288e-42	1.30231e-39	2.08409e-38	1.87154e-32	9.50521e-42	4.53431e-31	3.16238e-49	2.24642e-32	1.63204e-37	1.98431e-49	4.95904e-50
MRE11A	2.04294e-27	5.87215e-26	9.09285e-31	5.39089e-31	1.81923e-30	3.80824e-05	5.74907e-23	3.7547e-28	1.48282e-28	1.22879e-30	3.68906e-12	8.2439e-18	7.45487e-26	4.78362e-32	7.23077e-40	1.82009e-30	1.44242e-18	1.2002e-16	2.8846e-24	3.28073e-27	5.57078e-21	3.3743e-37	6.02382e-37	1.63776e-24	1.8882e-15	2.13581e-25	1.07711e-31	2.51554e-15	2.1394e-18	3.01534e-11	9.16493e-24	2.8866e-11	6.96809e-07	7.5754e-24	1.78193e-20	5.41352e-21	6.57234e-29	5.21874e-17	1.88257e-31	3.17652e-21	3.14225e-22	9.73151e-19	1.99989e-20	5.79546e-19	5.27293e-31	6.29745e-20	7.83063e-28	1.93828e-30	2.20744e-35
MSH2	4.84616e-13	4.86818e-10	2.79496e-13	2.99083e-16	2.40147e-12	0.000139991	1.30638e-09	1.38812e-13	5.50592e-13	3.63084e-12	2.24862e-09	5.98189e-16	4.22703e-12	2.56149e-09	1.1413e-11	1.9692e-09	8.03278e-12	5.82208e-11	1.41847e-13	1.57291e-05	4.9137e-09	3.28359e-13	1.15517e-13	1.0161e-15	1.41561e-11	5.82264e-11	7.45577e-14	2.97346e-09	4.05739e-13	1.68229e-08	1.9653e-09	5.28806e-06	0.000498225	9.06569e-08	2.17278e-08	4.70852e-09	1.811e-15	1.7426e-08	8.32352e-14	1.15079e-07	3.27589e-21	1.08307e-17	1.14595e-10	2.83329e-09	8.07466e-10	1.10224e-11	6.6432e-17	9.80403e-19	6.33587e-09
MSH6	1.7837e-06	1.22018e-06	1.98903e-06	8.2814e-10	4.45267e-05	1.35295e-05	6.78619e-05	3.39477e-07	2.45265e-07	6.60117e-06	5.9209e-09	5.75362e-14	1.67402e-07	0.00142705	0.00630339	0.00348542	1.91569e-07	3.10312e-13	9.71882e-15	9.89955e-06	0.0113437	9.25412e-09	3.26723e-07	1.47114e-07	9.0905e-07	7.32164e-07	2.772e-07	0.000247553	4.59073e-07	9.5836e-05	0.0025951	2.54684e-09	1.93473e-05	0.0381181	0.000113411	3.44619e-05	2.04745e-07	0.00104678	1.77839e-07	0.00293942	5.90569e-21	1.01569e-17	5.7615e-10	3.41049e-08	0.000511953	3.27617e-06	3.54334e-13	1.97478e-12	0.00112225
MYC	2.55592e-35	1.18479e-21	1.31633e-31	4.88142e-37	1.94669e-30	9.73204e-06	6.89855e-29	8.26678e-38	9.80898e-37	6.85739e-32	4.78703e-19	2.03086e-20	1.74473e-30	9.77947e-26	8.03437e-20	6.89088e-26	5.79289e-14	1.08791e-24	2.66986e-25	3.75756e-13	3.55393e-12	2.41111e-25	3.45824e-24	2.81968e-14	1.15779e-08	2.4365e-17	3.16808e-18	1.48252e-09	3.60847e-10	6.56363e-07	1.50492e-13	6.7012e-07	2.43142e-05	1.70209e-15	2.54623e-13	1.24791e-16	1.67914e-15	1.21258e-06	9.89834e-19	1.90435e-22	9.28772e-27	3.82991e-24	5.24682e-30	1.49466e-22	2.85768e-25	3.76529e-10	4.48377e-26	2.01464e-32	5.39893e-26
NCOA3	1.53309e-15	1.4522e-08	1.73238e-14	2.74452e-16	5.09874e-13	0.000239817	5.47953e-12	2.9179e-16	1.64897e-16	9.53585e-14	2.90161e-08	9.9997e-13	7.70899e-11	4.92568e-10	9.58909e-10	1.1499e-09	8.97029e-10	5.25189e-10	1.04836e-09	3.94376e-05	4.68835e-10	9.42566e-07	4.90831e-07	2.41191e-09	3.29265e-09	1.86455e-09	5.01511e-09	1.5759e-08	1.15576e-10	3.07683e-05	1.79217e-12	9.82568e-09	0.000775828	1.61261e-09	1.23323e-06	1.26772e-10	2.22972e-10	2.84322e-07	1.86475e-10	5.00981e-10	1.36848e-15	2.82342e-11	1.81237e-12	5.44763e-09	6.79988e-12	2.97119e-09	3.91285e-13	5.08644e-14	8.93335e-10
NF2	9.34745e-06	2.94013e-06	1.12034e-05	2.96062e-07	9.81274e-05	3.85839e-06	0.00125321	8.52212e-06	2.45958e-05	7.35593e-05	5.00028e-05	1.03748e-11	0.00329995	0.0391147	0.0562368	0.0184156	0.000228652	1.73957e-06	4.03952e-07	0.000158402	2.33784e-05	9.27391e-09	1.20812e-08	4.18753e-15	5.5208e-15	2.75219e-06	4.53985e-10	9.05448e-09	4.84391e-16	8.73997e-07	7.14788e-08	3.24935e-07	2.46979e-07	1.49736e-06	1.11184e-05	7.86813e-09	6.16671e-13	2.05221e-07	2.57941e-08	0.00132558	1.3435e-14	4.86135e-12	1.18984e-06	2.68597e-06	0.00488272	3.36846e-12	2.19353e-09	1.72817e-07	0.0182858
NOTCH1	4.69615e-08	2.94653e-06	6.69821e-08	2.18475e-08	1.09771e-06	0.0455372	1.45163e-06	4.27345e-08	1.19309e-06	8.41467e-06	0.000131235	4.50903e-06	4.64063e-06	0.00015256	0.000104357	0.000252452	5.05484e-05	6.22834e-07	4.61149e-08	2.55807e-05	0.0498487	1.04263e-06	8.06154e-07	1.13381e-05	0.00147372	6.10048e-05	1.43982e-05	0.06351	0.000908882	0.0295111	0.0177215	0.000831094	0.11499	0.00279771	0.00308978	0.00502601	0.000271554	0.0528041	1.75843e-05	1.60337e-05	6.94895e-08	0.000142886	9.33618e-06	1.80536e-05	3.60215e-05	0.00169127	2.617e-07	2.31897e-07	4.54747e-06
NOTCH3	2.67516e-43	1.25739e-28	2.55221e-34	1.03255e-37	1.25508e-46	2.73971e-10	3.75228e-42	3.42182e-47	2.09773e-44	9.14593e-45	2.56442e-17	6.01196e-20	1.36886e-27	1.11412e-47	3.09681e-45	1.11302e-49	2.86063e-29	1.86115e-23	3.67954e-26	7.47832e-25	2.94697e-26	7.99366e-31	7.79136e-31	2.4744e-18	2.87755e-10	1.39093e-35	3.50227e-27	1.11119e-18	7.70783e-15	1.51499e-08	7.94749e-26	2.65352e-14	2.74447e-12	2.79791e-30	6.79291e-28	2.08879e-29	7.62293e-26	5.64363e-16	1.44446e-26	3.1272e-44	1.23259e-26	9.31537e-18	6.16021e-33	4.76552e-28	4.77932e-47	1.04845e-16	3.62322e-33	1.09047e-41	2.22055e-48
PARK7	0.897077	0.730476	0.616265	0.761131	0.679901	0.012224	0.981549	0.989113	0.879854	0.644058	0.00926891	0.133597	0.0567187	0.274672	0.00129956	0.270691	0.207264	0.008757	0.0518855	0.760942	1.66708e-07	0.313811	0.0511406	0.995752	0.312637	0.350656	0.833584	0.00164134	0.241023	0.82597	0.000370636	0.75993	0.0032486	0.00759399	0.0404016	0.00494098	0.0127434	0.041244	0.231239	0.228887	0.124077	0.628599	0.375747	0.115895	0.0693463	0.220902	0.630594	0.652025	0.220617
PCNA	7.26035e-34	4.01668e-26	3.32542e-30	8.45164e-34	3.59244e-31	3.39614e-12	8.16807e-29	2.68503e-35	1.45563e-34	1.19439e-30	2.19962e-22	1.91836e-21	7.73309e-30	3.11874e-29	7.33967e-31	4.27487e-30	3.43731e-25	3.72183e-22	3.16966e-21	4.24267e-13	4.68092e-16	2.87366e-15	3.12501e-12	1.20321e-17	3.14355e-10	1.68983e-19	8.28322e-16	3.96727e-16	3.43439e-14	2.67466e-05	8.54291e-20	9.65469e-10	6.20997e-10	8.68738e-18	1.99182e-21	1.5585e-23	1.97305e-17	2.9929e-11	1.42221e-16	2.87653e-25	1.66118e-24	2.3787e-18	6.22313e-27	3.64381e-25	8.72895e-33	1.52462e-11	2.5239e-26	6.44001e-32	1.74909e-27
PECAM1	2.67929e-08	0.00114536	9.19574e-07	8.58033e-08	5.13685e-08	0.541559	2.34964e-08	5.47399e-08	1.89482e-07	4.03464e-07	0.00784836	0.000239135	7.68013e-05	7.39161e-08	1.93965e-08	1.3301e-08	7.51194e-06	2.12699e-05	9.80331e-06	5.76718e-06	2.39538e-05	0.000145647	4.95442e-05	0.000146123	0.00581623	0.000262599	0.000125833	0.00880308	0.00140282	0.0221593	0.000408591	0.0555757	0.455447	0.000918447	0.000449229	0.00139057	0.00114826	0.000391226	6.07095e-05	3.84609e-07	0.000154019	0.0035129	1.83093e-06	0.000236906	2.27353e-06	0.00219761	9.21017e-05	1.68171e-06	2.60257e-07
PGR	8.99594e-37	2.25028e-28	2.58744e-39	7.25633e-42	9.36014e-31	7.7885e-07	4.17077e-30	4.46289e-36	1.28652e-33	6.02235e-30	2.42534e-20	8.55393e-30	1.74831e-31	9.33324e-27	2.57432e-19	5.95283e-25	2.09667e-25	2.50572e-29	2.34223e-33	9.17234e-24	9.93559e-13	1.05386e-31	7.02339e-31	4.23775e-29	4.78827e-20	4.27295e-25	5.86633e-28	9.97028e-17	2.05758e-23	2.29143e-12	2.21052e-20	4.24685e-19	3.19525e-07	1.95447e-20	1.44523e-15	6.11955e-22	1.6996e-26	2.6129e-17	4.41407e-26	9.76645e-24	9.63186e-36	1.8044e-27	1.20527e-32	1.59721e-25	1.34064e-19	4.22991e-22	1.38605e-36	7.69417e-36	3.38983e-18
PIK3CA	4.61093e-09	7.7535e-09	1.34566e-09	7.15147e-11	4.9605e-09	4.84785e-07	1.30025e-07	1.18895e-09	3.9132e-10	2.73836e-10	1.68781e-06	6.49855e-10	4.79872e-09	6.09627e-07	1.32036e-08	3.71604e-07	9.12501e-10	2.02596e-10	4.07349e-12	1.33555e-10	1.2346e-07	5.75002e-12	2.79189e-10	2.62267e-12	1.45625e-09	4.83056e-08	1.38057e-09	2.8955e-09	2.11422e-11	4.31999e-06	4.48681e-09	1.98061e-06	1.40994e-09	1.15357e-07	1.3719e-11	4.44139e-09	1.48835e-13	3.22795e-08	4.12043e-11	2.5455e-06	9.54188e-13	1.1165e-12	1.95444e-09	4.68433e-09	2.76215e-08	6.34547e-10	2.67225e-12	4.52992e-11	4.35696e-08
PIK3R1	1.50059e-13	6.23075e-09	1.68001e-16	1.21875e-18	1.60664e-09	3.17344e-07	3.13747e-10	3.35719e-12	6.42592e-10	1.43915e-08	2.78692e-07	1.69661e-19	1.84374e-07	0.000617816	2.04101e-06	0.00139344	1.07993e-09	3.81434e-11	5.67193e-15	4.60346e-08	1.20073e-05	2.15107e-12	1.08115e-10	3.82132e-16	2.31381e-10	2.79621e-09	1.08561e-10	1.0133e-08	8.19721e-14	0.00427754	7.65751e-10	1.56413e-06	2.41532e-05	2.9906e-09	5.70907e-07	9.76174e-10	5.21015e-17	5.9929e-06	1.42254e-09	1.76643e-09	2.43738e-21	2.61777e-13	6.98089e-12	6.59833e-09	3.85569e-05	2.65223e-11	2.12077e-17	6.67294e-16	0.000200636
PRKCA	0.763569	0.504301	0.665148	0.21432	0.638732	0.226883	0.97466	0.675556	0.480804	0.614416	0.0562775	0.502005	0.20026	0.383575	0.35955	0.751146	0.732906	0.420999	0.583723	0.898898	0.242983	0.720205	0.629558	0.682957	0.877287	0.437591	0.832165	0.78691	0.964	0.793467	0.614866	0.643411	0.552565	0.654223	0.881756	0.851264	0.881502	0.861237	0.713414	0.235605	0.324899	0.301501	0.787532	0.538279	0.218469	0.893013	0.366581	0.643615	0.492976
PRKAA1	1.437e-78	5.76355e-65	1.17339e-70	8.36478e-83	4.68578e-74	2.99887e-31	1.31765e-63	8.91189e-82	1.25895e-81	5.4247e-77	1.42786e-44	2.4893e-64	9.50105e-68	1.14125e-58	6.59013e-70	2.37168e-62	1.21011e-54	4.68813e-54	2.02768e-63	2.67733e-50	2.6161e-62	4.2407e-74	4.55126e-68	2.10152e-65	1.5559e-56	1.32397e-66	3.27741e-70	2.10211e-56	9.91316e-64	1.39481e-38	8.91295e-69	4.21381e-43	2.67927e-40	3.19216e-61	1.40721e-59	3.81349e-68	2.05274e-75	6.43238e-51	4.12224e-70	3.44752e-59	1.35272e-71	2.31904e-65	1.78851e-71	6.39214e-62	8.19992e-68	3.94669e-62	6.57332e-70	8.82876e-84	4.53838e-67
PTCH1	1.45857e-41	4.24452e-26	5.72652e-31	1.1004e-38	3.95125e-42	7.75593e-07	3.40454e-34	5.16091e-46	2.59956e-46	3.87209e-44	1.4026e-16	7.3451e-24	1.05149e-35	1.84105e-35	2.15632e-37	8.51558e-38	8.71649e-22	5.82107e-24	4.35166e-30	7.01614e-19	6.73722e-22	9.4424e-33	1.271e-29	3.95747e-17	4.15481e-10	4.7651e-31	1.45181e-25	8.98681e-16	4.09053e-13	5.42669e-09	2.47714e-23	1.12682e-11	1.3018e-09	1.88988e-23	3.52058e-24	1.14151e-24	3.92582e-24	7.65227e-13	1.98015e-24	2.81833e-30	1.50605e-27	3.72755e-23	1.29836e-35	1.64939e-31	7.4926e-36	3.23953e-14	1.61394e-28	5.51086e-46	1.93496e-37
PTEN	1.06851e-19	6.00698e-15	5.16445e-16	5.20642e-21	1.0043e-14	3.87974e-06	2.20749e-14	1.11939e-20	2.07745e-20	6.34008e-14	2.65119e-13	2.83084e-15	5.10307e-18	1.15803e-09	0.00102562	3.40382e-10	7.02473e-09	2.97072e-20	5.36465e-19	4.30064e-06	0.00205467	1.16852e-10	1.17644e-10	5.70701e-09	1.2511e-06	4.02139e-12	1.33797e-08	0.000680594	2.07932e-07	0.000254346	0.00297033	3.25032e-09	8.41914e-06	0.012307	5.18847e-06	1.29103e-06	1.99465e-08	0.000110539	1.66048e-07	2.29708e-10	8.29706e-21	2.31497e-17	5.10025e-21	1.84722e-17	4.33592e-08	1.4015e-06	2.27298e-13	1.24618e-22	9.92002e-07
PTGS2	5.80223e-18	2.56904e-12	6.34886e-13	4.85605e-14	1.5646e-18	1.24727e-05	2.10582e-17	1.71344e-19	1.73712e-20	1.39944e-19	1.03789e-12	8.27254e-15	7.08734e-17	1.68433e-18	3.16141e-19	2.64741e-18	2.39233e-12	1.55894e-14	7.77815e-16	1.08934e-14	4.13045e-13	6.3884e-17	1.65245e-16	1.50278e-10	2.99749e-08	9.55193e-16	6.46945e-15	8.8878e-09	3.93612e-09	2.19591e-07	7.49674e-12	1.51918e-09	4.57065e-06	5.88722e-13	7.15845e-12	2.18694e-12	6.56455e-13	1.92322e-08	1.03754e-13	9.23503e-17	1.59655e-14	4.94399e-14	1.39586e-17	6.78731e-15	4.52366e-20	2.21461e-10	5.7445e-13	3.04706e-17	2.9867e-20
PTK2	7.77411e-50	7.27713e-33	1.56905e-40	2.04218e-40	3.48725e-48	1.57015e-11	4.66732e-49	1.79889e-52	2.05186e-49	6.61265e-45	8.06069e-22	7.79363e-19	8.64722e-34	1.03159e-47	5.03632e-41	7.18099e-47	2.75686e-23	1.43561e-26	1.20825e-24	9.76125e-18	1.77368e-22	1.2725e-17	1.75317e-19	2.73027e-12	6.65148e-08	5.11793e-28	6.48647e-19	4.41326e-16	1.68949e-09	9.19739e-07	8.36163e-22	7.3577e-10	1.16159e-07	7.20625e-25	5.66225e-22	1.05879e-27	1.14243e-13	1.34785e-11	2.58434e-17	3.98595e-47	9.81374e-19	2.05289e-14	1.27667e-31	5.45301e-26	9.96393e-50	1.47381e-10	3.19025e-22	1.91003e-39	2.12597e-47
PXN	0.00104917	6.257e-05	0.00019914	5.44676e-06	0.00665514	0.000901276	0.00505023	0.000644488	0.000824322	0.000762407	1.40717e-05	6.30378e-08	0.00105202	0.23106	0.982356	0.485006	0.00183457	1.29522e-06	3.36393e-09	0.000156706	0.0289366	2.65486e-08	1.06537e-07	1.45266e-08	1.23561e-07	1.60846e-07	2.3989e-08	0.000220248	2.46661e-08	0.000116116	0.00194347	3.43472e-09	2.00124e-06	0.00519593	0.00124317	0.000391415	1.71925e-08	0.00279377	4.09052e-06	0.0133175	8.74745e-10	2.53384e-10	1.89151e-05	8.23102e-06	0.206215	1.14892e-07	1.28216e-07	1.68008e-06	0.207601
RAB25	5.05385e-136	1.04308e-99	4.57925e-125	2.28983e-132	5.05923e-128	1.27528e-43	4.38442e-119	1.55195e-140	5.02769e-139	1.54403e-125	5.93819e-68	1.78703e-84	4.64007e-111	8.40557e-120	3.2242e-115	3.37106e-118	1.42851e-91	3.08125e-96	1.40665e-104	2.10463e-76	1.26922e-79	7.55131e-90	2.23649e-82	6.89928e-83	1.11601e-63	2.64731e-91	6.35319e-87	3.57019e-71	4.05821e-72	6.61418e-45	6.82423e-87	4.46203e-51	1.22027e-45	3.28458e-84	1.32013e-83	1.54645e-89	1.76736e-81	4.50631e-62	7.11659e-86	7.63041e-110	2.29243e-97	3.17229e-80	1.18674e-111	3.63575e-91	2.11557e-119	2.1666e-68	1.62007e-102	1.49306e-128	3.81033e-114
RAD50	3.53073e-21	3.04484e-14	6.38986e-17	2.15991e-19	8.37967e-20	2.85326e-06	2.544e-16	3.29083e-22	3.58312e-20	4.43021e-19	6.98347e-08	3.49845e-11	1.02167e-14	7.23852e-16	1.82647e-17	1.4583e-17	3.82687e-07	3.08326e-09	7.52461e-11	1.08648e-05	5.33923e-10	2.11284e-08	4.43885e-08	4.76073e-09	2.21508e-05	2.61754e-08	3.95644e-08	3.2616e-07	2.52363e-07	0.00288872	5.43066e-09	0.0431412	3.08134e-05	1.4317e-10	2.96813e-07	2.77525e-11	1.04293e-08	1.38173e-05	1.42989e-05	2.33681e-16	2.32914e-10	1.7972e-05	2.73815e-15	1.34965e-10	5.07242e-19	2.60082e-07	2.23993e-11	1.27644e-17	1.11722e-16
RAD51	5.19212e-39	4.86154e-23	1.05399e-31	2.25799e-29	8.18868e-37	1.65684e-05	5.92519e-34	1.92606e-39	2.24973e-37	9.52565e-35	2.25351e-15	1.38668e-08	2.94502e-26	1.71859e-36	5.59447e-33	9.47264e-37	1.2118e-16	1.53257e-14	3.81866e-12	1.30006e-12	1.83544e-16	5.4345e-13	1.25691e-13	6.43101e-08	0.000135994	5.57764e-17	8.86595e-14	1.21908e-13	2.72272e-06	2.56389e-05	3.16744e-20	8.98467e-07	1.00729e-05	9.20246e-22	1.26494e-19	3.864e-21	6.04732e-10	1.68309e-09	2.55833e-14	1.96651e-33	9.16976e-08	3.96113e-07	6.4692e-22	4.74514e-19	2.40423e-40	5.73706e-07	2.90413e-14	5.45547e-29	4.25959e-36
RAF1	4.3055e-39	4.60926e-31	1.05937e-35	3.18167e-43	1.91026e-34	2.69605e-14	1.19286e-31	1.2369e-40	6.59446e-40	3.66283e-34	2.12764e-22	3.53205e-43	2.1424e-31	2.45534e-24	1.75328e-21	2.77298e-24	8.19393e-27	2.05459e-38	5.76373e-45	2.78409e-26	6.36741e-16	4.22034e-38	3.28268e-35	1.16317e-36	4.54678e-28	1.36014e-35	1.19631e-32	1.86106e-18	1.64856e-31	3.35818e-15	3.25499e-22	1.10186e-24	7.80485e-17	7.24449e-18	8.59244e-26	1.7869e-24	9.01883e-38	9.58759e-19	1.3735e-32	8.4683e-27	2.27591e-50	4.97132e-42	2.58348e-34	1.47099e-31	2.39234e-23	3.27549e-29	3.6561e-40	6.01212e-45	2.74973e-22
RB1	2.01937e-47	1.03664e-26	2.36716e-40	4.39306e-44	8.99752e-48	3.27387e-09	2.84583e-44	4.15894e-50	5.33517e-51	1.27536e-48	2.02527e-17	1.85889e-19	2.02964e-38	8.50227e-52	2.21422e-44	5.86206e-52	9.48086e-26	1.53742e-26	9.80687e-27	1.97813e-20	2.25041e-28	2.82261e-26	3.15335e-26	6.35642e-17	3.07718e-12	2.61514e-28	1.62501e-27	6.18018e-23	5.40578e-14	6.41403e-13	2.03968e-29	8.21546e-09	1.66072e-10	7.44899e-31	2.55916e-26	3.12894e-32	5.58183e-16	8.60889e-16	7.93068e-25	8.14249e-43	5.43096e-25	8.76422e-21	1.60535e-36	1.07443e-24	7.26511e-52	5.75624e-17	4.77559e-29	1.13955e-42	4.01514e-49
RPS6KB1	0.135141	0.711693	0.704689	0.583328	0.0127833	0.813159	0.0152233	0.0760538	0.0516406	0.00483798	0.743508	0.100764	0.512078	0.0029877	2.93343e-05	0.00258637	0.339682	0.383066	0.242682	0.321075	0.0142285	0.903012	0.876178	0.496528	0.182038	0.711253	0.635873	0.342246	0.359163	0.534109	0.117732	0.371457	0.825246	0.0190215	0.206941	0.157117	0.724407	0.768598	0.861048	0.00588589	0.00259151	0.0012138	0.326217	0.945403	0.000726822	0.569778	0.601519	0.623966	4.61067e-05
SMAD1	1.60035e-10	1.50325e-10	6.55754e-11	1.00057e-11	5.0062e-09	0.010181	3.78948e-09	1.5556e-10	4.43261e-10	1.1095e-09	9.78652e-11	6.5462e-12	6.83916e-12	3.4965e-07	0.0001135	2.97638e-07	2.55065e-10	7.98899e-13	2.97779e-13	1.34546e-08	0.00100192	4.95347e-12	1.31339e-12	3.64333e-10	2.81256e-08	9.3068e-09	2.65218e-10	4.69119e-05	4.84297e-09	2.57538e-08	5.25787e-05	1.03583e-07	6.49402e-05	9.94222e-05	6.87797e-07	6.77889e-06	8.30523e-09	9.63635e-08	2.35312e-10	1.69033e-06	7.4618e-14	1.07969e-14	7.99083e-11	7.03623e-10	1.74736e-07	2.21017e-08	3.44523e-12	1.64469e-12	1.15147e-07
SMAD3	9.94487e-05	0.000246167	4.46061e-05	2.66353e-05	0.0003828	0.00223507	0.000608937	0.000112264	0.000165046	0.00148094	0.000672236	4.37811e-05	0.00204298	0.00153988	0.0246404	0.00109559	0.000136855	0.000129734	0.000313182	0.00395015	0.00681421	0.000716938	0.000360283	2.18447e-06	2.22702e-06	9.18086e-05	0.000487312	0.000765523	1.13478e-07	0.016141	8.54471e-05	0.00142374	0.000124512	0.000270892	0.000851491	7.71486e-05	9.40472e-07	0.000133543	0.00136911	0.00349126	4.06762e-06	3.06389e-05	7.45558e-05	9.21912e-05	0.00669997	8.71107e-06	2.6387e-05	0.000120465	0.0182687
SMAD4	1.14972e-37	1.31743e-20	2.40373e-33	1.23413e-41	2.47934e-34	3.73797e-09	1.91049e-27	1.02633e-40	5.71305e-40	2.68263e-34	1.42305e-12	8.79923e-20	1.27632e-28	1.00393e-27	3.41097e-27	5.06307e-29	1.77094e-21	2.69487e-19	6.61188e-23	3.60579e-17	2.38893e-20	2.11158e-28	1.17629e-26	8.06875e-26	8.11654e-19	9.30059e-18	3.83249e-25	1.76349e-16	5.43128e-22	3.90728e-15	7.66852e-22	1.97397e-05	4.31525e-09	4.11561e-18	4.66519e-19	1.51158e-24	5.0218e-24	2.12991e-18	2.02193e-26	8.56722e-24	1.41491e-26	5.87325e-22	1.08116e-26	7.81874e-18	6.35857e-30	2.55984e-20	2.62332e-30	6.69721e-38	1.91568e-27
SNAI1	5.625e-79	2.67072e-54	1.65948e-67	4.96744e-74	6.32206e-85	8.87723e-26	5.28877e-78	7.76783e-84	6.66875e-85	3.67176e-87	6.72993e-40	1.3474e-60	1.06095e-65	4.16301e-78	2.0762e-83	1.81318e-78	1.50637e-61	1.53739e-60	3.03747e-68	3.38808e-57	3.66713e-61	9.48007e-77	9.23157e-74	2.52157e-58	1.76772e-46	2.63898e-69	5.05363e-73	2.44994e-47	2.99045e-52	1.7881e-38	4.70048e-62	4.79741e-35	2.4108e-31	8.30423e-60	4.87609e-60	2.6254e-59	3.99314e-66	2.20736e-50	1.39379e-70	2.60144e-75	4.23366e-66	3.5849e-58	3.97637e-76	4.13338e-59	2.76106e-80	8.88625e-55	1.42016e-70	1.64214e-85	6.27951e-83
SRC	3.3569e-14	8.27311e-13	3.85277e-18	4.0567e-19	1.23918e-15	3.16498e-05	3.79136e-11	1.12731e-14	6.87129e-15	4.65491e-16	0.00284673	9.11569e-16	4.61078e-09	7.78439e-12	6.32118e-19	2.1112e-11	2.1182e-09	3.74025e-07	6.47486e-12	3.73709e-12	8.0387e-16	8.229e-18	2.49783e-19	5.11594e-19	1.52122e-15	3.19493e-16	4.99631e-20	3.84948e-11	2.69694e-17	2.38876e-10	4.27595e-17	2.07364e-09	3.40843e-05	2.33104e-12	3.21369e-12	7.0537e-13	7.4805e-22	1.24851e-14	5.76731e-22	6.59105e-11	2.72699e-18	3.29241e-17	3.00962e-11	5.78016e-10	9.36039e-15	8.52854e-17	7.43068e-20	7.98015e-16	6.79604e-16
STAT5A	0.00077181	0.000143578	0.000176435	4.47939e-05	0.0306693	0.00765203	0.0146202	0.00103459	0.00442094	0.0144364	1.79225e-06	1.50739e-07	0.00137173	0.742431	0.428423	0.917061	0.00106276	1.44346e-06	6.23933e-08	0.000855924	0.79998	2.86064e-06	4.30903e-06	1.17931e-05	0.000200503	6.45104e-05	3.16873e-05	0.026871	3.80837e-05	0.00672189	0.176668	1.55044e-07	0.00068223	0.246484	0.00626964	0.0137843	1.30538e-06	0.0295303	0.000226208	0.0932716	3.82034e-08	1.74887e-07	4.08609e-05	1.38577e-05	0.79123	0.000249681	1.2053e-06	6.3014e-06	0.477811
STMN1	4.36507e-50	1.90542e-33	1.7329e-41	1.15806e-39	1.33652e-52	1.16613e-06	1.28989e-46	1.06161e-54	2.24653e-55	1.73659e-52	6.22551e-17	1.34827e-14	2.9857e-42	7.43178e-58	2.85696e-61	6.23927e-57	1.52406e-24	9.54149e-22	2.72595e-22	9.38227e-28	1.39013e-26	7.46015e-33	8.55502e-32	7.72076e-20	3.36833e-12	5.45035e-30	1.37715e-29	2.42902e-18	4.75821e-15	6.6625e-11	2.65198e-28	6.26209e-11	3.41583e-06	2.29101e-28	1.72554e-28	9.92533e-29	2.38993e-24	2.97553e-18	2.33136e-30	1.33898e-43	2.02775e-14	1.44355e-14	8.66986e-32	2.37917e-26	2.11372e-57	2.5428e-17	5.42714e-25	8.69222e-43	8.45895e-58
SYK	1.55832e-17	4.00552e-15	6.05125e-16	4.25916e-25	2.40926e-13	4.69227e-05	6.71852e-13	7.20405e-18	2.92745e-17	4.40591e-15	5.76941e-17	8.66778e-30	1.11155e-18	4.85071e-07	5.95172e-05	7.35983e-07	7.61534e-13	4.38045e-24	2.56736e-24	1.3991e-06	0.00111588	1.23063e-11	1.223e-09	2.7295e-11	3.96958e-07	7.22377e-11	1.10932e-08	0.000143767	4.0135e-08	0.000452052	0.000437053	6.59509e-08	0.000711265	0.000704631	1.67631e-05	6.34072e-07	4.56414e-09	0.000670455	2.7537e-09	5.47093e-09	1.68001e-39	1.13456e-26	1.36468e-21	2.68852e-18	1.94983e-08	4.5555e-06	1.48851e-23	2.47333e-22	1.13043e-08
TP53	2.23582e-72	1.23706e-45	1.41821e-67	1.92004e-74	7.55516e-62	4.54894e-17	7.35047e-55	1.97401e-73	1.30881e-71	4.63517e-59	4.84517e-29	1.92541e-41	4.63092e-57	2.84026e-50	1.67189e-47	2.68804e-52	6.37304e-43	4.35479e-53	1.0716e-53	1.39695e-32	1.05343e-25	3.06477e-41	3.67317e-39	7.38574e-37	4.79747e-26	2.33284e-36	6.5995e-36	6.82057e-23	2.38308e-29	1.02936e-15	1.0483e-30	3.52905e-18	6.74733e-16	3.98845e-28	2.39734e-33	1.65903e-34	1.49675e-35	1.14612e-21	5.07413e-38	1.8509e-45	1.57447e-51	5.09557e-39	1.4264e-59	1.66218e-43	4.8326e-51	3.60087e-27	5.87717e-45	5.21812e-62	3.81723e-45
TP53BP1	2.91255e-07	1.99949e-07	1.62148e-08	2.70144e-11	2.5232e-05	0.000241028	0.00078813	6.99084e-08	8.51251e-07	9.92242e-07	4.57775e-06	6.29039e-12	0.00076416	0.0216741	0.26757	0.0561095	0.00382558	1.43918e-05	5.22831e-09	0.000362964	5.18209e-06	5.28177e-12	3.96957e-11	5.30563e-12	4.07834e-10	1.37503e-09	5.33864e-11	1.27029e-09	1.04687e-11	9.32967e-06	1.66047e-08	5.35751e-07	2.38703e-09	5.74572e-09	1.85964e-06	8.15963e-11	3.29807e-17	5.05255e-05	6.46549e-11	0.000541806	2.95222e-16	4.62961e-14	5.7707e-06	1.99333e-06	0.00637857	1.7689e-09	1.7492e-14	2.67495e-12	0.0449692
TSC2	0.000583583	1.27837e-05	3.25342e-05	8.11884e-06	0.0053769	0.00774295	0.00215058	0.000521793	0.00151473	0.0077091	0.011638	1.04091e-06	0.00278009	0.00726134	0.11643	0.0181632	0.017699	1.3852e-06	2.00085e-08	4.28048e-06	0.00852454	2.26466e-09	2.27563e-09	7.45987e-10	4.85403e-09	1.75217e-07	1.95695e-08	7.22022e-06	1.76835e-09	4.53644e-05	1.43044e-05	8.2857e-08	1.01511e-05	4.21117e-05	1.99369e-05	9.2573e-06	2.6681e-11	7.27173e-05	1.40478e-08	0.00180305	2.4213e-08	6.70405e-09	0.000442331	8.42374e-05	0.236469	7.23014e-09	4.80986e-06	1.32484e-05	0.358886
VASP	4.86228e-11	4.90642e-13	3.9879e-12	2.31044e-13	1.84404e-11	1.24311e-05	2.48785e-11	1.11424e-12	1.60269e-12	2.84254e-12	1.82961e-05	1.31008e-10	5.27447e-09	2.48658e-12	5.81999e-10	2.7864e-11	1.52118e-13	2.9707e-11	5.35844e-13	4.71905e-12	3.96285e-08	1.58862e-11	2.93939e-11	1.05079e-11	7.41798e-09	1.23889e-11	2.64583e-12	8.75164e-07	8.25821e-11	0.000244507	1.72312e-09	7.17353e-07	6.11048e-07	8.60373e-07	1.19108e-10	8.5416e-10	2.059e-13	2.66356e-08	5.56104e-10	1.36267e-11	3.98861e-12	2.05634e-09	2.4798e-11	3.22778e-12	2.43214e-14	2.46971e-09	1.92768e-13	1.75456e-12	2.66181e-14
XIAP	2.46033e-11	8.02814e-10	6.56204e-14	8.71097e-19	2.9756e-09	0.0037988	4.14568e-08	1.47672e-11	8.88921e-11	9.6165e-09	1.06902e-07	7.65536e-18	2.31884e-12	5.23245e-07	4.31035e-06	1.09404e-06	6.2886e-07	2.71429e-10	5.04728e-15	5.71115e-08	7.99058e-05	7.17215e-17	2.76167e-16	1.22209e-19	2.4724e-16	1.44285e-11	1.94847e-16	1.70235e-06	1.76814e-17	1.29347e-07	2.31298e-08	5.30346e-09	0.000343926	1.14406e-05	2.26859e-05	1.22383e-07	5.69191e-17	6.87206e-09	7.96441e-15	1.19331e-05	5.52467e-23	2.18142e-18	4.85155e-13	2.79984e-10	5.41088e-05	9.45349e-16	1.20216e-18	2.6401e-20	9.26783e-06
XRCC1	1.846e-10	1.11152e-05	1.34893e-09	1.68562e-12	1.92325e-10	0.110978	7.6377e-08	8.75618e-11	2.44989e-10	7.96111e-10	0.00444559	7.98447e-11	3.04368e-07	3.99504e-06	2.52028e-06	1.38092e-06	0.000256398	3.08579e-06	2.59222e-07	0.00812238	1.69893e-05	2.65872e-06	3.8786e-06	1.64444e-07	3.42313e-05	0.00497832	4.00245e-05	9.32239e-06	4.24867e-06	0.00151359	1.12877e-07	0.215056	0.0282882	4.41305e-07	0.000161416	1.08419e-07	1.29415e-06	1.33009e-05	1.40013e-07	4.30956e-05	3.89331e-13	5.60578e-08	4.65991e-07	6.38451e-06	1.0667e-07	4.48032e-05	2.63982e-12	1.34056e-10	1.30711e-07
YAP1	4.08378e-38	8.37523e-22	7.2768e-30	1.25619e-37	2.89939e-42	0.00255574	5.78084e-30	1.42515e-42	1.91995e-43	7.9538e-46	1.68016e-09	5.57165e-18	1.02625e-29	5.4054e-33	1.00178e-45	1.07888e-35	1.52326e-20	3.63929e-17	1.48527e-22	1.36279e-13	1.09151e-22	1.60035e-23	3.04537e-21	1.7086e-13	4.80476e-07	1.49127e-24	2.79254e-19	4.29513e-10	9.08765e-10	9.69539e-05	1.80454e-20	4.97976e-05	0.00619591	7.18643e-23	1.02589e-13	4.10108e-19	3.66578e-17	1.18745e-12	3.17242e-18	2.7502e-26	1.86052e-19	2.38489e-12	1.22471e-24	1.30787e-17	1.2767e-44	3.44937e-11	4.74801e-25	1.32093e-35	3.16753e-51
YBX1	2.32896e-26	3.08146e-17	1.51816e-15	8.70856e-12	4.08433e-30	6.51433e-05	1.0675e-26	4.93353e-31	1.08722e-33	9.04842e-31	1.50324e-10	1.19518e-06	7.71427e-23	5.37574e-34	9.80115e-43	8.492e-36	3.87554e-09	1.4488e-06	3.92482e-07	2.46903e-09	1.42933e-17	1.3972e-15	1.16889e-13	6.70906e-07	0.000139534	2.06628e-13	1.22058e-12	2.06315e-08	2.0134e-06	0.00403402	8.44812e-16	0.000963919	0.000395864	4.17185e-17	1.85366e-13	6.14772e-17	5.68955e-11	2.69192e-08	2.84106e-12	3.39916e-28	0.00355521	0.0108099	4.88314e-20	1.40304e-14	1.00067e-42	7.95497e-07	1.97967e-06	1.57358e-21	3.92954e-42
YWHAE	2.47285e-57	1.42042e-46	2.67762e-55	4.99498e-52	1.75916e-57	1.9675e-16	1.86192e-51	3.35673e-59	1.46945e-56	1.54406e-53	5.79253e-23	1.24128e-24	4.52739e-42	2.00198e-59	4.86282e-58	2.95958e-58	5.77556e-32	6.59361e-32	1.83672e-36	6.62156e-35	6.48149e-45	7.78439e-47	3.63748e-46	1.10286e-34	4.73965e-28	7.77977e-41	3.98208e-46	2.17449e-34	6.77252e-32	3.73103e-21	3.22177e-48	4.82994e-16	3.13393e-16	3.35731e-45	3.69623e-37	1.57846e-46	1.00531e-41	9.12906e-31	1.44953e-44	6.50017e-53	1.74278e-29	1.05051e-29	4.45632e-46	9.01405e-39	3.2628e-64	1.43583e-33	3.24742e-39	3.8832e-53	5.38177e-64
[truncated: 372 more columns]

## Sheet: G. Sig. miRNA-protein pairs
G, significant protein-miRNA pairs
Gene	miRNA	P-value	beta	gamma
ACACA	hsa-miR-1246	0.000260933	-0.143545	0.74919
ACACA	hsa-miR-1260	4.25618e-05	0.200871	0.731717
ACACA	hsa-miR-1274a	2.54423e-08	0.302132	0.73376
ACACA	hsa-miR-1274b	3.61448e-05	0.21531	0.736023
ACACA	hsa-miR-130a	1.1753e-06	-0.273557	0.714776
ACACA	hsa-miR-145	0.000584601	-0.175699	0.750917
ACACA	hsa-miR-193a-3p	0.000288543	0.197133	0.719184
ACACA	hsa-miR-26a	0.000381264	-0.188176	0.759567
ACACA	hsa-miR-30a	1.30481e-05	-0.220682	0.795366
ACACA	hsa-miR-30a*	2.55057e-05	-0.208096	0.795413
ACACA	hsa-miR-30c	9.87913e-06	-0.258692	0.792815
ACACA	hsa-miR-30c-2*	1.12528e-05	-0.225691	0.771913
ACACA	hsa-miR-31	0.000545209	-0.162166	0.725435
ACACA	hsa-miR-425	7.57373e-06	0.209142	0.711163
ACACA	hsa-miR-497	0.000126586	-0.187728	0.749541
ACACA	hsa-miR-590-5p	0.000442929	0.182859	0.760918
ACACA	hsa-miR-7	7.64558e-05	0.196726	0.77602
ACACA	hsa-miR-720	5.61221e-07	0.292598	0.733617
ACACA	hsa-miR-886-3p	0.000513022	-0.203376	0.751948
AKT1	hsa-miR-342-5p	0.000408845	0.145219	0.231137
AKT2	hsa-miR-331-3p	0.000413348	0.167099	0.000138981
AKT2	hsa-miR-342-3p	5.20612e-06	0.172397	-0.0480583
AKT2	hsa-miR-342-5p	2.25528e-06	0.210442	-0.051776
AKT2	hsa-miR-96	0.000389227	0.139265	0.0119835
AKT3	hsa-miR-183	0.000430325	0.141326	0.0356371
AKT3	hsa-miR-331-3p	0.000154413	0.181038	0.0502312
AKT3	hsa-miR-342-3p	2.35231e-06	0.172963	0.0552339
AKT3	hsa-miR-342-5p	1.04452e-06	0.210191	0.0561604
AKT3	hsa-miR-96	0.000165691	0.150239	0.0455418
ANXA1	hsa-miR-1183	4.70846e-05	0.122721	0.474244
ANXA1	hsa-miR-1260	3.37961e-05	-0.170633	0.468351
ANXA1	hsa-miR-1274a	0.000593693	-0.155671	0.501989
ANXA1	hsa-miR-1274b	0.00047161	-0.151954	0.4836
ANXA1	hsa-miR-141	0.000167297	-0.203174	0.430552
ANXA1	hsa-miR-149*	0.000108675	0.106379	0.473492
ANXA1	hsa-miR-1972	0.00036235	0.130244	0.478467
ANXA1	hsa-miR-33b	0.000179011	-0.187798	0.441064
ANXA1	hsa-miR-375	0.000420325	-0.136574	0.457859
ANXA1	hsa-miR-483-5p	0.000159489	0.135765	0.46992
ANXA1	hsa-miR-574-5p	0.000369219	0.12401	0.483875
ANXA1	hsa-miR-601	6.42004e-05	0.128397	0.465087
ANXA1	hsa-miR-720	8.32885e-06	-0.218482	0.473042
ANXA1	hsa-miR-765	2.14778e-05	0.132197	0.46355
ANXA1	hsa-miR-934	8.51218e-05	0.120662	0.470432
ANXA1	hsa-miR-96	8.09378e-05	-0.148852	0.438084
AR	hsa-miR-24	0.000334229	-0.0966927	0.758621
BAK1	hsa-miR-1260	0.000611401	-0.193622	0.343406
BAK1	hsa-miR-139-3p	0.000320208	0.201903	0.32806
BAK1	hsa-miR-146a	0.000143561	0.223198	0.223387
BAK1	hsa-miR-146b-5p	0.000148757	0.246406	0.241096
BAK1	hsa-miR-155	0.000104746	0.222319	0.205302
BAK1	hsa-miR-1972	9.95168e-05	0.194769	0.346212
BAK1	hsa-miR-29c	2.89027e-06	-0.252609	0.224192
BAK1	hsa-miR-29c*	4.9097e-05	-0.241086	0.236351
BAK1	hsa-miR-501-3p	0.000540298	0.125716	0.303394
BAK1	hsa-miR-505*	1.42952e-06	0.226849	0.258221
BAK1	hsa-miR-765	0.000500668	0.147322	0.339468
BAK1	hsa-miR-766	0.000187909	0.297067	0.278564
BAX	hsa-let-7d	0.000130108	0.21288	0.282452
BAX	hsa-let-7g	0.000294315	0.179115	0.287926
BAX	hsa-let-7i	1.03908e-07	0.299035	0.248843
BAX	hsa-miR-103	0.000328359	0.199398	0.299248
BAX	hsa-miR-107	2.72957e-05	0.255806	0.283174
BAX	hsa-miR-1202	0.000261157	-0.163013	0.304693
BAX	hsa-miR-1207-5p	0.000480274	-0.18552	0.314407
BAX	hsa-miR-1225-5p	3.73826e-05	-0.201264	0.319022
BAX	hsa-miR-1246	3.18164e-05	-0.152732	0.32316
BAX	hsa-miR-125b	0.000387433	-0.175572	0.267626
BAX	hsa-miR-1274a	0.0003555	0.183546	0.302876
BAX	hsa-miR-1275	0.00056716	-0.158568	0.314811
BAX	hsa-miR-139-5p	1.7683e-05	-0.218859	0.247648
BAX	hsa-miR-140-3p	0.000180028	-0.175074	0.310631
BAX	hsa-miR-142-3p	5.54279e-08	0.218245	0.214833
BAX	hsa-miR-142-5p	3.87613e-07	0.229419	0.233738
BAX	hsa-miR-145	7.01904e-10	-0.297329	0.211481
BAX	hsa-miR-146a	8.41568e-05	0.187032	0.23532
BAX	hsa-miR-146b-5p	4.49449e-05	0.216323	0.247857
BAX	hsa-miR-154	0.000373472	-0.178249	0.272264
BAX	hsa-miR-155	1.27683e-09	0.274137	0.179186
BAX	hsa-miR-15a	4.30822e-07	0.251449	0.313328
BAX	hsa-miR-16	6.7232e-06	0.246038	0.286357
BAX	hsa-miR-1826	0.00057358	-0.130806	0.303698
BAX	hsa-miR-1915	4.87526e-05	-0.220365	0.318061
BAX	hsa-miR-192	0.000279207	0.167014	0.315398
BAX	hsa-miR-195*	2.66814e-06	-0.326382	0.303293
BAX	hsa-miR-204	2.77592e-06	-0.170263	0.286184
BAX	hsa-miR-205	0.000321613	-0.122735	0.283777
BAX	hsa-miR-21	0.000691722	0.201696	0.257494
BAX	hsa-miR-22*	0.000540155	0.108466	0.306338
BAX	hsa-miR-24-1*	0.000131531	0.125922	0.287867
BAX	hsa-miR-28-5p	2.10246e-05	0.300152	0.283009
BAX	hsa-miR-29b	9.37409e-06	0.210036	0.305748
BAX	hsa-miR-301a	0.000252249	0.184244	0.247219
BAX	hsa-miR-328	3.28251e-05	-0.257591	0.318087
BAX	hsa-miR-340	8.3073e-05	0.148699	0.314062
BAX	hsa-miR-340*	0.000451345	0.124396	0.299137
BAX	hsa-miR-34b*	0.000591908	0.304135	0.310701
BAX	hsa-miR-483-3p	2.39881e-06	-0.257277	0.304301
BAX	hsa-miR-485-3p	0.000291182	-0.228172	0.315111
BAX	hsa-miR-486-5p	4.33771e-07	-0.264512	0.305926
BAX	hsa-miR-497	9.46543e-05	-0.183581	0.250177
BAX	hsa-miR-590-5p	1.37401e-05	0.211814	0.276224
BAX	hsa-miR-605	0.000342076	-0.195683	0.300835
BAX	hsa-miR-638	0.000165038	-0.17112	0.299081
BAX	hsa-miR-654-3p	0.000304008	-0.145058	0.269785
BAX	hsa-miR-660	1.0017e-05	0.234205	0.272134
BAX	hsa-miR-664	0.000111933	-0.18028	0.271713
BAX	hsa-miR-671-5p	0.000587309	-0.146618	0.297445
BAX	hsa-miR-92a	0.000376998	-0.185045	0.329871
BAX	hsa-miR-939	5.99602e-05	-0.19092	0.314675
BCL2L1	hsa-miR-1183	0.000205509	0.0955947	0.214066
BCL2L1	hsa-miR-181a-2*	0.000174468	-0.113859	0.157198
BCL2L1	hsa-miR-1973	0.000417814	0.116952	0.214538
BCL2L1	hsa-miR-1977_v14.0	0.000347067	0.119718	0.192644
BCL2L1	hsa-miR-630	0.000267566	0.126513	0.184226
BCL2L11	hsa-let-7a	0.000353498	0.187252	0.473811
BCL2L11	hsa-miR-101	4.23347e-07	0.370554	0.43739
BCL2L11	hsa-miR-103	0.000485293	0.234381	0.465803
BCL2L11	hsa-miR-10b	0.000523989	0.198388	0.467215
BCL2L11	hsa-miR-126	0.000607813	0.214512	0.49366
BCL2L11	hsa-miR-1280	6.36669e-05	-0.215872	0.490178
BCL2L11	hsa-miR-1290	5.77329e-05	-0.244236	0.458011
BCL2L11	hsa-miR-1308	3.69246e-06	-0.204183	0.458004
BCL2L11	hsa-miR-130b	0.000558713	-0.234454	0.458066
BCL2L11	hsa-miR-1973	0.000691082	-0.178185	0.486948
BCL2L11	hsa-miR-200a	9.62377e-05	0.256596	0.436207
BCL2L11	hsa-miR-210	0.00023906	-0.18776	0.472556
BCL2L11	hsa-miR-222	0.000237621	-0.176935	0.474532
BCL2L11	hsa-miR-24	9.19413e-05	-0.242072	0.434305
BCL2L11	hsa-miR-26b	3.54283e-05	0.238556	0.467462
BCL2L11	hsa-miR-29c	1.36806e-08	0.292479	0.436624
BCL2L11	hsa-miR-29c*	3.69169e-06	0.264029	0.442094
BCL2L11	hsa-miR-30a	3.34778e-05	0.234305	0.458102
BCL2L11	hsa-miR-30a*	2.95291e-06	0.256463	0.476252
BCL2L11	hsa-miR-30b	8.06782e-05	0.226142	0.439721
BCL2L11	hsa-miR-30e*	0.000353284	0.257938	0.486619
BCL2L11	hsa-miR-324-3p	7.47842e-05	-0.206216	0.470246
BCL2L11	hsa-miR-335	3.95998e-08	0.308347	0.482993
BCL2L11	hsa-miR-342-5p	0.000246288	0.190549	0.4533
BCL2L11	hsa-miR-378	1.97348e-05	-0.227628	0.446198
BCL2L11	hsa-miR-494	0.000213658	-0.181762	0.503451
BCL2L11	hsa-miR-551b	0.000329275	0.207906	0.474503
BCL2L11	hsa-miR-574-5p	0.000335068	-0.17102	0.489665
BCL2L11	hsa-miR-584	0.000379037	-0.19063	0.467238
BCL2L11	hsa-miR-7-1*	0.000215333	0.200563	0.454268
BCL2L11	hsa-miR-766	9.7034e-05	-0.310484	0.490293
BCL2L11	hsa-miR-874	2.25968e-06	-0.356531	0.45341
BCL2L11	hsa-miR-934	0.000360933	-0.147141	0.469094
BCL2L11	hsa-miR-940	0.000467084	-0.321286	0.468
BCL2L11	hsa-miR-96	0.000283291	0.174474	0.434185
BECN1	hsa-miR-1234	0.000564614	-0.202664	0.0635236
BECN1	hsa-miR-425*	0.000367163	-0.107445	0.0552477
BID	hsa-miR-1182	0.000281713	0.0977298	0.105724
BID	hsa-miR-1202	7.97429e-06	0.189338	0.105004
BID	hsa-miR-1207-5p	0.000130889	0.193621	0.09708
BID	hsa-miR-1225-5p	3.75019e-06	0.214677	0.0930653
BID	hsa-miR-1246	2.33204e-09	0.206478	0.0747478
BID	hsa-miR-1260	2.33525e-05	-0.184051	0.111675
BID	hsa-miR-1268	0.000427586	0.161101	0.0961651
BID	hsa-miR-1274a	0.000116367	-0.189462	0.12007
BID	hsa-miR-1274b	0.000328479	-0.167531	0.117478
BID	hsa-miR-1321	5.20639e-06	0.135753	0.121546
BID	hsa-miR-139-5p	0.000260563	0.175895	0.129283
BID	hsa-miR-145	0.000137858	0.175085	0.129888
BID	hsa-miR-1471	0.000270052	0.103628	0.103192
BID	hsa-miR-1826	0.000636296	0.124452	0.0868954
BID	hsa-miR-1915	5.36938e-07	0.257501	0.0989747
BID	hsa-miR-195*	0.000441956	0.23532	0.10475
BID	hsa-miR-1972	0.000251189	0.142593	0.11588
BID	hsa-miR-198	0.000132597	0.112799	0.118903
BID	hsa-miR-21	0.000106045	-0.214811	0.12479
BID	hsa-miR-29b	0.000370902	-0.16454	0.0713115
BID	hsa-miR-33a	0.000127441	-0.166834	0.118467
BID	hsa-miR-370	0.000235863	0.125919	0.119261
BID	hsa-miR-378	1.7977e-05	0.184866	0.0522434
BID	hsa-miR-483-3p	0.00016912	0.197445	0.108901
BID	hsa-miR-483-5p	9.04822e-05	0.148328	0.0992704
BID	hsa-miR-486-5p	5.82183e-07	0.250845	0.0813499
BID	hsa-miR-513a-5p	0.00038896	0.0963482	0.0988072
BID	hsa-miR-548q	8.99237e-05	0.115725	0.105916
BID	hsa-miR-564	0.000108505	0.110266	0.118952
BID	hsa-miR-566	0.000278408	0.128009	0.111569
BID	hsa-miR-572	2.1261e-06	0.201164	0.123915
BID	hsa-miR-584	5.02074e-05	0.171266	0.0931481
BID	hsa-miR-605	0.000415349	0.184443	0.111751
BID	hsa-miR-623	1.86804e-05	0.164168	0.0961468
BID	hsa-miR-631	2.07478e-05	0.199533	0.118489
BID	hsa-miR-638	3.10936e-06	0.201183	0.116424
BID	hsa-miR-645	1.54433e-06	0.162097	0.12221
BID	hsa-miR-671-5p	2.53536e-05	0.170551	0.102468
BID	hsa-miR-718	0.000368152	0.161519	0.0961599
BID	hsa-miR-720	1.16417e-05	-0.229501	0.11388
BID	hsa-miR-765	0.000190482	0.12253	0.101467
BID	hsa-miR-936	0.000244891	0.122879	0.127285
BID	hsa-miR-939	1.55028e-06	0.217124	0.0905083
BIRC2	hsa-let-7e	0.000265736	0.136971	0.128351
BIRC2	hsa-let-7f	0.000243281	0.115379	0.117419
BIRC2	hsa-miR-103	2.57587e-05	0.178328	0.143148
BIRC2	hsa-miR-107	3.23325e-05	0.193297	0.14128
BIRC2	hsa-miR-1182	4.65576e-07	-0.107684	0.15121
BIRC2	hsa-miR-1183	4.26537e-06	-0.116621	0.13766
BIRC2	hsa-miR-1202	1.35733e-07	-0.173108	0.119839
BIRC2	hsa-miR-1207-5p	3.84955e-06	-0.180383	0.104108
BIRC2	hsa-miR-1224-5p	5.45796e-05	-0.122146	0.112051
BIRC2	hsa-miR-1225-5p	9.44466e-07	-0.17622	0.10751
BIRC2	hsa-miR-1246	6.80606e-10	-0.165523	0.125912
BIRC2	hsa-miR-1249	0.000281518	-0.159854	0.105002
BIRC2	hsa-miR-125a-3p	0.000219276	-0.112516	0.111815
BIRC2	hsa-miR-125a-5p	0.000109342	0.14499	0.140785
BIRC2	hsa-miR-125b	4.60327e-05	-0.149357	0.130123
BIRC2	hsa-miR-125b-2*	3.63767e-05	-0.143994	0.140085
BIRC2	hsa-miR-1260	7.05335e-09	0.195621	0.138526
BIRC2	hsa-miR-1268	1.04806e-05	-0.155703	0.110884
BIRC2	hsa-miR-1274a	8.30807e-06	0.168981	0.108596
BIRC2	hsa-miR-1274b	6.84343e-08	0.19351	0.12562
BIRC2	hsa-miR-1275	1.62895e-05	-0.146262	0.109545
BIRC2	hsa-miR-1290	0.000159535	-0.141291	0.112317
BIRC2	hsa-miR-1321	1.20675e-05	-0.104052	0.141449
BIRC2	hsa-miR-134	0.0002045	-0.185119	0.103102
BIRC2	hsa-miR-139-3p	5.98858e-06	-0.155383	0.126579
BIRC2	hsa-miR-139-5p	0.000543844	-0.128287	0.101897
BIRC2	hsa-miR-140-3p	0.0001019	-0.138345	0.136088
BIRC2	hsa-miR-141	2.3197e-05	0.177127	0.144196
BIRC2	hsa-miR-145	0.000645804	-0.121005	0.105633
BIRC2	hsa-miR-1471	1.84351e-07	-0.116968	0.148174
BIRC2	hsa-miR-148b	0.000160018	0.199825	0.136718
BIRC2	hsa-miR-149*	5.96114e-06	-0.104584	0.139518
BIRC2	hsa-miR-150*	0.000210397	-0.234812	0.102065
BIRC2	hsa-miR-15a	8.30956e-06	0.167786	0.130643
BIRC2	hsa-miR-16	0.00052473	0.14311	0.121947
BIRC2	hsa-miR-182	0.000224113	0.0792022	0.114888
BIRC2	hsa-miR-1826	8.71492e-05	-0.110731	0.115225
BIRC2	hsa-miR-183	1.14813e-05	0.132768	0.139192
BIRC2	hsa-miR-187*	0.000475989	-0.140039	0.112173
BIRC2	hsa-miR-188-5p	1.40674e-05	-0.161991	0.112628
BIRC2	hsa-miR-1915	3.1296e-06	-0.18655	0.106488
BIRC2	hsa-miR-192	7.88021e-06	0.151968	0.116989
BIRC2	hsa-miR-193a-3p	2.82174e-06	0.174762	0.135151
BIRC2	hsa-miR-1972	3.684e-07	-0.154765	0.139369
BIRC2	hsa-miR-1973	4.03968e-05	-0.131965	0.124097
BIRC2	hsa-miR-198	2.03924e-06	-0.111841	0.151282
BIRC2	hsa-miR-200a	4.88387e-06	0.184525	0.127966
BIRC2	hsa-miR-200b	1.9366e-05	0.165194	0.125279
BIRC2	hsa-miR-202	8.65343e-05	-0.123815	0.126755
BIRC2	hsa-miR-21	8.84998e-06	0.189562	0.0884013
BIRC2	hsa-miR-224*	0.000687867	-0.0987327	0.107541
BIRC2	hsa-miR-2276	4.35609e-05	-0.161919	0.118011
BIRC2	hsa-miR-23a*	4.67556e-06	-0.0911678	0.144018
BIRC2	hsa-miR-24-1*	0.00058578	0.0846013	0.0807102
BIRC2	hsa-miR-29b	0.000207663	0.131874	0.115743
BIRC2	hsa-miR-30c-1*	5.4416e-05	-0.0938571	0.134841
BIRC2	hsa-miR-31	0.000260492	-0.119234	0.129337
BIRC2	hsa-miR-32	5.88528e-05	0.0776308	0.111211
BIRC2	hsa-miR-331-3p	2.92805e-07	0.186937	0.169603
BIRC2	hsa-miR-33a	0.000218909	0.125206	0.112552
BIRC2	hsa-miR-340*	0.000440052	0.0936621	0.122593
BIRC2	hsa-miR-342-3p	0.000150143	0.10421	0.127407
BIRC2	hsa-miR-342-5p	0.000261858	0.117953	0.124229
BIRC2	hsa-miR-34a	8.43464e-05	0.138629	0.104349
BIRC2	hsa-miR-370	4.42093e-06	-0.124686	0.145403
BIRC2	hsa-miR-371-5p	4.43681e-05	-0.140486	0.118505
BIRC2	hsa-miR-378	8.05139e-06	-0.148079	0.132989
BIRC2	hsa-miR-378*	0.000389835	-0.116907	0.108236
BIRC2	hsa-miR-425	2.45387e-07	0.166897	0.144914
BIRC2	hsa-miR-429	6.09903e-05	0.165144	0.113076
BIRC2	hsa-miR-452	1.2023e-06	-0.145586	0.131157
BIRC2	hsa-miR-454	4.15499e-06	0.148589	0.118342
BIRC2	hsa-miR-483-5p	1.12958e-07	-0.155697	0.128028
BIRC2	hsa-miR-486-5p	1.12366e-05	-0.171357	0.0956745
BIRC2	hsa-miR-513a-5p	4.876e-06	-0.0974372	0.134493
BIRC2	hsa-miR-526b	0.00046541	-0.0802414	0.116331
BIRC2	hsa-miR-548q	1.03111e-05	-0.101545	0.12053
BIRC2	hsa-miR-557	0.00018267	-0.159411	0.114373
BIRC2	hsa-miR-564	0.000120061	-0.0851132	0.112182
BIRC2	hsa-miR-572	1.09078e-06	-0.160654	0.119043
BIRC2	hsa-miR-574-5p	4.435e-05	-0.118888	0.120393
BIRC2	hsa-miR-575	4.85592e-05	-0.138742	0.116496
BIRC2	hsa-miR-584	4.42426e-07	-0.167474	0.139835
BIRC2	hsa-miR-601	9.03117e-06	-0.117929	0.13234
BIRC2	hsa-miR-623	4.79102e-06	-0.136406	0.116477
BIRC2	hsa-miR-625	0.000165127	0.141537	0.135324
BIRC2	hsa-miR-630	0.000279204	-0.130327	0.118187
BIRC2	hsa-miR-638	6.01976e-07	-0.166961	0.115358
BIRC2	hsa-miR-645	0.000245839	-0.0987295	0.130107
BIRC2	hsa-miR-659	0.000294477	-0.077222	0.123887
BIRC2	hsa-miR-664*	9.06317e-06	-0.131307	0.136464
BIRC2	hsa-miR-671-5p	1.57394e-08	-0.177069	0.12898
BIRC2	hsa-miR-7-1*	9.94363e-06	0.148891	0.134361
BIRC2	hsa-miR-711	6.114e-05	-0.0841598	0.124177
BIRC2	hsa-miR-718	1.19337e-05	-0.154165	0.119321
BIRC2	hsa-miR-720	1.44872e-08	0.231109	0.139078
BIRC2	hsa-miR-765	4.99391e-08	-0.139438	0.139373
BIRC2	hsa-miR-874	0.000225851	-0.172059	0.108998
BIRC2	hsa-miR-886-3p	2.28369e-05	-0.174005	0.130323
BIRC2	hsa-miR-934	8.34086e-05	-0.103242	0.144246
BIRC2	hsa-miR-936	0.000532	-0.0902527	0.116764
BIRC2	hsa-miR-939	4.99237e-07	-0.176251	0.114356
BIRC2	hsa-miR-96	9.00852e-08	0.158147	0.147821
BRAF	hsa-let-7a	9.7333e-05	0.202492	0.308702
BRAF	hsa-let-7d	4.45748e-05	0.269891	0.30094
BRAF	hsa-let-7e	3.86644e-06	0.272129	0.30216
BRAF	hsa-let-7f	1.07528e-05	0.222208	0.315539
BRAF	hsa-let-7g	4.45652e-05	0.241654	0.310628
BRAF	hsa-miR-100	7.16929e-07	-0.334488	0.26432
BRAF	hsa-miR-103	3.40023e-12	0.444755	0.287715
BRAF	hsa-miR-106b	1.38208e-08	0.334621	0.252382
BRAF	hsa-miR-107	9.17464e-16	0.556941	0.293703
BRAF	hsa-miR-1182	1.32767e-11	-0.226623	0.360973
BRAF	hsa-miR-1183	1.27377e-12	-0.285384	0.376132
BRAF	hsa-miR-1202	1.40412e-12	-0.36876	0.336008
BRAF	hsa-miR-1207-5p	5.30564e-08	-0.340491	0.31078
BRAF	hsa-miR-1224-5p	2.66157e-10	-0.306037	0.345683
BRAF	hsa-miR-1225-5p	6.38313e-10	-0.355435	0.324847
BRAF	hsa-miR-1226*	0.000196503	-0.283977	0.304074
BRAF	hsa-miR-1228*	9.42644e-06	-0.262646	0.299354
BRAF	hsa-miR-1246	2.51788e-10	-0.281785	0.373656
BRAF	hsa-miR-125a-3p	2.68122e-07	-0.251016	0.322433
BRAF	hsa-miR-125a-5p	6.34471e-09	0.332804	0.307719
BRAF	hsa-miR-125b	3.73778e-12	-0.389667	0.260968
BRAF	hsa-miR-125b-2*	4.86315e-09	-0.313	0.296415
BRAF	hsa-miR-1260	6.83265e-15	0.413863	0.355342
BRAF	hsa-miR-1268	8.38665e-08	-0.304136	0.320524
BRAF	hsa-miR-127-3p	4.18502e-10	-0.317307	0.262031
BRAF	hsa-miR-1274a	5.97349e-08	0.327302	0.300758
BRAF	hsa-miR-1274b	6.46655e-09	0.334729	0.328312
BRAF	hsa-miR-1275	3.66134e-11	-0.357346	0.338998
BRAF	hsa-miR-128	0.00013873	0.388929	0.290218
BRAF	hsa-miR-1285	0.000365899	-0.191567	0.305426
BRAF	hsa-miR-130a	3.21219e-05	-0.258414	0.254858
BRAF	hsa-miR-1321	1.38519e-14	-0.28206	0.364542
BRAF	hsa-miR-134	6.64312e-06	-0.361322	0.308936
BRAF	hsa-miR-139-3p	8.47714e-08	-0.294362	0.328729
BRAF	hsa-miR-139-5p	0.000625292	-0.203233	0.274778
BRAF	hsa-miR-140-3p	3.10687e-06	-0.257238	0.262952
BRAF	hsa-miR-141	0.000201116	0.241461	0.273868
BRAF	hsa-miR-141*	0.000107146	0.15569	0.281479
BRAF	hsa-miR-142-3p	0.00048283	0.163867	0.295901
BRAF	hsa-miR-143*	0.000235764	-0.149963	0.279821
BRAF	hsa-miR-145	2.35972e-06	-0.265297	0.276167
BRAF	hsa-miR-1471	2.28007e-12	-0.245027	0.345163
BRAF	hsa-miR-148b	5.84629e-06	0.373664	0.305544
BRAF	hsa-miR-149	0.000170242	0.178077	0.247597
BRAF	hsa-miR-149*	2.13607e-10	-0.231071	0.349913
BRAF	hsa-miR-150*	6.03587e-05	-0.412452	0.311659
BRAF	hsa-miR-154	5.46933e-06	-0.265673	0.26102
BRAF	hsa-miR-15a	9.52418e-10	0.363958	0.335168
BRAF	hsa-miR-15b	2.07614e-08	0.351797	0.31528
BRAF	hsa-miR-16	2.19427e-10	0.4147	0.351775
BRAF	hsa-miR-16-2*	9.84677e-07	0.180526	0.294053
BRAF	hsa-miR-17	4.53037e-08	0.336623	0.269528
BRAF	hsa-miR-182	0.000136813	0.130757	0.255639
BRAF	hsa-miR-1826	4.86978e-08	-0.246091	0.325674
BRAF	hsa-miR-183	3.67411e-06	0.218532	0.259052
BRAF	hsa-miR-188-5p	3.09585e-08	-0.331782	0.327448
BRAF	hsa-miR-18a	0.000118002	0.193488	0.278165
BRAF	hsa-miR-18b	8.85633e-05	0.190896	0.29024
BRAF	hsa-miR-1914*	7.90237e-06	-0.240097	0.305295
BRAF	hsa-miR-1915	2.73493e-10	-0.404493	0.333977
BRAF	hsa-miR-193a-3p	2.59986e-06	0.275793	0.264912
BRAF	hsa-miR-193b*	1.54051e-05	-0.153148	0.293752
BRAF	hsa-miR-1972	3.58068e-13	-0.353993	0.384962
BRAF	hsa-miR-1973	2.77698e-08	-0.289939	0.355536
BRAF	hsa-miR-1975	0.000473291	-0.18829	0.305564
BRAF	hsa-miR-1977_v14.0	0.000281892	-0.204732	0.32909
BRAF	hsa-miR-198	2.38384e-13	-0.265125	0.356644
BRAF	hsa-miR-199a-5p	1.37236e-06	-0.243107	0.24943
BRAF	hsa-miR-19a	5.96328e-05	0.288394	0.27001
BRAF	hsa-miR-200a	6.72952e-05	0.255691	0.268671
BRAF	hsa-miR-200b	1.60256e-06	0.292443	0.267837
BRAF	hsa-miR-202	7.25763e-10	-0.302559	0.313304
BRAF	hsa-miR-20a	2.59514e-08	0.370547	0.274902
BRAF	hsa-miR-20b	3.95148e-08	0.330601	0.296855
BRAF	hsa-miR-21	0.000203404	0.257544	0.303356
BRAF	hsa-miR-214	1.06244e-05	-0.223939	0.247961
BRAF	hsa-miR-214*	1.12678e-05	-0.145018	0.261136
BRAF	hsa-miR-222	0.000325319	-0.17046	0.293239
BRAF	hsa-miR-2276	1.15191e-05	-0.281433	0.32131
BRAF	hsa-miR-23a*	5.35006e-08	-0.168508	0.312113
BRAF	hsa-miR-25	0.000171242	0.214985	0.266111
BRAF	hsa-miR-26a	4.8965e-05	-0.2383	0.264826
BRAF	hsa-miR-28-3p	0.000388387	-0.219871	0.296099
BRAF	hsa-miR-29b	3.32605e-06	0.262098	0.29442
BRAF	hsa-miR-301a	1.64719e-06	0.274608	0.271361
BRAF	hsa-miR-30c-1*	1.96157e-09	-0.216567	0.31934
BRAF	hsa-miR-30c-2*	8.23799e-06	-0.254813	0.294996
BRAF	hsa-miR-32	3.43936e-06	0.142781	0.287132
BRAF	hsa-miR-320a	0.000671932	-0.185434	0.291491
BRAF	hsa-miR-324-3p	1.60814e-06	-0.245166	0.304542
BRAF	hsa-miR-324-5p	0.000107222	0.227824	0.271081
BRAF	hsa-miR-331-3p	9.35496e-11	0.35384	0.30822
BRAF	hsa-miR-33a	8.14116e-06	0.239865	0.283235
BRAF	hsa-miR-340*	0.000203153	0.157887	0.30379
BRAF	hsa-miR-342-5p	0.000671394	0.173654	0.27556
BRAF	hsa-miR-345	2.98325e-06	-0.27143	0.311598
BRAF	hsa-miR-365*	7.62757e-07	-0.23903	0.313692
BRAF	hsa-miR-370	6.9889e-14	-0.312174	0.351189
BRAF	hsa-miR-371-5p	8.72068e-07	-0.27458	0.334958
BRAF	hsa-miR-376a	1.75105e-07	-0.271507	0.264027
BRAF	hsa-miR-376c	9.83497e-06	-0.24117	0.261867
BRAF	hsa-miR-377	1.64217e-05	-0.236009	0.258472
BRAF	hsa-miR-377*	0.00067739	-0.176822	0.271443
BRAF	hsa-miR-378	1.05519e-06	-0.254634	0.29554
BRAF	hsa-miR-379	6.42241e-05	-0.153129	0.26249
BRAF	hsa-miR-381	3.06763e-10	-0.261382	0.263219
BRAF	hsa-miR-382	6.88451e-07	-0.180578	0.267642
BRAF	hsa-miR-409-3p	2.84416e-05	-0.134124	0.268541
BRAF	hsa-miR-410	8.1579e-06	-0.146594	0.255859
BRAF	hsa-miR-422a	7.96177e-05	-0.227053	0.284726
BRAF	hsa-miR-424*	3.94556e-07	-0.262444	0.331995
BRAF	hsa-miR-432	0.000130912	-0.159886	0.290149
BRAF	hsa-miR-454	1.62434e-08	0.289813	0.310737
BRAF	hsa-miR-483-5p	4.15151e-16	-0.375884	0.368564
BRAF	hsa-miR-484	8.98054e-07	0.307358	0.263216
BRAF	hsa-miR-485-5p	0.000221844	-0.209751	0.272786
BRAF	hsa-miR-486-5p	1.39954e-07	-0.326662	0.280681
BRAF	hsa-miR-493	6.12734e-06	-0.218638	0.306906
BRAF	hsa-miR-494	8.208e-06	-0.2135	0.318687
BRAF	hsa-miR-497	4.64221e-07	-0.272248	0.253923
BRAF	hsa-miR-513a-5p	1.82694e-09	-0.203138	0.340172
BRAF	hsa-miR-513b	3.99043e-05	-0.156418	0.298972
BRAF	hsa-miR-526b	6.58838e-08	-0.196146	0.31725
BRAF	hsa-miR-539	1.86549e-06	-0.169465	0.265685
BRAF	hsa-miR-548q	2.5889e-08	-0.204698	0.324716
BRAF	hsa-miR-550	4.23241e-05	-0.194729	0.312474
BRAF	hsa-miR-557	5.5538e-07	-0.34059	0.315517
BRAF	hsa-miR-564	8.48234e-08	-0.188234	0.308411
BRAF	hsa-miR-566	8.17629e-09	-0.251018	0.323279
BRAF	hsa-miR-572	5.5087e-14	-0.390674	0.348134
BRAF	hsa-miR-574-5p	4.45422e-10	-0.290973	0.352854
BRAF	hsa-miR-575	5.83265e-08	-0.293234	0.304335
BRAF	hsa-miR-584	4.0989e-11	-0.345818	0.347888
BRAF	hsa-miR-590-5p	3.99207e-07	0.289617	0.276109
BRAF	hsa-miR-601	6.67674e-10	-0.258006	0.332064
BRAF	hsa-miR-610	7.80985e-06	-0.192218	0.311099
BRAF	hsa-miR-622	4.26108e-09	-0.239661	0.332116
BRAF	hsa-miR-623	2.22837e-09	-0.288802	0.349727
BRAF	hsa-miR-625	8.33477e-06	0.259786	0.289335
BRAF	hsa-miR-630	0.000110073	-0.221959	0.302597
BRAF	hsa-miR-631	4.98823e-05	-0.237447	0.296682
BRAF	hsa-miR-638	2.25606e-14	-0.40117	0.337325
BRAF	hsa-miR-645	1.05824e-12	-0.296354	0.346671
BRAF	hsa-miR-648	4.29464e-08	-0.253322	0.318336
BRAF	hsa-miR-654-3p	4.05196e-05	-0.193037	0.257284
BRAF	hsa-miR-659	3.48806e-07	-0.172182	0.321303
BRAF	hsa-miR-664*	1.11353e-10	-0.302011	0.356658
BRAF	hsa-miR-665	1.37017e-06	-0.216078	0.306777
BRAF	hsa-miR-671-5p	1.21312e-15	-0.398607	0.374887
BRAF	hsa-miR-7	9.60047e-10	0.330224	0.287993
BRAF	hsa-miR-7-1*	9.70716e-05	0.209814	0.308506
BRAF	hsa-miR-711	2.42979e-07	-0.172767	0.324323
BRAF	hsa-miR-718	1.40721e-09	-0.338174	0.324663
BRAF	hsa-miR-720	6.06268e-13	0.4654	0.354439
BRAF	hsa-miR-744	1.6678e-05	0.280261	0.293115
BRAF	hsa-miR-760	5.74835e-06	-0.170674	0.320747
BRAF	hsa-miR-762	3.59901e-05	-0.288867	0.295488
BRAF	hsa-miR-765	1.32715e-15	-0.324043	0.386566
BRAF	hsa-miR-874	1.8872e-05	-0.319557	0.299491
BRAF	hsa-miR-877	0.000665332	-0.155911	0.293259
BRAF	hsa-miR-886-3p	6.57198e-09	-0.370058	0.275094
BRAF	hsa-miR-93	2.09447e-07	0.275229	0.250829
BRAF	hsa-miR-934	3.8683e-12	-0.279732	0.358473
BRAF	hsa-miR-936	1.63917e-05	-0.179887	0.313254
BRAF	hsa-miR-939	1.84912e-10	-0.357344	0.331437
BRAF	hsa-miR-96	2.0763e-07	0.240066	0.265187
BRAF	hsa-miR-98	3.24972e-06	0.253796	0.303648
BRAF	hsa-miR-99a	8.5775e-08	-0.262793	0.259014
CASP8	hsa-miR-10b*	6.97607e-05	0.101807	0.127697
CASP8	hsa-miR-1228	0.000529997	-0.162483	0.101435
CASP8	hsa-miR-1234	4.36224e-05	-0.188992	0.103362
CASP8	hsa-miR-126*	0.000642158	0.101322	0.113887
CASP8	hsa-miR-1271	0.000464458	0.0627283	0.113965
CASP8	hsa-miR-130b	0.000322627	-0.156416	0.115303
CASP8	hsa-miR-139-5p	0.000331972	0.141487	0.132635
CASP8	hsa-miR-148a	6.85046e-08	0.21429	0.0610698
CASP8	hsa-miR-151-3p	0.000643582	-0.106531	0.0929905
CASP8	hsa-miR-195	6.0374e-05	0.134385	0.12167
CASP8	hsa-miR-199b-5p	0.000270357	0.119655	0.138563
CASP8	hsa-miR-214*	6.8857e-05	0.0872776	0.134536
CASP8	hsa-miR-218	0.000449472	0.0995594	0.112512
CASP8	hsa-miR-26b	0.000188599	0.138167	0.0875861
CASP8	hsa-miR-30e*	4.93719e-05	0.185166	0.109015
CASP8	hsa-miR-324-5p	4.86389e-05	-0.156089	0.0802411
CASP8	hsa-miR-335	0.000131325	0.139627	0.121246
CASP8	hsa-miR-377	0.000432103	0.128356	0.131472
CASP8	hsa-miR-487b	7.20205e-05	0.102235	0.130115
CASP8	hsa-miR-495	1.84167e-05	0.104129	0.117596
CASP8	hsa-miR-498	0.000448058	0.167746	0.11123
CASP8	hsa-miR-551b	2.20638e-05	0.155919	0.110576
CASP8	hsa-miR-598	0.000380037	0.0843054	0.112422
CASP8	hsa-miR-654-3p	0.000194524	0.116812	0.136819
CASP8	hsa-miR-93	0.000415451	-0.124298	0.124238
CASP8	hsa-miR-99a	0.000439929	0.115484	0.12797
CAV1	hsa-let-7d	0.000540676	-0.179785	0.648267
CAV1	hsa-let-7i	0.000429665	-0.185186	0.642883
CAV1	hsa-miR-130b	0.000436235	-0.197761	0.570448
CAV1	hsa-miR-135b	0.000464839	-0.179705	0.636024
CAV1	hsa-miR-139-5p	6.94947e-08	0.325887	0.377283
CAV1	hsa-miR-151-5p	0.000135154	-0.223864	0.641065
CAV1	hsa-miR-15b	3.60302e-05	-0.210356	0.594761
CAV1	hsa-miR-16-2*	0.000696601	-0.100649	0.619616
CAV1	hsa-miR-17	7.37676e-05	-0.197407	0.612753
CAV1	hsa-miR-18a	6.78774e-06	-0.179525	0.610506
CAV1	hsa-miR-18b	9.29065e-05	-0.15115	0.61859
CAV1	hsa-miR-20a	0.000441529	-0.189142	0.62403
CAV1	hsa-miR-210	0.000179085	-0.157563	0.568449
CAV1	hsa-miR-24	2.67755e-06	-0.221991	0.646809
CAV1	hsa-miR-26a	0.000159646	0.178136	0.607954
CAV1	hsa-miR-28-5p	0.000253367	-0.242321	0.637587
CAV1	hsa-miR-29c	0.000302991	0.146393	0.6666
CAV1	hsa-miR-29c*	0.00011871	0.170564	0.65886
CAV1	hsa-miR-454	0.000614498	-0.141397	0.622817
CAV1	hsa-miR-497	3.67214e-06	0.212522	0.539825
CAV1	hsa-miR-551b	2.58998e-06	0.242052	0.484232
CAV1	hsa-miR-572	0.000207771	0.156377	0.621393
CAV1	hsa-miR-629*	0.000432097	-0.131719	0.613332
CAV1	hsa-miR-638	0.000584579	0.148261	0.619476
CAV1	hsa-miR-9*	0.000528218	-0.150392	0.655928
CCNB1	hsa-let-7b	0.000524637	-0.168059	0.836729
CCNB1	hsa-let-7c	0.000102872	-0.198563	0.800273
CCNB1	hsa-miR-1	0.000238584	-0.182045	0.839384
CCNB1	hsa-miR-106b	0.000374364	0.219969	0.791874
CCNB1	hsa-miR-125b	6.74741e-06	-0.279842	0.750794
CCNB1	hsa-miR-127-3p	0.000378552	-0.183605	0.806177
CCNB1	hsa-miR-1290	0.000363415	0.197621	0.839166
CCNB1	hsa-miR-1308	9.46495e-05	0.156651	0.84014
CCNB1	hsa-miR-130b	5.65437e-07	0.322857	0.787062
CCNB1	hsa-miR-135b	6.35528e-08	0.318029	0.829326
CCNB1	hsa-miR-142-5p	8.51087e-05	0.191156	0.838804
CCNB1	hsa-miR-154	1.68525e-06	-0.261988	0.816551
CCNB1	hsa-miR-155	2.23449e-05	0.204342	0.824825
CCNB1	hsa-miR-17	6.34628e-11	0.395582	0.750422
CCNB1	hsa-miR-17*	3.80977e-08	0.355642	0.792546
CCNB1	hsa-miR-18a	1.1267e-14	0.374934	0.721566
CCNB1	hsa-miR-18b	1.81744e-17	0.395939	0.70531
CCNB1	hsa-miR-195	2.55748e-05	-0.21171	0.798158
CCNB1	hsa-miR-1972	0.000562181	0.152939	0.904434
CCNB1	hsa-miR-1973	4.87084e-05	0.187768	0.899686
CCNB1	hsa-miR-1977_v14.0	0.000324331	0.176216	0.890666
CCNB1	hsa-miR-199a-5p	5.22017e-10	-0.314086	0.738571
CCNB1	hsa-miR-199b-5p	2.60506e-05	-0.204097	0.794459
CCNB1	hsa-miR-19a	2.37371e-11	0.454416	0.765739
CCNB1	hsa-miR-19b	1.32857e-05	0.310611	0.819482
CCNB1	hsa-miR-20a	1.49653e-06	0.310445	0.800265
CCNB1	hsa-miR-20b	1.81636e-08	0.32475	0.787776
CCNB1	hsa-miR-214	0.000167509	-0.189499	0.803154
CCNB1	hsa-miR-214*	2.80458e-06	-0.157875	0.770073
CCNB1	hsa-miR-218	0.000382244	-0.145751	0.829485
CCNB1	hsa-miR-224	4.65529e-09	0.240834	0.863279
CCNB1	hsa-miR-224*	1.43975e-06	0.199872	0.887438
CCNB1	hsa-miR-25	0.000221061	0.207151	0.80916
CCNB1	hsa-miR-26a	1.86503e-08	-0.323188	0.767742
CCNB1	hsa-miR-299-5p	0.000600376	-0.137174	0.841942
CCNB1	hsa-miR-29c	1.02553e-06	-0.226553	0.841722
CCNB1	hsa-miR-29c*	2.88853e-06	-0.237783	0.846427
CCNB1	hsa-miR-301a	5.49214e-07	0.278485	0.791177
CCNB1	hsa-miR-301b	3.84443e-10	0.259012	0.78038
CCNB1	hsa-miR-30a	4.64302e-09	-0.295347	0.821063
CCNB1	hsa-miR-30a*	1.95976e-09	-0.299671	0.801514
CCNB1	hsa-miR-30c	1.85863e-06	-0.283347	0.825347
CCNB1	hsa-miR-337-5p	0.000235983	-0.11983	0.824581
CCNB1	hsa-miR-342-3p	3.64011e-08	-0.211867	0.86133
CCNB1	hsa-miR-342-5p	4.86657e-05	-0.186919	0.857956
CCNB1	hsa-miR-376a	0.00023673	-0.200926	0.78703
CCNB1	hsa-miR-377	0.000355275	-0.200172	0.796109
CCNB1	hsa-miR-378*	0.000271423	0.173328	0.891341
CCNB1	hsa-miR-381	0.000271423	-0.158535	0.79288
CCNB1	hsa-miR-424*	5.69651e-05	0.185897	0.895554
CCNB1	hsa-miR-452	9.89435e-08	0.226986	0.895548
CCNB1	hsa-miR-493*	0.000612504	-0.0928588	0.851411
CCNB1	hsa-miR-497	4.29229e-07	-0.275276	0.768681
CCNB1	hsa-miR-500*	0.000153442	0.189014	0.872963
CCNB1	hsa-miR-501-3p	9.39191e-05	0.125077	0.876858
CCNB1	hsa-miR-505	8.41387e-05	0.201498	0.876217
CCNB1	hsa-miR-505*	7.72005e-06	0.184716	0.862076
CCNB1	hsa-miR-550	0.000116571	0.164583	0.901303
CCNB1	hsa-miR-590-5p	0.000199909	0.201996	0.828792
CCNB1	hsa-miR-654-3p	5.88344e-06	-0.203662	0.805039
CCNB1	hsa-miR-659	0.000170521	0.11627	0.909699
CCNB1	hsa-miR-663	8.64159e-06	0.358293	0.844289
CCNB1	hsa-miR-92a	4.3659e-05	0.230261	0.83925
CCNB1	hsa-miR-93	9.87025e-05	0.223192	0.77003
CCNB1	hsa-miR-99a	4.39847e-05	-0.214691	0.769457
CCND1	hsa-miR-106b	0.00067182	-0.131987	0.39661
CCND1	hsa-miR-1224-5p	0.000178922	0.117992	0.411716
CCND1	hsa-miR-139-5p	0.000344854	0.138057	0.391225
CCND1	hsa-miR-17*	0.000240414	-0.164855	0.38178
CCND1	hsa-miR-18b	0.000481654	-0.114437	0.368818
CCND1	hsa-miR-19a	4.31903e-05	-0.192103	0.381898
CCND1	hsa-miR-492	0.000596695	0.0874665	0.404617
CCND1	hsa-miR-526b	0.00014678	0.0896631	0.409797
CCND1	hsa-miR-548q	0.000422967	0.0842899	0.408817
CCND1	hsa-miR-566	0.000145238	0.10759	0.405724
CCND1	hsa-miR-605	0.000201572	0.156213	0.394358
CCND1	hsa-miR-622	0.000130006	0.101302	0.408456
CCND1	hsa-miR-665	0.00040788	0.102758	0.407458
CCND1	hsa-miR-760	0.000172844	0.091178	0.416952
CCND1	hsa-miR-936	4.85947e-05	0.108906	0.412779
CCNE1	hsa-miR-106b	0.000121197	-0.147203	0.706337
CCNE1	hsa-miR-125b	0.000183585	0.135626	0.696821
CCNE1	hsa-miR-1260	7.24486e-07	-0.159261	0.680943
CCNE1	hsa-miR-1274b	4.06682e-05	-0.142509	0.680725
CCNE1	hsa-miR-130a	2.56141e-07	0.186304	0.636635
CCNE1	hsa-miR-132	0.000607898	0.16587	0.671233
CCNE1	hsa-miR-139-5p	0.000190013	0.140437	0.700882
CCNE1	hsa-miR-141	0.000496604	-0.133187	0.653179
CCNE1	hsa-miR-181b	0.000273872	-0.111706	0.673432
CCNE1	hsa-miR-195	0.000205088	0.134596	0.734202
CCNE1	hsa-miR-200a*	0.00053662	-0.0938267	0.649824
CCNE1	hsa-miR-200c	5.73323e-05	-0.146359	0.657447
CCNE1	hsa-miR-221*	0.00029105	0.0923624	0.644143
CCNE1	hsa-miR-223	1.1407e-05	0.159348	0.609646
CCNE1	hsa-miR-29c*	0.000205164	-0.141786	0.573765
CCNE1	hsa-miR-342-3p	0.000172306	-0.106772	0.583298
CCNE1	hsa-miR-375	0.000508912	-0.101507	0.634522
CCNE1	hsa-miR-376a	0.000490313	0.117334	0.700061
CCNE1	hsa-miR-376c	0.000587518	0.119954	0.697664
CCNE1	hsa-miR-377	0.000168797	0.132573	0.705702
CCNE1	hsa-miR-378*	7.06082e-05	0.123228	0.634612
CCNE1	hsa-miR-425	1.77433e-06	-0.142559	0.659388
CCNE1	hsa-miR-484	0.000504269	-0.132913	0.677691
CCNE1	hsa-miR-551b	4.96548e-05	0.139795	0.686877
CCNE1	hsa-miR-720	8.20645e-05	-0.154115	0.676547
CCNE1	hsa-miR-93	6.51393e-06	-0.160513	0.733082
CCNE1	hsa-miR-99a	0.000207325	0.117754	0.703169
CDH1	hsa-let-7a	3.56443e-07	0.224022	0.582265
CDH1	hsa-let-7b	0.000203841	0.168393	0.595266
CDH1	hsa-let-7f	9.18171e-06	0.190964	0.576016
CDH1	hsa-let-7g	0.000370283	0.180707	0.577691
CDH1	hsa-miR-1181	5.58531e-05	-0.224375	0.596665
CDH1	hsa-miR-1202	0.000539025	-0.160413	0.558185
CDH1	hsa-miR-1224-5p	0.00010665	-0.16303	0.562379
CDH1	hsa-miR-1225-5p	0.000454289	-0.176895	0.567143
CDH1	hsa-miR-1226*	0.000459319	-0.229555	0.568185
CDH1	hsa-miR-1246	7.62458e-05	-0.150653	0.554188
CDH1	hsa-miR-125a-3p	6.98492e-05	-0.167792	0.560896
CDH1	hsa-miR-125b-2*	0.000324725	-0.169765	0.565295
CDH1	hsa-miR-1268	0.000634224	-0.168781	0.565232
CDH1	hsa-miR-1308	0.000520966	-0.131424	0.582816
CDH1	hsa-miR-135a*	0.000209823	-0.325188	0.582841
CDH1	hsa-miR-140-3p	0.000370748	-0.172288	0.560874
CDH1	hsa-miR-141*	0.00052042	0.121355	0.566478
CDH1	hsa-miR-150*	1.41874e-05	-0.379973	0.572324
CDH1	hsa-miR-151-5p	0.000446809	0.226445	0.573908
CDH1	hsa-miR-1826	1.5454e-05	-0.168172	0.565262
CDH1	hsa-miR-188-5p	0.000226303	-0.19134	0.56984
CDH1	hsa-miR-1914*	1.4383e-05	-0.201037	0.562526
CDH1	hsa-miR-1915	0.000211384	-0.207364	0.567531
CDH1	hsa-miR-192	0.000528667	0.16471	0.561795
CDH1	hsa-miR-195	0.000632415	0.153571	0.595235
CDH1	hsa-miR-1975	8.81803e-05	-0.180225	0.566853
CDH1	hsa-miR-200a	0.000465087	0.196027	0.562345
CDH1	hsa-miR-202	2.77359e-05	-0.180638	0.564777
CDH1	hsa-miR-20a*	0.000349322	0.146158	0.584237
CDH1	hsa-miR-21*	0.000183805	-0.214938	0.591957
CDH1	hsa-miR-222	6.42312e-05	-0.16329	0.565875
CDH1	hsa-miR-2276	0.000229786	-0.201809	0.570348
CDH1	hsa-miR-23a*	0.000146814	-0.104748	0.542844
CDH1	hsa-miR-28-5p	0.000521097	0.252289	0.578774
CDH1	hsa-miR-30a*	0.000216004	0.174445	0.590293
CDH1	hsa-miR-30b	2.71644e-06	0.226744	0.584473
CDH1	hsa-miR-30c	8.88519e-06	0.247755	0.590996
CDH1	hsa-miR-30e*	4.33531e-05	0.249949	0.594354
CDH1	hsa-miR-338-3p	0.000348851	0.150552	0.584713
CDH1	hsa-miR-371-5p	1.27687e-05	-0.206666	0.56721
CDH1	hsa-miR-373*	0.000328092	-0.255396	0.598747
CDH1	hsa-miR-423-3p	0.000156728	-0.259436	0.592663
CDH1	hsa-miR-483-5p	0.000341571	-0.148212	0.553471
CDH1	hsa-miR-557	0.000118996	-0.226325	0.569404
CDH1	hsa-miR-574-5p	0.000473618	-0.141494	0.559489
CDH1	hsa-miR-575	2.77275e-05	-0.198009	0.561535
CDH1	hsa-miR-584	0.000136976	-0.178712	0.538385
CDH1	hsa-miR-602	8.24007e-06	-0.220941	0.573053
CDH1	hsa-miR-605	0.000226384	-0.208301	0.591838
CDH1	hsa-miR-610	0.000159574	-0.140674	0.557711
CDH1	hsa-miR-622	3.55126e-05	-0.146326	0.562376
CDH1	hsa-miR-623	0.000165717	-0.156532	0.56432
CDH1	hsa-miR-663	0.000131462	-0.293531	0.575958
CDH1	hsa-miR-671-5p	6.13345e-05	-0.176995	0.551854
CDH1	hsa-miR-711	8.11604e-05	-0.116704	0.537785
CDH1	hsa-miR-760	8.46587e-05	-0.127397	0.555698
CDH1	hsa-miR-765	0.000604411	-0.123304	0.552171
CDH1	hsa-miR-874	1.80728e-06	-0.305849	0.575326
CDH1	hsa-miR-939	2.62651e-05	-0.205798	0.564255
CDH1	hsa-miR-98	0.000473734	0.165487	0.569722
CDH3	hsa-let-7b	1.21483e-06	-0.228727	0.201549
CDH3	hsa-let-7c	8.83005e-06	-0.202137	0.225112
CDH3	hsa-let-7i	0.000143651	0.217839	0.259921
CDH3	hsa-miR-100	4.69187e-05	-0.245501	0.301991
CDH3	hsa-miR-106b	3.10135e-05	0.214117	0.274193
CDH3	hsa-miR-10b	0.000105012	-0.188268	0.248063
CDH3	hsa-miR-10b*	3.29009e-09	-0.194825	0.260071
CDH3	hsa-miR-1181	0.000506105	0.192771	0.250539
CDH3	hsa-miR-1202	0.000528191	-0.159809	0.281786
CDH3	hsa-miR-125b	6.90885e-08	-0.2702	0.30423
CDH3	hsa-miR-1260	4.76625e-06	0.216247	0.296689
CDH3	hsa-miR-1274a	2.68641e-09	0.306535	0.271008
CDH3	hsa-miR-1274b	6.4935e-07	0.248536	0.294735
CDH3	hsa-miR-1280	7.49995e-06	0.202406	0.255547
CDH3	hsa-miR-1307	1.31261e-06	0.173383	0.262067
CDH3	hsa-miR-1308	6.16178e-05	0.154088	0.231214
CDH3	hsa-miR-130b	1.54975e-07	0.298698	0.245141
CDH3	hsa-miR-135b	5.78443e-06	0.291962	0.168799
CDH3	hsa-miR-139-5p	3.80587e-06	-0.23446	0.266915
CDH3	hsa-miR-142-3p	1.1204e-13	0.287786	0.247351
CDH3	hsa-miR-142-5p	5.75275e-12	0.305289	0.241063
CDH3	hsa-miR-143	0.00035678	-0.200238	0.274403
CDH3	hsa-miR-145	5.64675e-08	-0.262307	0.283404
CDH3	hsa-miR-145*	0.000178368	-0.13679	0.2764
CDH3	hsa-miR-146a	1.20034e-10	0.298887	0.220704
CDH3	hsa-miR-146b-5p	3.79919e-10	0.346677	0.180275
CDH3	hsa-miR-150	3.20973e-06	0.1872	0.238606
CDH3	hsa-miR-154	1.27299e-06	-0.243463	0.277737
CDH3	hsa-miR-155	8.94616e-17	0.354698	0.230983
CDH3	hsa-miR-15b	4.58115e-05	0.224336	0.290633
CDH3	hsa-miR-16-2*	3.23576e-05	0.132973	0.279166
CDH3	hsa-miR-17	4.73553e-05	0.22145	0.239259
CDH3	hsa-miR-181c	0.000123565	-0.180385	0.258854
CDH3	hsa-miR-181c*	1.04427e-05	-0.130205	0.255887
CDH3	hsa-miR-185	3.99499e-06	0.253488	0.292579
CDH3	hsa-miR-18a	5.40584e-13	0.319584	0.177744
CDH3	hsa-miR-18b	2.61247e-13	0.303812	0.204516
CDH3	hsa-miR-195	9.12322e-07	-0.215017	0.255686
CDH3	hsa-miR-199a-5p	1.25421e-06	-0.209463	0.254608
CDH3	hsa-miR-199b-5p	0.000478237	-0.147795	0.262293
CDH3	hsa-miR-19a	1.78295e-09	0.374003	0.218827
CDH3	hsa-miR-204	8.68924e-06	-0.167123	0.290078
CDH3	hsa-miR-205	0.000125196	-0.137478	0.301588
CDH3	hsa-miR-20b	5.58309e-05	0.210795	0.262157
CDH3	hsa-miR-214*	0.000156211	-0.107836	0.262975
CDH3	hsa-miR-223	7.56907e-06	0.239977	0.218697
CDH3	hsa-miR-224	3.07906e-07	0.22152	0.183487
CDH3	hsa-miR-26a	6.43906e-09	-0.29342	0.227258
CDH3	hsa-miR-28-5p	1.20503e-05	0.315283	0.251687
CDH3	hsa-miR-29c	5.2752e-06	-0.235829	0.161932
CDH3	hsa-miR-29c*	7.2955e-06	-0.253757	0.165185
CDH3	hsa-miR-301a	7.07587e-08	0.26514	0.278657
CDH3	hsa-miR-301b	5.04955e-10	0.235092	0.221739
CDH3	hsa-miR-30a	2.97326e-08	-0.2659	0.228104
CDH3	hsa-miR-30a*	1.43948e-09	-0.282493	0.220161
CDH3	hsa-miR-30c	0.000444324	-0.198724	0.240619
CDH3	hsa-miR-30c-2*	0.000124372	-0.189216	0.257404
CDH3	hsa-miR-320b	0.000142271	-0.167015	0.254229
CDH3	hsa-miR-320d	0.000237509	-0.181059	0.255243
CDH3	hsa-miR-335	5.35201e-05	-0.193883	0.256444
CDH3	hsa-miR-33a	3.68216e-05	0.192575	0.281568
CDH3	hsa-miR-361-5p	2.35158e-06	-0.299913	0.238877
CDH3	hsa-miR-362-3p	7.47302e-06	0.175701	0.260624
CDH3	hsa-miR-362-5p	7.72931e-07	0.283207	0.212342
CDH3	hsa-miR-373*	4.26736e-05	0.284642	0.262411
CDH3	hsa-miR-374a	0.000696045	0.14594	0.268788
CDH3	hsa-miR-376a	0.000194181	-0.170217	0.283357
CDH3	hsa-miR-376c	0.000529743	-0.164833	0.280032
CDH3	hsa-miR-377	0.000696865	-0.161334	0.276984
CDH3	hsa-miR-379	0.000127178	-0.126526	0.271714
CDH3	hsa-miR-381	4.31569e-06	-0.16835	0.286709
CDH3	hsa-miR-382	6.84196e-05	-0.125904	0.274176
CDH3	hsa-miR-410	0.000344167	-0.101784	0.272182
CDH3	hsa-miR-454	9.80073e-06	0.198558	0.290763
CDH3	hsa-miR-483-3p	0.000144128	-0.213421	0.264245
CDH3	hsa-miR-487b	0.00048812	-0.117594	0.267629
CDH3	hsa-miR-497	7.48543e-11	-0.297464	0.264678
CDH3	hsa-miR-500*	2.64501e-07	0.247925	0.228443
CDH3	hsa-miR-501-3p	4.5695e-05	0.126328	0.241428
CDH3	hsa-miR-501-5p	0.000617181	0.1512	0.243694
CDH3	hsa-miR-502-3p	3.26021e-05	0.201272	0.24202
CDH3	hsa-miR-502-5p	4.6819e-06	0.121671	0.249177
CDH3	hsa-miR-505	0.000494305	0.175432	0.237002
CDH3	hsa-miR-505*	2.38884e-06	0.191307	0.222089
CDH3	hsa-miR-532-3p	8.9212e-08	0.235335	0.238935
CDH3	hsa-miR-532-5p	1.50292e-06	0.282735	0.230272
CDH3	hsa-miR-539	0.000240205	-0.113327	0.269218
CDH3	hsa-miR-545	3.26299e-05	0.131971	0.27644
CDH3	hsa-miR-582-5p	1.88732e-05	0.204703	0.275666
CDH3	hsa-miR-590-5p	2.68348e-06	0.231646	0.266054
CDH3	hsa-miR-629*	9.54486e-07	0.195223	0.257079
CDH3	hsa-miR-638	0.000605027	-0.160203	0.276418
CDH3	hsa-miR-650	1.73911e-05	0.307786	0.239625
CDH3	hsa-miR-654-3p	8.80858e-06	-0.179207	0.272666
CDH3	hsa-miR-660	1.0314e-06	0.261871	0.259274
CDH3	hsa-miR-720	1.18279e-07	0.29925	0.300418
CDH3	hsa-miR-93	8.04716e-06	0.204343	0.26655
CDH3	hsa-miR-99a	4.31628e-06	-0.196743	0.285532
CDK1	hsa-miR-516a-5p	4.55237e-05	0.208902	0.0887369
CDKN1B	hsa-let-7a	1.58534e-05	0.185472	0.765596
CDKN1B	hsa-let-7c	7.44339e-05	0.173033	0.755201
CDKN1B	hsa-let-7f	2.88735e-05	0.174853	0.769231
CDKN1B	hsa-let-7g	4.33758e-07	0.246043	0.761569
CDKN1B	hsa-miR-1	5.01864e-05	0.182412	0.764659
CDKN1B	hsa-miR-101	1.58493e-07	0.322987	0.723988
CDKN1B	hsa-miR-10b	1.00428e-05	0.209014	0.750771
CDKN1B	hsa-miR-1181	1.03397e-06	-0.262433	0.746778
CDKN1B	hsa-miR-1225-3p	4.06386e-05	-0.234873	0.760344
CDKN1B	hsa-miR-1228	6.64742e-07	-0.299658	0.753
CDKN1B	hsa-miR-1234	1.79802e-05	-0.258734	0.751442
CDKN1B	hsa-miR-1238	0.000321292	-0.170666	0.773757
CDKN1B	hsa-miR-1246	0.000328746	-0.130842	0.790183
CDKN1B	hsa-miR-126	0.000290141	0.183447	0.78295
CDKN1B	hsa-miR-1268	1.90451e-05	-0.201594	0.795855
CDKN1B	hsa-miR-1280	2.25644e-06	-0.207769	0.764935
CDKN1B	hsa-miR-1290	1.4426e-08	-0.28126	0.748358
CDKN1B	hsa-miR-1308	1.38038e-07	-0.193796	0.73352
CDKN1B	hsa-miR-130b	5.60351e-09	-0.331784	0.703671
CDKN1B	hsa-miR-135a*	0.000193225	-0.317272	0.768323
CDKN1B	hsa-miR-139-5p	0.000383868	0.17777	0.767085
CDKN1B	hsa-miR-140-5p	0.000294557	0.214788	0.814446
CDKN1B	hsa-miR-148a	0.000440208	0.179223	0.793979
CDKN1B	hsa-miR-150	0.000143492	0.147748	0.811941
CDKN1B	hsa-miR-150*	5.2254e-05	-0.34246	0.779795
CDKN1B	hsa-miR-181b	9.11861e-06	-0.190877	0.758181
CDKN1B	hsa-miR-188-5p	0.000111149	-0.192826	0.787354
CDKN1B	hsa-miR-193a-5p	0.000500468	-0.209276	0.787295
CDKN1B	hsa-miR-193b	0.000120883	-0.171146	0.783445
CDKN1B	hsa-miR-193b*	0.000576912	-0.102081	0.786895
CDKN1B	hsa-miR-195	1.79475e-11	0.286211	0.718712
CDKN1B	hsa-miR-199b-5p	0.000103907	0.160223	0.766175
CDKN1B	hsa-miR-210	1.81589e-09	-0.249962	0.740888
CDKN1B	hsa-miR-218	1.72248e-06	0.173099	0.7668
CDKN1B	hsa-miR-222	0.000300097	-0.143096	0.774571
CDKN1B	hsa-miR-24	1.39508e-05	-0.219601	0.766217
CDKN1B	hsa-miR-26a	2.30709e-05	0.211972	0.74427
CDKN1B	hsa-miR-26b	4.84637e-08	0.25982	0.737678
CDKN1B	hsa-miR-29a	6.42276e-06	0.27511	0.754837
CDKN1B	hsa-miR-29b	0.000501266	0.16654	0.765423
CDKN1B	hsa-miR-29b-1*	2.56351e-05	0.139277	0.777297
CDKN1B	hsa-miR-29c	1.74078e-05	0.191141	0.725493
CDKN1B	hsa-miR-301b	2.55011e-05	-0.158955	0.738753
CDKN1B	hsa-miR-30a*	0.00014103	0.175438	0.753377
CDKN1B	hsa-miR-30b	0.000468657	0.166392	0.763106
CDKN1B	hsa-miR-30c	2.52989e-06	0.253621	0.76037
CDKN1B	hsa-miR-30e*	2.42396e-06	0.275739	0.770073
CDKN1B	hsa-miR-320a	0.000476251	-0.158555	0.808957
CDKN1B	hsa-miR-324-3p	0.000256464	-0.156158	0.788416
CDKN1B	hsa-miR-342-3p	0.000282797	0.134855	0.748604
CDKN1B	hsa-miR-342-5p	6.43757e-06	0.195475	0.740935
CDKN1B	hsa-miR-371-5p	5.72847e-05	-0.183861	0.786236
CDKN1B	hsa-miR-494	0.000598311	-0.135902	0.784003
CDKN1B	hsa-miR-497	1.18346e-06	0.224186	0.736687
CDKN1B	hsa-miR-551b	5.55504e-07	0.236297	0.76056
CDKN1B	hsa-miR-574-5p	0.000333027	-0.139045	0.784509
CDKN1B	hsa-miR-584	0.000520415	-0.152429	0.797338
CDKN1B	hsa-miR-622	0.000153159	-0.128901	0.797798
CDKN1B	hsa-miR-630	1.8514e-05	-0.203272	0.774749
CDKN1B	hsa-miR-663	4.5279e-05	-0.305907	0.755289
CDKN1B	hsa-miR-671-5p	0.000681852	-0.143459	0.791464
CDKN1B	hsa-miR-874	7.37754e-06	-0.280146	0.759957
CDKN1B	hsa-miR-93	2.47479e-06	-0.210406	0.760996
CDKN1B	hsa-miR-939	4.11556e-05	-0.19308	0.788534
CDKN1B	hsa-miR-940	0.000305358	-0.271266	0.789428
CDKN1B	hsa-miR-99b	4.27198e-05	-0.21691	0.773259
CHEK1	hsa-miR-141	0.000407976	-0.129962	0.0575919
CHEK1	hsa-miR-650	0.000642916	0.160533	0.0342154
CHEK2	hsa-let-7a	0.000123631	0.127699	0.577435
CHEK2	hsa-let-7d	0.000247509	0.152712	0.553371
CHEK2	hsa-let-7f	0.000181952	0.119837	0.568587
CHEK2	hsa-let-7g	3.28158e-05	0.153851	0.559927
CHEK2	hsa-miR-101	2.80856e-05	0.198734	0.587912
CHEK2	hsa-miR-1202	6.72625e-05	-0.134078	0.533423
CHEK2	hsa-miR-1207-5p	8.40697e-05	-0.156358	0.548102
CHEK2	hsa-miR-1225-5p	4.53151e-06	-0.16729	0.546214
CHEK2	hsa-miR-1246	2.4276e-07	-0.141674	0.566212
CHEK2	hsa-miR-1268	0.000103372	-0.139614	0.557702
CHEK2	hsa-miR-1275	0.000185322	-0.129817	0.563556
CHEK2	hsa-miR-1281	0.000198471	-0.143138	0.553753
CHEK2	hsa-miR-1290	0.000162172	-0.15103	0.592924
CHEK2	hsa-miR-1308	5.72209e-06	-0.127197	0.580661
CHEK2	hsa-miR-135a*	2.33245e-05	-0.27737	0.582198
CHEK2	hsa-miR-141*	3.99404e-05	0.104382	0.53944
CHEK2	hsa-miR-150*	5.2861e-06	-0.294942	0.574848
CHEK2	hsa-miR-151-5p	2.47877e-06	0.220569	0.534653
CHEK2	hsa-miR-188-5p	6.72205e-05	-0.151712	0.564297
CHEK2	hsa-miR-1915	1.56663e-05	-0.175615	0.553804
CHEK2	hsa-miR-195	9.75715e-05	0.142064	0.616264
CHEK2	hsa-miR-202	0.000644293	-0.107765	0.543664
CHEK2	hsa-miR-21*	1.84213e-08	-0.236062	0.587036
CHEK2	hsa-miR-2276	0.000511521	-0.14089	0.566828
CHEK2	hsa-miR-26b	0.000299945	0.135032	0.582544
CHEK2	hsa-miR-28-5p	0.000171886	0.199936	0.535425
CHEK2	hsa-miR-30a*	0.00024509	0.13108	0.584628
CHEK2	hsa-miR-30b	3.95536e-07	0.179041	0.564351
CHEK2	hsa-miR-30c	5.46135e-05	0.169292	0.582066
CHEK2	hsa-miR-30e*	7.15392e-06	0.205657	0.588906
CHEK2	hsa-miR-324-3p	0.000225763	-0.119484	0.55282
CHEK2	hsa-miR-371-5p	6.43188e-05	-0.139685	0.56623
CHEK2	hsa-miR-483-5p	0.000267369	-0.108784	0.546566
CHEK2	hsa-miR-486-5p	7.2013e-06	-0.178483	0.529692
CHEK2	hsa-miR-557	0.000157571	-0.163486	0.563794
CHEK2	hsa-miR-566	0.000530718	-0.0959872	0.549477
CHEK2	hsa-miR-572	0.000117685	-0.129451	0.535552
CHEK2	hsa-miR-605	0.000187976	-0.153102	0.549254
CHEK2	hsa-miR-622	0.000119382	-0.0997882	0.56079
CHEK2	hsa-miR-631	0.000195607	-0.137498	0.546991
CHEK2	hsa-miR-638	0.000190642	-0.128169	0.532383
CHEK2	hsa-miR-645	5.90738e-05	-0.107415	0.534038
CHEK2	hsa-miR-652	8.25819e-05	0.158896	0.549082
CHEK2	hsa-miR-671-5p	1.91732e-05	-0.136168	0.553569
CHEK2	hsa-miR-762	0.000300292	-0.159738	0.544777
CHEK2	hsa-miR-765	0.000482653	-0.0902782	0.549563
CHEK2	hsa-miR-766	0.000347884	-0.17986	0.573752
CHEK2	hsa-miR-874	1.45226e-06	-0.227309	0.569514
CHEK2	hsa-miR-939	2.62047e-06	-0.167317	0.558792
CHEK2	hsa-miR-940	0.000201729	-0.213352	0.564299
CLDN7	hsa-let-7a	0.000431464	0.174621	0.423091
CLDN7	hsa-miR-1181	4.81312e-05	-0.248462	0.467977
CLDN7	hsa-miR-127-3p	0.000404136	-0.176309	0.432881
CLDN7	hsa-miR-141	1.56364e-05	0.268198	0.427557
CLDN7	hsa-miR-141*	0.000180133	0.144656	0.428966
CLDN7	hsa-miR-146a	0.000537438	-0.182308	0.418875
CLDN7	hsa-miR-200c	8.36816e-06	0.264115	0.421838
CLDN7	hsa-miR-29b	5.15199e-06	0.246156	0.425301
CLDN7	hsa-miR-29c	2.46624e-06	0.232342	0.408461
CLDN7	hsa-miR-30b	9.01681e-07	0.261014	0.443872
CLDN7	hsa-miR-32	0.000316064	0.106476	0.446227
CLDN7	hsa-miR-338-3p	0.000194461	0.173463	0.428837
CLDN7	hsa-miR-96	0.000543294	0.155416	0.43247
COL6A1	hsa-let-7d	0.000542018	-0.167716	-7.89764e-05
COL6A1	hsa-let-7i	0.000103557	-0.189912	0.00204825
COL6A1	hsa-miR-100	0.00020064	0.191367	-0.0567618
COL6A1	hsa-miR-103	9.29418e-06	-0.212334	-0.0271556
COL6A1	hsa-miR-106b	1.54047e-08	-0.255563	-0.0892838
COL6A1	hsa-miR-107	1.48151e-07	-0.275774	-0.0387299
COL6A1	hsa-miR-10b*	0.000109359	0.111398	-0.0423031
COL6A1	hsa-miR-1182	0.000433109	0.0862131	-0.00787456
COL6A1	hsa-miR-1202	1.86249e-06	0.183033	-0.0161136
COL6A1	hsa-miR-1207-5p	3.02613e-06	0.2138	-0.002247
COL6A1	hsa-miR-1224-5p	0.000590941	0.121721	-0.0183023
COL6A1	hsa-miR-1225-5p	1.26147e-06	0.203925	-0.00677634
COL6A1	hsa-miR-1228*	6.08882e-05	0.173411	-0.00821179
COL6A1	hsa-miR-1246	3.06134e-06	0.149513	0.0123765
COL6A1	hsa-miR-125b	3.76849e-10	0.283295	-0.126355
COL6A1	hsa-miR-125b-2*	2.437e-08	0.225178	-0.0741154
COL6A1	hsa-miR-1260	9.3774e-11	-0.251499	-0.0422125
COL6A1	hsa-miR-1268	0.000114819	0.15972	-0.0128
COL6A1	hsa-miR-1274a	3.0933e-11	-0.288066	-0.025885
COL6A1	hsa-miR-1274b	7.11058e-10	-0.254926	-0.0304483
COL6A1	hsa-miR-1275	0.000258555	0.146557	0.00104558
COL6A1	hsa-miR-128	0.000628088	-0.254747	-0.0202539
COL6A1	hsa-miR-130b	4.91821e-06	-0.222113	-0.038018
COL6A1	hsa-miR-134	0.000333927	0.209572	-0.00966338
COL6A1	hsa-miR-139-3p	0.000430955	0.140987	-0.0266168
COL6A1	hsa-miR-139-5p	3.78169e-13	0.304009	-0.0158258
COL6A1	hsa-miR-141	0.000159497	-0.183471	-0.050857
COL6A1	hsa-miR-142-3p	2.00592e-05	-0.147119	-0.0499193
COL6A1	hsa-miR-142-5p	0.000107158	-0.153005	-0.0524166
COL6A1	hsa-miR-145	2.50396e-06	0.195073	-0.0427589
COL6A1	hsa-miR-1471	0.000295579	0.0935944	-0.0101134
COL6A1	hsa-miR-149*	7.02224e-05	0.105175	-0.0182182
COL6A1	hsa-miR-154	1.93599e-08	0.255163	-0.104447
COL6A1	hsa-miR-155	4.36128e-06	-0.173285	-0.0392309
COL6A1	hsa-miR-15b	8.20931e-05	-0.183336	-0.0409858
COL6A1	hsa-miR-16-2*	2.85424e-05	-0.114673	-0.0457223
COL6A1	hsa-miR-17	0.000114213	-0.182049	-0.0586646
COL6A1	hsa-miR-17*	0.000570676	-0.176536	-0.0473058
COL6A1	hsa-miR-185	1.10452e-05	-0.203541	-0.03521
COL6A1	hsa-miR-187*	0.000566266	0.160963	-0.0206111
COL6A1	hsa-miR-18a	1.03724e-05	-0.162795	-0.0424269
COL6A1	hsa-miR-18b	1.78135e-05	-0.154079	-0.0472985
COL6A1	hsa-miR-1909*	0.000465605	0.162293	0.000668678
COL6A1	hsa-miR-1915	1.36525e-06	0.226323	-0.00156045
COL6A1	hsa-miR-192	0.000121436	-0.154201	-0.038093
COL6A1	hsa-miR-195	0.000326746	0.135274	-0.0315577
COL6A1	hsa-miR-195*	4.48515e-07	0.306541	0.0118384
COL6A1	hsa-miR-1972	0.000102646	0.137144	-0.00686728
COL6A1	hsa-miR-199a-5p	0.000595991	0.163625	-0.128219
COL6A1	hsa-miR-19a	2.54463e-06	-0.250268	-0.0540873
COL6A1	hsa-miR-200a	0.000312034	-0.170619	-0.0353522
COL6A1	hsa-miR-200b	3.91064e-05	-0.185748	-0.039784
COL6A1	hsa-miR-202	0.000604276	0.125038	-0.0225348
COL6A1	hsa-miR-204	2.20019e-08	0.174382	-0.0157755
COL6A1	hsa-miR-21	2.92474e-10	-0.323315	0.0592705
COL6A1	hsa-miR-210	2.96733e-08	-0.199838	-0.0101891
COL6A1	hsa-miR-212	0.000609252	0.161425	-0.0107729
COL6A1	hsa-miR-23a*	0.0006456	0.0777617	-0.0132433
COL6A1	hsa-miR-24	1.26982e-05	-0.198452	0.0290975
COL6A1	hsa-miR-24-1*	9.15181e-07	-0.145565	0.044672
COL6A1	hsa-miR-27b	1.99062e-05	-0.162512	0.0451007
COL6A1	hsa-miR-28-5p	2.36574e-06	-0.288487	0.00441682
COL6A1	hsa-miR-29b	1.83667e-05	-0.180813	-0.0560364
COL6A1	hsa-miR-301a	5.24067e-07	-0.211401	-0.0436959
COL6A1	hsa-miR-301b	1.57871e-05	-0.138849	-0.0327942
COL6A1	hsa-miR-32	1.59345e-05	-0.0975839	-0.0355125
COL6A1	hsa-miR-32*	0.000123571	0.160545	-0.0291536
COL6A1	hsa-miR-324-5p	2.22143e-05	-0.182135	-0.0292985
COL6A1	hsa-miR-328	0.000307387	0.195302	-0.00485545
COL6A1	hsa-miR-331-3p	5.30556e-05	-0.164378	-0.00744378
COL6A1	hsa-miR-335	6.28108e-05	0.162862	-0.00958784
COL6A1	hsa-miR-33a	2.21215e-07	-0.206623	-0.0609417
COL6A1	hsa-miR-376a	0.00065559	0.147018	-0.0861186
COL6A1	hsa-miR-381	1.99897e-05	0.144001	-0.0917417
COL6A1	hsa-miR-382	0.000211528	0.115451	-0.104293
COL6A1	hsa-miR-429	0.000198992	-0.179633	-0.0307344
COL6A1	hsa-miR-454	1.68348e-05	-0.16252	-0.0319588
COL6A1	hsa-miR-483-3p	1.91324e-10	0.296365	-0.0182771
COL6A1	hsa-miR-483-5p	2.66827e-06	0.160524	-0.0129811
COL6A1	hsa-miR-486-5p	5.0976e-06	0.208055	-0.00904219
COL6A1	hsa-miR-497	1.11002e-08	0.223319	-0.0219345
COL6A1	hsa-miR-498	5.28296e-06	0.242482	-0.0277666
COL6A1	hsa-miR-526b	1.62226e-05	0.114072	-0.0160389
COL6A1	hsa-miR-539	6.38449e-07	0.138966	-0.0958427
COL6A1	hsa-miR-548q	0.000514674	0.0934746	-0.0125762
COL6A1	hsa-miR-551b	0.000128535	0.161953	-0.0498799
COL6A1	hsa-miR-557	0.000217501	0.184321	-0.00190233
COL6A1	hsa-miR-566	1.34575e-06	0.153079	-0.0105088
COL6A1	hsa-miR-572	1.7796e-07	0.199763	-0.00777759
COL6A1	hsa-miR-575	0.000138916	0.151561	-0.0165237
COL6A1	hsa-miR-584	0.000460298	0.135355	-0.0030173
COL6A1	hsa-miR-590-5p	2.27741e-06	-0.198864	-0.0366119
COL6A1	hsa-miR-595	0.000146179	0.169551	-0.00753605
COL6A1	hsa-miR-605	0.000376512	0.168683	-0.0098881
COL6A1	hsa-miR-623	0.00020007	0.130635	-0.00190037
COL6A1	hsa-miR-631	7.5583e-07	0.208879	-0.0122449
COL6A1	hsa-miR-638	1.12473e-08	0.221475	-0.0057958
COL6A1	hsa-miR-654-3p	5.69947e-08	0.203051	-0.116888
COL6A1	hsa-miR-671-5p	1.85905e-06	0.174597	-0.0109166
COL6A1	hsa-miR-7	0.000414596	-0.142936	-0.0318486
COL6A1	hsa-miR-711	0.000175053	0.0912244	-0.011975
COL6A1	hsa-miR-720	2.70298e-10	-0.294515	-0.0253686
COL6A1	hsa-miR-765	8.8134e-05	0.116937	-0.00794964
COL6A1	hsa-miR-93	8.55798e-06	-0.181215	-0.0727286
COL6A1	hsa-miR-939	1.63102e-05	0.177532	-0.00817977
COL6A1	hsa-miR-99a	5.7842e-08	0.212651	-0.112404
CTNNA1	hsa-miR-500*	0.000196617	-0.117661	0.149718
CTNNA1	hsa-miR-502-3p	0.000356925	-0.111848	0.16106
CTNNB1	hsa-let-7a	0.000133449	0.196284	0.0354649
CTNNB1	hsa-let-7e	0.000688889	0.20098	0.0523225
CTNNB1	hsa-let-7f	0.00054059	0.173418	0.0448511
CTNNB1	hsa-miR-1182	1.87518e-06	-0.15989	0.0851673
CTNNB1	hsa-miR-1183	1.77494e-05	-0.17157	0.0601574
CTNNB1	hsa-miR-1202	2.10881e-06	-0.255236	0.106968
CTNNB1	hsa-miR-1207-5p	3.28862e-05	-0.262838	0.0740956
CTNNB1	hsa-miR-1224-5p	1.02068e-06	-0.235159	0.0528219
CTNNB1	hsa-miR-1225-5p	3.78014e-05	-0.241366	0.0810473
CTNNB1	hsa-miR-1226*	0.000526618	-0.262969	0.0581752
CTNNB1	hsa-miR-1246	1.67311e-06	-0.209293	0.0820791
CTNNB1	hsa-miR-125a-3p	4.74102e-05	-0.197589	0.0516309
CTNNB1	hsa-miR-1268	3.09931e-05	-0.237043	0.0670396
CTNNB1	hsa-miR-1275	7.39113e-05	-0.216003	0.0488683
CTNNB1	hsa-miR-1321	3.33126e-06	-0.173122	0.0788621
CTNNB1	hsa-miR-140-3p	3.83929e-05	-0.230931	0.0837048
CTNNB1	hsa-miR-141	0.00034897	0.241717	0.107603
CTNNB1	hsa-miR-1471	1.86575e-07	-0.185199	0.101677
CTNNB1	hsa-miR-149*	5.95521e-06	-0.165137	0.0820681
CTNNB1	hsa-miR-150*	7.516e-05	-0.401766	0.0435977
CTNNB1	hsa-miR-181a-2*	0.000174843	0.198108	-0.0383517
CTNNB1	hsa-miR-1826	2.54355e-05	-0.18957	0.0582168
CTNNB1	hsa-miR-188-5p	5.66361e-05	-0.241598	0.0636785
CTNNB1	hsa-miR-1914*	1.34555e-05	-0.232577	0.0484162
CTNNB1	hsa-miR-1915	1.77066e-05	-0.277775	0.072554
CTNNB1	hsa-miR-193a-3p	5.31085e-05	0.248017	0.117344
CTNNB1	hsa-miR-1972	7.44144e-05	-0.192121	0.0653384
CTNNB1	hsa-miR-1973	0.000602586	-0.17585	0.0312442
CTNNB1	hsa-miR-1975	0.000625325	-0.182148	0.0356041
CTNNB1	hsa-miR-200a	7.59009e-05	0.25649	0.0763308
CTNNB1	hsa-miR-200b	8.96597e-05	0.242539	0.0735508
CTNNB1	hsa-miR-202	7.33751e-06	-0.223192	0.0661984
CTNNB1	hsa-miR-222	0.000239789	-0.173618	0.0486522
CTNNB1	hsa-miR-2276	0.000591424	-0.218106	0.054011
CTNNB1	hsa-miR-23a*	2.96462e-07	-0.159277	0.0820949
CTNNB1	hsa-miR-27a	0.000145878	0.246377	0.00715031
CTNNB1	hsa-miR-28-3p	0.000432361	-0.217431	0.0552972
CTNNB1	hsa-miR-28-5p	0.000171645	0.315607	0.0538798
CTNNB1	hsa-miR-324-5p	0.000104825	0.229516	0.0656371
CTNNB1	hsa-miR-331-3p	0.000232919	0.216087	0.121132
CTNNB1	hsa-miR-33a	0.000139572	0.209722	0.090041
CTNNB1	hsa-miR-370	8.45626e-05	-0.17026	0.0951858
CTNNB1	hsa-miR-371-5p	1.96551e-05	-0.233749	0.0328396
CTNNB1	hsa-miR-378	0.000586201	-0.181481	0.0591029
CTNNB1	hsa-miR-483-5p	1.16314e-06	-0.228734	0.0727213
CTNNB1	hsa-miR-486-5p	0.000120427	-0.242764	0.0660101
CTNNB1	hsa-miR-492	1.84746e-06	-0.186349	0.0601233
CTNNB1	hsa-miR-493	2.24315e-06	-0.226606	0.0428816
CTNNB1	hsa-miR-513a-5p	0.000180265	-0.127545	0.0742918
CTNNB1	hsa-miR-513c	0.000266672	-0.179647	0.0290388
CTNNB1	hsa-miR-526b	3.2392e-07	-0.184702	0.0662215
CTNNB1	hsa-miR-548q	0.000209151	-0.137705	0.0729204
CTNNB1	hsa-miR-550	8.02007e-05	-0.185235	0.0397329
CTNNB1	hsa-miR-557	7.31484e-06	-0.303666	0.0574224
CTNNB1	hsa-miR-564	0.000504695	-0.12362	0.0574117
CTNNB1	hsa-miR-566	2.18418e-05	-0.185465	0.0561573
CTNNB1	hsa-miR-572	0.000179264	-0.201138	0.0803855
CTNNB1	hsa-miR-574-5p	0.000242586	-0.170463	0.0378113
CTNNB1	hsa-miR-575	3.94212e-06	-0.251548	0.0721053
CTNNB1	hsa-miR-584	2.45243e-08	-0.292919	0.100057
CTNNB1	hsa-miR-590-5p	0.000336268	0.211591	0.08885
CTNNB1	hsa-miR-601	0.000185445	-0.158659	0.0742609
CTNNB1	hsa-miR-610	4.48571e-06	-0.195101	0.048959
CTNNB1	hsa-miR-622	1.22309e-07	-0.213684	0.039275
CTNNB1	hsa-miR-623	0.000123387	-0.184071	0.0537714
CTNNB1	hsa-miR-638	0.000161089	-0.207611	0.0905743
CTNNB1	hsa-miR-645	0.000120731	-0.163354	0.0718931
CTNNB1	hsa-miR-659	1.67989e-05	-0.144603	0.0556744
CTNNB1	hsa-miR-664*	0.000461499	-0.164038	0.0581792
CTNNB1	hsa-miR-665	9.02731e-06	-0.198107	0.0516571
CTNNB1	hsa-miR-671-5p	1.5159e-07	-0.263206	0.0672043
CTNNB1	hsa-miR-711	7.77463e-08	-0.177005	0.0613116
CTNNB1	hsa-miR-744	4.22919e-05	0.266561	0.0461218
CTNNB1	hsa-miR-760	1.91323e-06	-0.175932	0.048537
CTNNB1	hsa-miR-765	2.78335e-06	-0.190736	0.0635165
CTNNB1	hsa-miR-874	0.000359245	-0.266757	0.0369638
CTNNB1	hsa-miR-877	0.000590576	-0.156833	0.0480265
CTNNB1	hsa-miR-934	0.000267562	-0.149854	0.0836306
CTNNB1	hsa-miR-936	1.05994e-05	-0.181537	0.0528466
CTNNB1	hsa-miR-939	9.64941e-07	-0.275607	0.0615993
CTNNB1	hsa-miR-96	9.87037e-05	0.183777	0.0763338
DIABLO	hsa-miR-103	1.99279e-05	0.262152	0.404555
DIABLO	hsa-miR-1246	3.79789e-05	-0.168189	0.430898
DIABLO	hsa-miR-1290	0.000607479	-0.192214	0.408464
DIABLO	hsa-miR-140-3p	1.63266e-06	-0.248051	0.377588
DIABLO	hsa-miR-141	4.96342e-07	0.303819	0.376856
DIABLO	hsa-miR-1471	0.000241583	-0.121689	0.419709
DIABLO	hsa-miR-148b	8.93365e-06	0.340493	0.411035
DIABLO	hsa-miR-149	1.68262e-06	0.210849	0.355647
DIABLO	hsa-miR-183	0.00031327	0.160386	0.403017
DIABLO	hsa-miR-193a-3p	9.93042e-07	0.268446	0.408316
DIABLO	hsa-miR-200a	1.15685e-06	0.290849	0.383313
DIABLO	hsa-miR-200b	0.000152333	0.219317	0.372542
DIABLO	hsa-miR-200c	3.67227e-05	0.242277	0.348156
DIABLO	hsa-miR-29b	0.000337122	0.19022	0.414621
DIABLO	hsa-miR-29c	6.49244e-06	0.215734	0.43544
DIABLO	hsa-miR-29c*	8.8059e-05	0.206318	0.412546
DIABLO	hsa-miR-301a	0.000260737	0.198036	0.392745
DIABLO	hsa-miR-331-3p	8.683e-08	0.275813	0.414683
DIABLO	hsa-miR-339-3p	0.000281426	0.239775	0.390612
DIABLO	hsa-miR-342-3p	0.000364727	0.144938	0.392478
DIABLO	hsa-miR-342-5p	5.60004e-05	0.192169	0.394871
DIABLO	hsa-miR-378	1.82518e-09	-0.289896	0.394795
DIABLO	hsa-miR-378*	1.5727e-05	-0.214281	0.354845
DIABLO	hsa-miR-425	7.7376e-05	0.189939	0.373895
DIABLO	hsa-miR-429	6.18205e-05	0.248357	0.369363
DIABLO	hsa-miR-452	0.000261972	-0.163474	0.408468
DIABLO	hsa-miR-516a-5p	0.00012125	-0.370609	0.387855
DIABLO	hsa-miR-584	8.33124e-06	-0.218357	0.408973
DIABLO	hsa-miR-96	6.46289e-05	0.174706	0.411343
DVL3	hsa-miR-139-5p	2.76736e-07	-0.294546	0.234739
DVL3	hsa-miR-140-3p	0.00052469	-0.188845	0.244051
DVL3	hsa-miR-181a-2*	8.27026e-05	0.191008	0.266559
DVL3	hsa-miR-204	0.000415622	-0.152064	0.227753
DVL3	hsa-miR-21	4.70311e-07	0.33473	0.232047
DVL3	hsa-miR-210	4.25593e-05	0.198889	0.253406
DVL3	hsa-miR-22	7.04257e-06	0.247796	0.273174
DVL3	hsa-miR-24	1.55456e-08	0.332765	0.204367
DVL3	hsa-miR-24-1*	1.54316e-06	0.182248	0.231325
DVL3	hsa-miR-27a	1.39246e-05	0.276826	0.211352
DVL3	hsa-miR-27b	0.000162346	0.181671	0.239024
DVL3	hsa-miR-28-5p	3.1707e-05	0.340562	0.237133
DVL3	hsa-miR-324-5p	4.22233e-06	0.262656	0.241429
DVL3	hsa-miR-335	0.000507971	-0.188114	0.274524
DVL3	hsa-miR-486-5p	0.000572128	-0.212703	0.241508
DVL3	hsa-miR-497	0.000261643	-0.195432	0.237159
DVL3	hsa-miR-548q	0.000163467	-0.135027	0.251488
EEF2	hsa-let-7c	4.7913e-05	-0.186228	0.00106672
EEF2	hsa-miR-100	5.3455e-05	-0.233533	-0.0251664
EEF2	hsa-miR-106b	2.44946e-12	0.337176	-0.0324189
EEF2	hsa-miR-1181	0.000433436	0.187973	-0.0440751
EEF2	hsa-miR-125b	1.51187e-08	-0.276246	-0.0006371
EEF2	hsa-miR-125b-2*	3.01717e-06	-0.207509	-0.0658324
EEF2	hsa-miR-127-3p	5.95057e-05	-0.172389	-0.0499404
EEF2	hsa-miR-1274a	3.28343e-05	0.210576	-0.0410391
EEF2	hsa-miR-130b	7.44817e-08	0.30078	-0.0110206
EEF2	hsa-miR-135b	1.35619e-05	0.233277	-0.0450591
EEF2	hsa-miR-139-5p	1.74406e-08	-0.282189	-0.00153893
EEF2	hsa-miR-142-3p	8.69726e-07	0.189806	-0.0331285
EEF2	hsa-miR-142-5p	4.70834e-07	0.221974	-0.0230545
EEF2	hsa-miR-145	1.30279e-09	-0.284843	-0.0107111
EEF2	hsa-miR-145*	0.000434892	-0.12626	-0.0324637
EEF2	hsa-miR-146a	0.000101937	0.176464	-0.0380377
EEF2	hsa-miR-154	9.95956e-07	-0.238447	-0.0315982
EEF2	hsa-miR-155	3.6715e-09	0.254166	-0.00678409
EEF2	hsa-miR-17	3.70675e-11	0.331991	-0.0525783
EEF2	hsa-miR-17*	9.04202e-10	0.339087	-0.0500726
EEF2	hsa-miR-185	0.0001025	0.205005	-0.0437541
EEF2	hsa-miR-18a	1.52731e-15	0.320789	-0.0149931
EEF2	hsa-miR-18b	7.85366e-14	0.29265	-0.0174816
EEF2	hsa-miR-195	0.000199976	-0.174437	0.00641287
EEF2	hsa-miR-199a-5p	2.77765e-06	-0.199309	-0.0216529
EEF2	hsa-miR-199b-5p	0.000690489	-0.145046	-0.0208171
EEF2	hsa-miR-19a	5.33647e-13	0.416439	-0.0357983
EEF2	hsa-miR-19b	2.16224e-07	0.320869	-0.0674756
EEF2	hsa-miR-200b	0.000184822	0.189278	-0.07306
EEF2	hsa-miR-204	0.000435781	-0.128749	-0.0364065
EEF2	hsa-miR-205	0.000533915	-0.115733	-0.0533986
EEF2	hsa-miR-20a	5.7828e-08	0.298034	-0.0744143
EEF2	hsa-miR-20b	2.24691e-07	0.25669	-0.0691817
EEF2	hsa-miR-21	6.08162e-05	0.226683	-0.0564714
EEF2	hsa-miR-210	3.23949e-06	0.199849	-0.00830189
EEF2	hsa-miR-214*	7.10385e-05	-0.110287	-0.0365001
EEF2	hsa-miR-224	5.82594e-06	0.173918	-0.0435823
EEF2	hsa-miR-25	5.6631e-06	0.213161	-0.0540628
EEF2	hsa-miR-26a	2.02803e-06	-0.231489	-0.0354582
EEF2	hsa-miR-28-5p	6.14953e-05	0.277067	-0.0835864
EEF2	hsa-miR-29c*	3.2944e-05	-0.192268	-0.0558131
EEF2	hsa-miR-301a	2.60351e-06	0.230793	-0.0134069
EEF2	hsa-miR-301b	7.10812e-08	0.201245	-0.00276876
EEF2	hsa-miR-324-5p	8.98175e-06	0.215188	-0.0513541
EEF2	hsa-miR-362-5p	0.000207442	0.200523	-0.0386922
EEF2	hsa-miR-376a	0.000173389	-0.168698	-0.025215
EEF2	hsa-miR-376c	0.000502307	-0.162761	-0.0296892
EEF2	hsa-miR-381	3.03691e-06	-0.168888	-0.0121834
EEF2	hsa-miR-382	3.01254e-05	-0.126756	-0.047282
EEF2	hsa-miR-429	0.000191201	0.20271	-0.0594829
EEF2	hsa-miR-483-3p	3.7888e-05	-0.223584	-0.0416032
EEF2	hsa-miR-497	5.54161e-08	-0.26232	0.0295667
EEF2	hsa-miR-548q	0.000183191	-0.113557	-0.0785071
EEF2	hsa-miR-572	3.19562e-05	-0.181804	-0.0858985
EEF2	hsa-miR-590-5p	2.26762e-07	0.244047	-0.0529495
EEF2	hsa-miR-605	0.000226332	-0.199506	-0.0938447
EEF2	hsa-miR-631	0.00067585	-0.167332	-0.0986836
EEF2	hsa-miR-638	3.28619e-05	-0.184288	-0.0796171
EEF2	hsa-miR-654-3p	7.32626e-06	-0.178784	-0.0189634
EEF2	hsa-miR-660	7.38048e-05	0.205519	-0.0534534
EEF2	hsa-miR-664	8.50274e-06	-0.200745	-0.0819998
EEF2	hsa-miR-7	0.00044496	0.160444	-0.0532433
EEF2	hsa-miR-720	3.6221e-05	0.221782	-0.06189
EEF2	hsa-miR-93	8.11045e-09	0.252965	-0.0296758
EEF2	hsa-miR-99a	4.72273e-06	-0.195271	-0.00817626
EEF2K	hsa-miR-125b-2*	0.000168546	-0.151751	0.531972
EEF2K	hsa-miR-1260	0.000280567	0.145938	0.517716
EEF2K	hsa-miR-139-5p	0.000135408	-0.170309	0.550412
EEF2K	hsa-miR-145	0.000466054	-0.149261	0.546678
EEF2K	hsa-miR-15b	0.000524019	0.164881	0.546273
EEF2K	hsa-miR-324-5p	0.000317675	0.157181	0.524605
EEF2K	hsa-miR-331-3p	9.14152e-05	0.161217	0.511332
EEF2K	hsa-miR-342-3p	0.000610453	0.110915	0.496243
EEF2K	hsa-miR-342-5p	0.000244203	0.139828	0.492472
EEF2K	hsa-miR-376a	0.000387161	-0.140858	0.549812
EEF2K	hsa-miR-381	7.26888e-05	-0.126116	0.547526
EEF2K	hsa-miR-484	1.15107e-05	0.204042	0.525611
EEF2K	hsa-miR-548q	2.76529e-05	-0.113748	0.517668
EEF2K	hsa-miR-551b	0.000693829	-0.144111	0.540559
EEF2K	hsa-miR-572	3.43871e-06	-0.180885	0.524354
EEF2K	hsa-miR-638	2.12842e-05	-0.169296	0.527838
EEF2K	hsa-miR-720	0.000357062	0.173161	0.528501
EGFR	hsa-miR-1182	0.00049786	-0.0869892	0.443215
EGFR	hsa-miR-1183	9.45497e-05	-0.110034	0.429566
EGFR	hsa-miR-149*	0.000660554	-0.0902014	0.43191
EGFR	hsa-miR-181d	0.000225288	-0.132265	0.349425
EGFR	hsa-miR-183*	0.000330361	0.0800152	0.336709
EGFR	hsa-miR-30c-2*	0.000171473	-0.138466	0.35884
EGFR	hsa-miR-584	6.14788e-05	-0.164867	0.47854
EGFR	hsa-miR-934	0.000339878	-0.108424	0.446969
EIF4E	hsa-let-7e	0.000659251	0.152406	0.205483
EIF4E	hsa-miR-107	0.000186042	0.205668	0.198336
EIF4E	hsa-miR-1229	9.687e-05	-0.208897	0.221454
EIF4E	hsa-miR-1246	3.52161e-05	-0.137661	0.187856
EIF4E	hsa-miR-140-3p	0.000176555	-0.158373	0.197495
EIF4E	hsa-miR-145	0.000436761	-0.150186	0.214899
EIF4E	hsa-miR-15a	0.000225969	0.166558	0.205326
EIF4E	hsa-miR-1826	0.000173368	-0.127713	0.20721
EIF4E	hsa-miR-192	0.00047427	0.143517	0.216477
EIF4E	hsa-miR-195*	5.3858e-06	-0.282541	0.244614
EIF4E	hsa-miR-200a	0.000286733	0.175614	0.214415
EIF4E	hsa-miR-202	0.000402545	-0.134175	0.200122
EIF4E	hsa-miR-222	0.000319795	-0.128584	0.20531
EIF4E	hsa-miR-28-5p	0.000130225	0.240503	0.238992
EIF4E	hsa-miR-331-3p	3.76995e-05	0.174746	0.190891
EIF4E	hsa-miR-345	0.000697706	-0.148176	0.213242
EIF4E	hsa-miR-483-3p	2.83066e-05	-0.205828	0.257501
EIF4E	hsa-miR-486-5p	3.2812e-06	-0.218916	0.205068
EIF4E	hsa-miR-557	0.000699321	-0.173396	0.218819
EIF4E	hsa-miR-566	0.000417188	-0.117351	0.201471
EIF4E	hsa-miR-584	0.000111841	-0.157973	0.175023
EIF4E	hsa-miR-590-5p	0.000638364	0.148956	0.212882
EIF4E	hsa-miR-605	0.000102083	-0.188718	0.229019
ERBB2	hsa-miR-106b	0.000432037	0.116714	0.788951
ERBB2	hsa-miR-1183	0.000134136	-0.0844217	0.791402
ERBB2	hsa-miR-1202	0.000290682	-0.106262	0.792134
ERBB2	hsa-miR-1246	0.000485179	-0.0842502	0.795171
ERBB2	hsa-miR-1274a	6.52686e-05	0.134568	0.788804
ERBB2	hsa-miR-1321	9.51991e-05	-0.080078	0.797559
ERBB2	hsa-miR-17	2.81829e-05	0.144378	0.802692
ERBB2	hsa-miR-183	0.000640135	0.0914563	0.777513
ERBB2	hsa-miR-18a	6.07895e-05	0.111254	0.795638
ERBB2	hsa-miR-18b	2.36277e-05	0.113263	0.792239
ERBB2	hsa-miR-1915	0.000292258	-0.129339	0.791035
ERBB2	hsa-miR-1972	0.000691953	-0.0908313	0.791921
ERBB2	hsa-miR-1973	6.43093e-05	-0.113067	0.805858
ERBB2	hsa-miR-202	0.000107503	-0.106512	0.796019
ERBB2	hsa-miR-20a	4.99713e-05	0.151889	0.805614
ERBB2	hsa-miR-20b	0.000135978	0.128355	0.797991
ERBB2	hsa-miR-25	0.000159351	0.119636	0.788021
ERBB2	hsa-miR-26a	4.75959e-05	-0.131907	0.791703
ERBB2	hsa-miR-28-5p	0.000632581	0.158658	0.798628
ERBB2	hsa-miR-30c-2*	0.000472294	-0.112988	0.776807
ERBB2	hsa-miR-370	5.54763e-05	-0.094369	0.798953
ERBB2	hsa-miR-483-5p	0.00036656	-0.0930105	0.792504
ERBB2	hsa-miR-492	0.000425873	-0.0768117	0.803151
ERBB2	hsa-miR-572	3.71628e-06	-0.134731	0.789251
ERBB2	hsa-miR-574-5p	0.000658516	-0.087457	0.797247
ERBB2	hsa-miR-590-5p	0.000182305	0.119983	0.785813
ERBB2	hsa-miR-622	1.45548e-05	-0.0980781	0.808524
ERBB2	hsa-miR-638	6.02401e-06	-0.134405	0.78756
ERBB2	hsa-miR-645	0.000214747	-0.0862771	0.797213
ERBB2	hsa-miR-664*	0.000598045	-0.0885652	0.797427
ERBB2	hsa-miR-671-5p	0.000186615	-0.104327	0.794671
ERBB2	hsa-miR-7	0.00011023	0.117673	0.798312
ERBB2	hsa-miR-720	0.000129416	0.138145	0.792708
ERBB2	hsa-miR-765	4.84158e-05	-0.0914751	0.795801
ERBB2	hsa-miR-93	0.000313827	0.106863	0.788173
ERBB3	hsa-miR-125b	0.000377352	-0.160922	0.396631
ERBB3	hsa-miR-127-3p	0.00065154	-0.13884	0.385948
ERBB3	hsa-miR-136	1.85273e-06	-0.202051	0.403479
ERBB3	hsa-miR-136*	0.000313449	-0.0986246	0.413134
ERBB3	hsa-miR-144	1.47406e-06	0.203518	0.390873
ERBB3	hsa-miR-144*	4.3693e-08	0.255145	0.38011
ERBB3	hsa-miR-148a	0.000454485	-0.170288	0.42136
ERBB3	hsa-miR-154	7.58912e-05	-0.182061	0.407633
ERBB3	hsa-miR-154*	0.000552621	-0.0982762	0.408265
ERBB3	hsa-miR-199a-3p	0.000233861	-0.143865	0.422471
ERBB3	hsa-miR-199a-5p	2.78851e-05	-0.168265	0.430328
ERBB3	hsa-miR-199b-5p	8.79373e-05	-0.154381	0.434645
ERBB3	hsa-miR-200c	0.000392117	0.177187	0.352883
ERBB3	hsa-miR-214	0.000172965	-0.149802	0.408759
ERBB3	hsa-miR-214*	0.000640708	-0.0902643	0.422704
ERBB3	hsa-miR-25	0.000312869	0.162733	0.414509
ERBB3	hsa-miR-337-5p	0.000308815	-0.0990579	0.427378
ERBB3	hsa-miR-376a	2.67522e-06	-0.192353	0.411367
ERBB3	hsa-miR-376c	5.54239e-06	-0.194141	0.410331
ERBB3	hsa-miR-377	1.1619e-06	-0.208115	0.416387
ERBB3	hsa-miR-379	3.293e-06	-0.139316	0.415406
ERBB3	hsa-miR-381	8.42025e-05	-0.130838	0.407608
ERBB3	hsa-miR-451	6.61482e-09	0.311467	0.400192
ERBB3	hsa-miR-484	2.25707e-06	0.23182	0.401756
ERBB3	hsa-miR-486-5p	3.81422e-05	0.203572	0.418167
ERBB3	hsa-miR-539	0.000138609	-0.107075	0.407803
ERBB3	hsa-miR-93	0.000198065	0.157602	0.420158
ERBB3	hsa-miR-99a	0.000447157	-0.137131	0.407636
ERRFI1	hsa-let-7c	0.000692988	-0.112178	0.0823455
ERRFI1	hsa-miR-106b	3.95131e-06	0.173858	0.082647
ERRFI1	hsa-miR-125b	4.6718e-05	-0.153404	0.096145
ERRFI1	hsa-miR-135b	4.61337e-05	0.166853	0.0468141
ERRFI1	hsa-miR-139-5p	5.97389e-08	-0.21158	0.117133
ERRFI1	hsa-miR-145	3.14134e-06	-0.173935	0.107479
ERRFI1	hsa-miR-17	1.11045e-06	0.189131	0.0586843
ERRFI1	hsa-miR-17*	6.45191e-05	0.171786	0.0529865
ERRFI1	hsa-miR-18a	4.43686e-06	0.144012	0.069121
ERRFI1	hsa-miR-18b	6.94463e-05	0.121436	0.0712104
ERRFI1	hsa-miR-199a-5p	0.000116126	-0.123065	0.0767683
ERRFI1	hsa-miR-19a	1.72479e-05	0.193264	0.0655023
ERRFI1	hsa-miR-19b	0.000541228	0.165616	0.0553912
ERRFI1	hsa-miR-20a	1.21844e-05	0.185052	0.0536084
ERRFI1	hsa-miR-20a*	0.000605285	0.103167	0.0446138
ERRFI1	hsa-miR-20b	0.000688247	0.129848	0.0618225
ERRFI1	hsa-miR-22	0.000322774	-0.131248	0.0449714
ERRFI1	hsa-miR-25	0.000564584	0.124507	0.0726403
ERRFI1	hsa-miR-381	0.000426022	-0.0975303	0.0903456
ERRFI1	hsa-miR-497	4.40107e-07	-0.180575	0.111283
ERRFI1	hsa-miR-505*	0.000683186	0.0982376	0.0656403
ERRFI1	hsa-miR-551b	3.36462e-07	-0.179928	0.0739261
ERRFI1	hsa-miR-9*	7.16162e-05	0.138253	0.0451498
ERRFI1	hsa-miR-93	0.000101539	0.13135	0.0775632
ESR1	hsa-miR-29c	5.65028e-05	0.196391	0.826829
ESR1	hsa-miR-30e	8.12542e-05	0.257583	0.910514
FN1	hsa-miR-150	3.92635e-05	-0.181541	0.662264
FN1	hsa-miR-23a	0.000353577	0.222402	0.655221
FN1	hsa-miR-27a	1.90803e-06	0.298326	0.631034
FOXO3	hsa-miR-1228*	0.000529163	0.160778	0.275822
FOXO3	hsa-miR-140-3p	6.17016e-06	0.194413	0.257555
FOXO3	hsa-miR-1915	0.000283138	0.182782	0.271771
FOXO3	hsa-miR-365*	0.000390965	0.134168	0.279922
FOXO3	hsa-miR-486-5p	0.000574875	0.169362	0.276309
FOXO3	hsa-miR-605	0.000647063	0.173512	0.279339
FOXO3	hsa-miR-631	0.000121975	0.176914	0.291937
FOXO3	hsa-miR-648	0.000204391	0.134994	0.282139
FOXO3	hsa-miR-939	0.000456	0.156264	0.285893
GAB2	hsa-miR-1	0.000184511	-0.124445	0.841553
GAB2	hsa-miR-100	0.000453019	-0.149855	0.815144
GAB2	hsa-miR-101	0.00020978	-0.167243	0.845873
GAB2	hsa-miR-106b	7.17983e-06	0.165666	0.832122
GAB2	hsa-miR-10b	4.51438e-05	-0.141754	0.8265
GAB2	hsa-miR-10b*	1.10575e-05	-0.10598	0.824424
GAB2	hsa-miR-125b	7.68094e-08	-0.193053	0.798354
GAB2	hsa-miR-125b-2*	0.000466638	-0.119508	0.813403
GAB2	hsa-miR-1290	0.000334742	0.134151	0.816532
GAB2	hsa-miR-1308	4.67447e-05	0.110334	0.847425
GAB2	hsa-miR-130b	6.05085e-06	0.185947	0.831211
GAB2	hsa-miR-139-5p	9.12014e-09	-0.209001	0.854789
GAB2	hsa-miR-143	3.48728e-06	-0.18583	0.828269
GAB2	hsa-miR-145	4.21188e-06	-0.161039	0.82323
GAB2	hsa-miR-145*	5.13049e-05	-0.106015	0.831364
GAB2	hsa-miR-154	4.23109e-05	-0.1516	0.803273
GAB2	hsa-miR-155	2.45091e-05	0.135067	0.823045
GAB2	hsa-miR-17	0.000190726	0.146641	0.809459
GAB2	hsa-miR-18a	1.87819e-05	0.133709	0.817982
GAB2	hsa-miR-18b	4.89556e-06	0.138372	0.809602
GAB2	hsa-miR-195	2.46337e-08	-0.17481	0.835459
GAB2	hsa-miR-199a-3p	6.88462e-05	-0.122406	0.814047
GAB2	hsa-miR-199a-5p	7.08472e-08	-0.169949	0.793568
GAB2	hsa-miR-199b-5p	2.94151e-08	-0.167307	0.812108
GAB2	hsa-miR-19a	0.000498737	0.157755	0.812503
GAB2	hsa-miR-214	2.54187e-05	-0.1362	0.79386
GAB2	hsa-miR-214*	2.24917e-07	-0.106033	0.810544
GAB2	hsa-miR-218	1.67935e-05	-0.1157	0.829873
GAB2	hsa-miR-25	1.02796e-05	0.155877	0.836565
GAB2	hsa-miR-26a	1.42323e-08	-0.20449	0.814099
GAB2	hsa-miR-299-5p	0.000394589	-0.0952351	0.824695
GAB2	hsa-miR-301b	0.000141948	0.105156	0.811758
GAB2	hsa-miR-324-5p	0.000144693	0.139704	0.817432
GAB2	hsa-miR-376a	5.07918e-07	-0.165958	0.792361
GAB2	hsa-miR-376c	1.61181e-06	-0.165822	0.792
GAB2	hsa-miR-377	8.28177e-06	-0.153637	0.801987
GAB2	hsa-miR-379	5.41479e-05	-0.0987367	0.795063
GAB2	hsa-miR-381	7.67925e-08	-0.141498	0.801576
GAB2	hsa-miR-497	3.77441e-08	-0.183239	0.8305
GAB2	hsa-miR-501-3p	0.000178554	0.0830491	0.825299
GAB2	hsa-miR-551b	2.56596e-07	-0.17939	0.827933
GAB2	hsa-miR-654-3p	2.31209e-06	-0.138861	0.802724
GAB2	hsa-miR-93	2.79541e-06	0.154494	0.827871
GAB2	hsa-miR-99a	4.11425e-07	-0.155559	0.811198
GATA3	hsa-miR-106b	0.00029949	0.153369	0.803204
GATA3	hsa-miR-125b	7.72719e-05	-0.1585	0.790526
GATA3	hsa-miR-130a	2.95453e-05	-0.180673	0.760773
GATA3	hsa-miR-141	2.24107e-05	0.193371	0.753808
GATA3	hsa-miR-15a	0.000357108	0.152218	0.75118
GATA3	hsa-miR-25	0.000680502	0.140621	0.809335
GATA3	hsa-miR-29c	0.000664764	0.153385	0.698964
GATA3	hsa-miR-33b	0.0002031	0.16532	0.747301
GATA3	hsa-miR-342-5p	0.000180836	0.156737	0.706868
GATA3	hsa-miR-486-5p	0.000402039	-0.154293	0.770592
GATA3	hsa-miR-720	0.00023997	0.166098	0.78332
GSK3A	hsa-let-7d	0.000124998	0.163536	0.188387
GSK3A	hsa-let-7e	0.00056309	0.133656	0.180987
GSK3A	hsa-let-7f	0.0002104	0.120632	0.18478
GSK3A	hsa-let-7g	0.000148319	0.14385	0.189177
GSK3A	hsa-let-7i	5.23876e-05	0.172504	0.204022
GSK3A	hsa-miR-103	2.31998e-07	0.22739	0.142989
GSK3A	hsa-miR-107	1.52553e-08	0.274382	0.131042
GSK3A	hsa-miR-1202	1.86524e-06	-0.169076	0.149054
GSK3A	hsa-miR-1207-5p	1.45133e-05	-0.178445	0.173166
GSK3A	hsa-miR-1225-5p	6.57784e-06	-0.171352	0.168966
GSK3A	hsa-miR-1229	0.000261006	-0.167451	0.210825
GSK3A	hsa-miR-1246	4.9734e-07	-0.143054	0.164125
GSK3A	hsa-miR-125b	3.35602e-05	-0.162058	0.153884
GSK3A	hsa-miR-125b-2*	0.00018882	-0.136002	0.165235
GSK3A	hsa-miR-1274a	6.29253e-08	0.214626	0.159704
GSK3A	hsa-miR-1274b	0.000278171	0.140864	0.166622
GSK3A	hsa-miR-1275	3.48079e-05	-0.147869	0.173705
GSK3A	hsa-miR-139-5p	0.000403954	-0.137184	0.184111
GSK3A	hsa-miR-140-3p	2.23723e-07	-0.190997	0.146385
GSK3A	hsa-miR-145	9.96394e-08	-0.193581	0.177062
GSK3A	hsa-miR-154	0.000642272	-0.130678	0.187837
GSK3A	hsa-miR-15a	9.88517e-08	0.207314	0.159179
GSK3A	hsa-miR-16	1.92329e-05	0.182685	0.170536
GSK3A	hsa-miR-181a*	0.000668559	0.113945	0.199491
GSK3A	hsa-miR-1826	6.87852e-06	-0.131	0.180796
GSK3A	hsa-miR-183	0.000228816	0.116623	0.16892
GSK3A	hsa-miR-184	0.000200741	-0.220224	0.213306
GSK3A	hsa-miR-1915	9.88303e-06	-0.186518	0.17121
GSK3A	hsa-miR-193a-5p	0.000671233	-0.157289	0.214123
GSK3A	hsa-miR-195*	9.63595e-08	-0.281519	0.197241
GSK3A	hsa-miR-200a*	0.000363465	0.10609	0.195877
GSK3A	hsa-miR-202	0.00023865	-0.121138	0.173601
GSK3A	hsa-miR-203	0.00021654	0.130903	0.193748
GSK3A	hsa-miR-204	0.000238933	-0.102571	0.198793
GSK3A	hsa-miR-21	7.61134e-09	0.250831	0.19127
GSK3A	hsa-miR-222	0.000111802	-0.118725	0.182657
GSK3A	hsa-miR-24-1*	5.76288e-06	0.112907	0.20618
GSK3A	hsa-miR-27a	5.23102e-05	0.166791	0.197402
GSK3A	hsa-miR-27b	7.72177e-05	0.124385	0.211992
GSK3A	hsa-miR-28-5p	0.000117111	0.207112	0.204156
GSK3A	hsa-miR-29b	0.000605013	0.126313	0.188934
GSK3A	hsa-miR-301a	1.7223e-05	0.163848	0.166571
GSK3A	hsa-miR-30d	0.00057246	-0.123807	0.20273
GSK3A	hsa-miR-320b	0.000468082	-0.114569	0.202703
GSK3A	hsa-miR-320c	0.000255509	-0.131166	0.201631
GSK3A	hsa-miR-328	1.8516e-05	-0.201933	0.21179
GSK3A	hsa-miR-33a	8.63209e-06	0.160404	0.1564
GSK3A	hsa-miR-340	3.45784e-05	0.119145	0.202243
GSK3A	hsa-miR-340*	0.000420597	0.0972738	0.181436
GSK3A	hsa-miR-34b*	0.000569518	0.23239	0.21358
GSK3A	hsa-miR-374a	0.000278601	0.117245	0.192869
GSK3A	hsa-miR-378	2.08845e-05	-0.146657	0.170411
GSK3A	hsa-miR-378*	0.00025397	-0.124434	0.193809
GSK3A	hsa-miR-451	0.000661901	-0.153197	0.202262
GSK3A	hsa-miR-454	1.39329e-05	0.14787	0.168304
GSK3A	hsa-miR-483-3p	2.44354e-05	-0.176244	0.203897
GSK3A	hsa-miR-483-5p	0.000142782	-0.121456	0.158945
GSK3A	hsa-miR-485-3p	0.000117143	-0.184493	0.216383
GSK3A	hsa-miR-486-5p	1.21866e-12	-0.283433	0.151661
GSK3A	hsa-miR-497	3.00329e-05	-0.14957	0.169872
GSK3A	hsa-miR-557	0.000113038	-0.169906	0.187739
GSK3A	hsa-miR-572	8.76706e-05	-0.136918	0.173118
GSK3A	hsa-miR-584	0.000153056	-0.134523	0.160247
GSK3A	hsa-miR-590-5p	5.87487e-06	0.170327	0.173938
GSK3A	hsa-miR-638	2.2628e-05	-0.151928	0.162388
GSK3A	hsa-miR-660	2.88628e-05	0.168195	0.202023
GSK3A	hsa-miR-671-5p	1.426e-05	-0.146214	0.158704
[truncated: 2,202 more rows]

## Sheet: H. miRNAs per protein
H, number of miRNAs per protein
[truncated: 106 more rows]

## Sheet: I. Annotation of proteins
I, annotation of proteins
[truncated: 110 more rows]

[truncated: 8 more sheets: J. Proteins per miRNA, K. miRNA families and clusters, L. cell line standard scores , M. In silico predictions, N. coef_mrna_multi, O. coef_mir_multi, P. coef_const_multi, Q. Oslo2 RPPA data]
